# Supplementary material for: In-depth analysis of secretome and N-glycosecretome of human hepatocellular carcinoma metastatic cell lines shed light on metastasis correlated proteins
Source: Oncotarget. 2016 Mar 21;7(16):22031–49. doi: 10.18632/oncotarget.8247 (PMC5008342; doi:10.18632/oncotarget.8247)
Supplement: Supplementary file 2 [file oncotarget-07-22031-s002.xlsx]

## Sheet: Sheet1
		18339.4		16377.5		13446.2		14240.9		15320.9		15109.7		9968.7		19066.4		18445.6		12262.3		16162.3		14941.8
_align_nrg_GeneID	align_iSPEC_Genes_nrg::_gene_GeneSymbol	psm_norm_1	Hep3B_1	psm_norm_2	Hep3B_2	psm_norm_3	Hep3B_3	psm_norm_4	MHCC97L_1	psm_norm_5	MHCC97L_2	psm_norm_6	MHCC97L_3	psm_norm_7	MHCC97H_1	psm_norm_8	MHCC97H_2	psm_norm_9	MHCC97H_3	psm_norm_10	HccLM3_1	psm_norm_11	HccLM3_2	psm_norm_12	HccLM3_3
718	C3	60.9	332.072	135	824.302	62.8	467.046	3	21.0661	19.2	125.319	18.9	125.085	3.1	31.0973	3	15.7345	4.5	24.3961	7.4	60.3476	11.6	71.772	20.7	138.538
6709	SPTAN1	11.9	64.8876	6.9	42.131	5	37.1852	8.1	56.8784	8	52.2163	8.9	58.9026	3.3	33.1036	16.1	84.4417	9.6	52.0449	7.7	62.7941	10.9	67.4409	11.2	74.9575
2335	FN1	41.2	224.653	37.5	228.973	24	178.489	11.6	81.4555	19.5	127.277	19.9	131.703	4	40.1256	155	812.948	150	813.202	96.6	787.78	145	897.15	113	756.268
5339	PLEC	4.6	25.0826	5.6	34.1933	4.4	32.723	5.4	37.919	8.4	54.8271	8	52.9461	4	40.1256	17.5	91.7845	11.8	63.9719	7.3	59.5321	11.8	73.0094	10.6	70.9419
6711	SPTBN1	10.2	55.618	9.3	56.7852	9.2	68.4208	5.1	35.8123	5.8	37.8568	6.6	43.6805	2.6	26.0816	13	68.1828	7.1	38.4916	6.9	56.27	8.5	52.5915	9.1	60.903
3339	HSPG2	7.8	42.5314	3.6	21.9814	2.6	19.3363	7.1	49.8564	15.8	103.127	15.1	99.9358	10.2	102.32	5.2	27.2731	5.5	29.8174	5	40.7754	6.9	42.6919	5.7	38.148
2316	FLNA	8.5	46.3483	8.4	51.2899	7.8	58.009	11.3	79.3489	13.4	87.4622	13.6	90.0084	6.4	64.2009	22	115.386	18.5	100.295	14.4	117.433	15.1	93.4273	15.5	103.736
2195	FAT1	4.4	23.9921	2.2	13.4331	1.4	10.4119	0.46	3.23013	1.1	7.17973	0.83	5.49316	0.14	1.4044	5.1	26.7486	7.2	39.0337	4.7	38.3289	6.2	38.3609	6.4	42.8329
1832	DSP	5.9	32.1712	3.5	21.3708	2.9	21.5674	1.4	9.83084	2.3	15.0122	2	13.2365	0.34	3.41068	2.9	15.21	2	10.8427	0.48	3.91444	1.3	8.04341	2	13.3853
2317	FLNB	6.4	34.8975	9.5	58.0064	7.9	58.7527	8	56.1762	12.2	79.6298	13.8	91.3321	4.1	41.1287	20.3	106.47	20.6	111.68	14.4	117.433	17.7	109.514	17.7	118.46
7175	TPR	5.3	28.8995	4.7	28.6979	5.4	40.16	2.1	14.7463	5.5	35.8987	4.6	30.444	2.2	22.0691	2.5	13.1121	2.8	15.1798	1.1	8.97058	1.2	7.42469	1.2	8.03116
3848	KRT1	67.4	367.515	12.3	75.103	10.9	81.0638	38.6	271.05	35.4	231.057	34.6	228.992	24.9	249.782	35.1	184.093	37.4	202.758	22	179.412	26	160.868	38.6	258.336
1778	DYNC1H1	2.1	11.4508	3.1	18.9284	1.4	10.4119	2.1	14.7463	2.4	15.6649	2.3	15.222	2	20.0628	4.9	25.6997	2.5	13.5534	2.5	20.3877	3.1	19.1804	2.5	16.7316
2194	FASN	4.2	22.9015	6.8	41.5204	3.2	23.7985	7.4	51.963	6.9	45.0365	7.4	48.9752	6	60.1884	6.8	35.6648	6.8	36.8652	9.6	78.2887	6.3	38.9796	6	40.1558
7094	TLN1	4.3	23.4468	5.5	33.5827	4.5	33.4667	4.1	28.7903	5.2	33.9406	4.1	27.1349	2.6	26.0816	8.3	43.5321	4.6	24.9382	4.8	39.1444	5.7	35.2673	5.9	39.4865
81	ACTN4	17.9	97.6041	12.9	78.7666	9	66.9334	22.2	155.889	23.8	155.343	23.4	154.867	10.2	102.32	33.1	173.604	18.6	100.837	17.9	145.976	30	185.617	20.7	138.538
3849	KRT2	24.5	133.592	6	36.6356	4.8	35.6978	12.4	87.0731	14.5	94.642	13.6	90.0084	8.3	83.2606	16	83.9173	16.7	90.5365	6.9	56.27	9.5	58.7788	13.1	87.6735
3911	LAMA5	3.6	19.6299	2.4	14.6543	1	7.43705	4.7	33.0035	10.8	70.4919	12	79.4192	6.3	63.1978	4.7	24.6507	5.5	29.8174	2.6	21.2032	4.5	27.8426	4.6	30.7861
8826	IQGAP1	6.3	34.3523	2.8	17.0966	1.8	13.3867	10.2	71.6247	8.2	53.5217	9.3	61.5499	3.7	37.1162	11.5	60.3155	7.8	42.2865	5.2	42.4064	7.7	47.6417	5.5	36.8095
3326	HSP90AB1	41.1	224.108	71.4	435.964	40	297.482	41.4	290.712	61.9	404.023	62.2	411.656	22.7	227.713	63.8	334.62	46.5	252.093	39.5	322.126	66.2	409.595	49.2	329.278
7057	THBS1	19.9	108.51	24.7	150.817	16.9	125.686	2.6	18.2573	10.4	67.8811	11.6	76.7719	3.1	31.0973	14.4	75.5255	16.3	88.368	9	73.3957	13.2	81.6715	14.4	96.3739
87	ACTN1	17.2	93.7871	9.5	58.0064	5.1	37.9289	14.6	102.522	18.3	119.445	21	138.984	9.1	91.2857	21	110.141	13.9	75.3567	10.6	86.4438	14.6	90.3337	12.8	85.6657
213	ALB	72.8	396.96	16.1	98.3056	12.2	90.732	4.7	33.0035	14.7	95.9474	17.5	115.82	2.8	28.0879	5	26.2241	11.9	64.514	2.8	22.8342	6.9	42.6919	12.8	85.6657
3857	KRT9	73.7	401.867	10	61.0594	7.3	54.2904	33.3	233.834	32.7	213.434	34	225.021	25	250.785	29.7	155.771	27.3	148.003	16.3	132.928	24.3	150.35	28	187.394
1213	CLTC	7.1	38.7145	8.1	49.4581	3.5	26.0297	9.1	63.9005	10.8	70.4919	11.1	73.4627	6.2	62.1947	18.1	94.9314	15.2	82.4045	10.9	88.8903	9.9	61.2537	9.5	63.58
4000	LMNA	20.8	113.417	19.3	117.845	19	141.304	15.8	110.948	23.8	155.343	22	145.602	13.8	138.433	44	230.772	39	211.433	28	228.342	32.8	202.941	32.8	219.518
3312	HSPA8	44.3	241.556	55.1	336.437	56.4	419.449	46.6	327.227	55.1	359.639	50.8	336.208	19.3	193.606	55.4	290.564	98	531.292	30.5	248.73	50.8	314.312	47.5	317.9
3856	KRT8	29	158.129	17.4	106.243	13.2	98.169	12.3	86.3709	27.4	178.841	21.3	140.969	11.3	113.355	33.2	174.128	31	168.062	14.5	118.249	18.7	115.701	24.8	165.977
3320	HSP90AA1	36.1	196.844	61.7	376.736	35.1	261.04	42	294.925	58.8	383.789	61	403.714	21.2	212.666	58.8	308.396	44.6	241.792	32.9	268.302	64.1	396.602	50.2	335.97
1938	EEF2	31.9	173.942	28.1	171.577	17.7	131.636	14	98.3084	24.3	158.607	25.1	166.118	9.1	91.2857	26.4	138.463	20.2	109.511	15.1	123.142	28.9	178.811	21.1	141.215
7415	VCP	10	54.5274	9	54.9534	7.1	52.803	9.8	68.8159	11.5	75.0609	10.6	70.1536	10.8	108.339	18.5	97.0293	12.1	65.5983	10.2	83.1818	12.9	79.8154	10.8	72.2804
3858	KRT10	39.3	214.293	7.5	45.7945	7.9	58.7527	20.7	145.356	25	163.176	22.1	146.264	12.9	129.405	23.6	123.778	23.2	125.775	12.9	105.2	18.9	116.939	23.9	159.954
3309	HSPA5	29.4	160.311	34.4	210.044	40.3	299.713	30.3	212.767	32.8	214.087	31.9	211.123	18.4	184.578	33.1	173.604	40.9	221.733	23.4	190.829	36.3	224.597	32.2	215.503
8570	KHSRP	19.5	106.328	22.1	134.941	26.2	194.851	8.5	59.6872	7.9	51.5636	6.2	41.0332	5.6	56.1758	12.8	67.1338	11.5	62.3455	10.5	85.6283	7.7	47.6417	7.9	52.8718
4924	NUCB1	20.4	111.236	17.1	104.412	23.2	172.539	14.3	100.415	21.8	142.289	21.1	139.645	15	150.471	28.6	150.002	21.1	114.39	15.4	125.588	30.4	188.092	28.6	191.409
3868	KRT16	24.3	132.502	5.7	34.8038	4.3	31.9793	12.7	89.1798	14.3	93.3366	12	79.4192	5.3	53.1664	33	173.079	9.7	52.5871	8.3	67.6871	13.7	84.7652	22	147.238
3861	KRT14	23.3	127.049	6	36.6356	3.7	27.5171	11	77.2423	15.3	99.8636	10.7	70.8154	6.3	63.1978	22	115.386	10	54.2135	7.3	59.5321	11.7	72.3907	21.3	142.553
23193	GANAB	9.7	52.8916	14.1	86.0937	9.9	73.6267	8.3	58.2828	8.3	54.1744	11.7	77.4337	10.1	101.317	21	110.141	16.2	87.8258	19	154.946	17.6	108.895	19.6	131.176
5315	PKM2	20.4	111.236	20.4	124.561	15.4	114.53	22.4	157.293	24.5	159.912	27.8	183.988	26.6	266.835	62.9	329.9	41.4	224.444	38.7	315.601	45.5	281.519	35.4	236.919
9520	NPEPPS	8.7	47.4388	10	61.0594	6.7	49.8282	13.1	91.9886	10	65.2703	12	79.4192	5.6	56.1758	14.8	77.6235	12.6	68.309	10.4	84.8128	11.1	68.6783	12.4	82.9887
7430	EZR	16.4	89.425	18.5	112.96	16.7	124.199	24.2	169.933	30.3	197.769	26.4	174.722	8.2	82.2575	39.1	205.073	29.7	161.014	19.1	155.762	36.1	223.359	30	200.779
2923	PDIA3	27.2	148.315	17.9	109.296	30	223.111	16.6	116.566	15.2	99.2109	14.5	95.9648	5.5	55.1727	28.3	148.429	14.1	76.441	8.6	70.1337	19.7	121.889	20.3	135.86
9601	PDIA4	15	81.7911	15.8	96.4738	15	111.556	13.9	97.6062	10.3	67.2284	11.1	73.4627	1.8	18.0565	26.3	137.939	22.6	122.522	9.2	75.0267	20.5	126.838	20.5	137.199
7520	XRCC5	12.6	68.7045	10.3	62.8912	5.1	37.9289	5.1	35.8123	7.9	51.5636	7.7	50.9606	1.3	13.0408	5.9	30.9445	6.2	33.6124	3.3	26.9118	6.4	39.5983	5.4	36.1402
1000	CDH2	17.9	97.6041	9	54.9534	8.3	61.7275	6.2	43.5366	14	91.3784	16	105.892	4.3	43.135	10.5	55.0707	9.8	53.1292	4	32.6203	6.2	38.3609	5.5	36.8095
8661	EIF3A	7.8	42.5314	9	54.9534	8	59.4964	3.7	25.9815	8.1	52.869	8.6	56.9171	4.4	44.1382	9.3	48.7769	5.1	27.6489	5.9	48.115	6.3	38.9796	5.1	34.1324
4478	MSN	15.9	86.6986	21.8	133.109	15.9	118.249	27.6	193.808	41.8	272.83	35	231.639	10.6	106.333	63.2	331.473	55.9	303.053	26.2	213.663	62.4	386.084	47.1	315.223
7184	HSP90B1	15	81.7911	16.4	100.137	14.5	107.837	10.5	73.7313	13.3	86.8095	12.6	83.3901	8.6	86.27	21.9	114.862	19.3	104.632	14.5	118.249	23.3	144.163	21.9	146.569
5792	PTPRF	4	21.811	4.1	25.0343	3.4	25.286	6.7	47.0476	9.6	62.6595	9.3	61.5499	3	30.0942	3.5	18.3569	5.5	29.8174	2.6	21.2032	2.6	16.0868	2.2	14.7238
7086	TKT	26.4	143.952	26.1	159.365	37.9	281.864	47.1	330.738	50	326.352	47.5	314.368	23.2	232.728	67.5	354.026	62.5	338.834	46.1	375.949	65.7	406.502	53.6	358.725
7045	TGFBI	27.3	148.86	33.3	203.328	15.5	115.274	12.4	87.0731	44.5	290.453	48.5	320.986	5.2	52.1633	23.9	125.351	25.2	136.618	17.6	143.529	24.5	151.587	22.7	151.923
5034	P4HB	12.8	69.7951	14.4	87.9255	13.3	98.9127	21.1	148.165	18.1	118.139	15.8	104.569	7.8	78.2449	38.6	202.45	23.1	125.233	15.6	127.219	22.8	141.069	19.2	128.499
10992	SF3B2	8.8	47.9841	7.7	47.0157	8.8	65.446	3.8	26.6837	4	26.1081	3.3	21.8403	3.3	33.1036	3.5	18.3569	3.1	16.8062	2.5	20.3877	2.5	15.4681	2.5	16.7316
10963	STIP1	16.5	89.9702	11.1	67.7759	11.9	88.5008	11.1	77.9445	10.8	70.4919	12.4	82.0665	4.6	46.1444	21.1	110.666	15.4	83.4887	6.5	53.008	18.6	115.083	18.9	126.491
3875	KRT18	26.7	145.588	18.1	110.517	14.1	104.862	12.2	85.6687	16.3	106.391	20.4	135.013	18.1	181.568	19.6	102.799	14.4	78.0674	10.7	87.2593	13.3	82.2903	13	87.0042
388697	HRNR	5.5	29.9901	0.48	2.93085	1	7.43705	1	7.02203	1.8	11.7487	2	13.2365	0.48	4.81507	1.2	6.29379	2.7	14.6376	0.76	6.19786	0.95	5.87788	0.86	5.75567
7037	TFRC	15.5	84.5175	17.4	106.243	9.3	69.1645	23.3	163.613	18.1	118.139	19.3	127.733	10.5	105.33	16.9	88.6376	15.5	84.0309	9.5	77.4732	11.7	72.3907	11	73.619
1362	CPD	8.2	44.7125	9.2	56.1746	6.6	49.0845	1.3	9.12864	2.4	15.6649	2.4	15.8838	0.85	8.52669	1.7	8.91621	3.4	18.4326	1.7	13.8636	1.4	8.66213	1.3	8.70042
3609	ILF3	11.4	62.1612	11.9	72.6607	12.2	90.732	7	49.1542	8.2	53.5217	8.5	56.2553	2.7	27.0848	17.7	92.8335	8	43.3708	8.2	66.8716	10	61.8724	9.5	63.58
142	PARP1	8.3	45.2578	7.4	45.1839	5.7	42.3912	7.2	50.5586	6.7	43.7311	6.7	44.3424	3.1	31.0973	5.9	30.9445	4.1	22.2275	2.4	19.5722	4.4	27.2238	5.4	36.1402
8985	PLOD3	11.3	61.616	11.3	68.9971	6.5	48.3408	10.7	75.1357	6.3	41.1203	7	46.3279	3.3	33.1036	20.2	105.946	19.6	106.258	17.2	140.267	15.9	98.3771	15	100.39
3895	KTN1	5.1	27.809	3.7	22.592	2.8	20.8237	1.3	9.12864	4	26.1081	4.5	29.7822	0.96	9.63014	3.1	16.259	3.3	17.8904	2.5	20.3877	4.1	25.3677	3.5	23.4242
2153	F5	3.9	21.2657	7.9	48.2369	5.1	37.9289	1.3	9.12864	1.6	10.4433	1.8	11.9129	0.41	4.11287	1.2	6.29379	1.4	7.58989	1.6	13.0481	2.6	16.0868	2.8	18.7394
6238	RRBP1	6.3	34.3523	7.7	47.0157	7.5	55.7778	3.2	22.4705	4.3	28.0662	3.2	21.1784	0.36	3.6113	6.4	33.5669	7.9	42.8286	3	24.4652	4.8	29.6987	4.6	30.7861
3308	HSPA4	6.9	37.6239	9.4	57.3958	5.8	43.1349	7.3	51.2608	10	65.2703	10.8	71.4773	2.5	25.0785	8.3	43.5321	8.8	47.7079	7.1	57.901	7.9	48.8792	9	60.2337
2023	ENO1	34	185.393	87	531.217	64	475.971	78.5	551.229	149	972.528	135	893.466	63.5	636.994	118	618.89	73.5	398.469	88	717.647	117	723.907	79.5	532.064
4125	MAN2B1	8.9	48.5294	7	42.7416	6	44.6223	4	28.0881	4.5	29.3716	4.7	31.1058	4.5	45.1413	0.75	3.93362	2.5	13.5534	1.1	8.97058	0.75	4.64043	0.57	3.8148
375790	AGRN	7.8	42.5314	3.8	23.2026	4	29.7482	4.9	34.4079	10.3	67.2284	11.8	78.0955	7.3	73.2292	9	47.2035	8.7	47.1657	5.8	47.2994	7.2	44.5481	6.4	42.8329
7414	VCL	4.9	26.7184	5.2	31.7509	0.53	3.94163	15	105.33	12.1	78.9771	11.5	76.11	4.9	49.1539	15.2	79.7214	7.8	42.2865	6.1	49.746	11.8	73.0094	12.1	80.9809
7170	TPM3	20.3	110.691	15.1	92.1997	13.4	99.6564	11	77.2423	17.4	113.57	15.1	99.9358	12.8	128.402	30.8	161.541	12.8	69.3932	5.2	42.4064	19.8	122.507	14	93.6969
5351	PLOD1	11.8	64.3423	10.2	62.2806	6.7	49.8282	16.2	113.757	19.6	127.93	21.8	144.278	11.3	113.355	10.2	53.4973	10.4	56.382	6.7	54.639	8.7	53.829	10	66.9263
4691	NCL	11.3	61.616	16.6	101.359	15	111.556	10.5	73.7313	12.1	78.9771	13.2	87.3611	7.1	71.2229	10.5	55.0707	11.1	60.177	7.4	60.3476	9.2	56.9226	8.9	59.5644
5768	QSOX1	11.5	62.7065	12.2	74.4924	10.8	80.3201	15.3	107.437	21.9	142.942	22.6	149.573	12.7	127.399	12.5	65.5604	14.1	76.441	9.2	75.0267	14.4	89.0962	16.2	108.421
10694	CCT8	13.2	71.9762	7.9	48.2369	6.1	45.366	8.2	57.5806	10	65.2703	10.3	68.1681	4.2	42.1319	9.5	49.8259	7.9	42.8286	6.8	55.4545	8.4	51.9728	8.4	56.2181
23450	SF3B3	7.5	40.8956	5.1	31.1403	1.6	11.8993	4.8	33.7057	4.9	31.9825	5.4	35.7386	2.6	26.0816	6.7	35.1404	5.4	29.2753	3.8	30.9893	4.9	30.3175	3.3	22.0857
3181	HNRNPA2B1	43.9	239.375	45.4	277.21	82.9	616.531	19.5	136.93	30.2	197.116	28.3	187.297	20.5	205.644	41	215.038	26.3	142.581	31.2	254.438	30.2	186.855	22.9	153.261
23499	MACF1	0.75	4.08956	0.51	3.11403	0.51	3.79289	0.24	1.68529	0.6	3.91622	0.6	3.97096	0.06	0.601884	0.75	3.93362	0.15	0.813202	0.36	2.93583	0.48	2.96987	0.48	3.21246
5230	PGK1	23.3	127.049	38.5	235.079	25.2	187.414	107	751.357	101	659.23	83.3	551.301	23.3	233.732	102	534.973	93	504.185	78.5	640.174	115	711.532	90.7	607.022
4035	LRP1	1.1	5.99802	1.4	8.54831	0.49	3.64415	1.1	7.72423	2.6	16.9703	2.9	19.193	1	10.0314	2.1	11.0141	2.2	11.927	1.4	11.4171	3.5	21.6553	3.2	21.4164
3959	LGALS3BP	24.7	134.683	31	189.284	23	171.052	20	140.441	44.3	289.148	34.7	229.654	27.7	277.87	35.3	185.142	37	200.59	17.3	141.083	25.3	156.537	22.3	149.246
3329	HSPD1	15.9	86.6986	14.1	86.0937	12.2	90.732	13.4	94.0952	13.1	85.5041	11.3	74.7864	8.4	84.2637	19.4	101.75	15.3	82.9466	3.1	25.2807	8.8	54.4477	6.6	44.1714
226	ALDOA	47.5	259.005	53.3	325.446	45.8	340.617	68.8	483.116	86.3	563.283	65.4	432.835	22.5	225.706	90	472.035	84.6	458.646	73.3	597.767	108	668.222	76.7	513.325
3313	HSPA9	10.8	58.8896	8.7	53.1217	9.7	72.1393	11.8	82.8599	7.7	50.2581	9.5	62.8735	7.4	74.2323	11.3	59.2666	10.5	56.9241	6.2	50.5615	8.5	52.5915	9.7	64.9186
9276	COPB2	5.8	31.6259	5.7	34.8038	1.5	11.1556	4.2	29.4925	4.9	31.9825	5.5	36.4005	1.1	11.0345	5.3	27.7976	5.8	31.4438	3.8	30.9893	6.2	38.3609	5.7	38.148
23451	SF3B1	8.6	46.8936	3.4	20.7602	2.9	21.5674	0.86	6.03894	2.3	15.0122	3.1	20.5166	4.9	49.1539	4.6	24.1262	3.4	18.4326	1.7	13.8636	0.57	3.52673	1.4	9.36969
2058	EPRS	3.7	20.1751	6	36.6356	4.5	33.4667	4.6	32.3013	4.6	30.0243	5.7	37.7241	1.9	19.0597	6.1	31.9935	7.1	38.4916	3.9	31.8048	5.1	31.5549	4.6	30.7861
6421	SFPQ	18.5	100.876	11.2	68.3865	17.9	133.123	4.8	33.7057	5.8	37.8568	5.2	34.415	5.8	58.1821	10	52.4483	11.5	62.3455	6.1	49.746	5.2	32.1736	7	46.8484
4121	MAN1A1	16	87.2439	20.9	127.614	8.9	66.1897	1.7	11.9374	7.4	48.3	6	39.7096	5.7	57.179	4.3	22.5528	5.7	30.9017	2.9	23.6497	6.3	38.9796	5.7	38.148
7317	UBA1	6.7	36.5334	7.4	45.1839	5.5	40.9037	9.5	66.7093	10.9	71.1446	9.7	64.1972	8.3	83.2606	9.1	47.7279	10.7	58.0084	11.9	97.0454	11.6	71.772	8.4	56.2181
1314	COPA	3.7	20.1751	3.8	23.2026	2.7	20.08	2.3	16.1507	4.1	26.7608	4.8	31.7677	2.2	22.0691	4.7	24.6507	4.9	26.5646	4	32.6203	3.6	22.2741	4.7	31.4554
471	ATIC	11.3	61.616	10	61.0594	10	74.3705	12.6	88.4776	8.5	55.4798	9.7	64.1972	6.4	64.2009	9.7	50.8748	11	59.6348	6.9	56.27	7.2	44.5481	9	60.2337
7407	VARS	4.8	26.1732	4.9	29.9191	3	22.3111	3.7	25.9815	3.4	22.1919	4.8	31.7677	5.7	57.179	4.5	23.6017	4.6	24.9382	3.3	26.9118	2.5	15.4681	3	20.0779
1992	SERPINB1	17.3	94.3324	19.5	119.066	13.2	98.169	10.5	73.7313	14.1	92.0311	15.9	105.23	3.6	36.113	21.4	112.239	16.4	88.9101	11.8	96.2299	27.7	171.386	22.7	151.923
10155	TRIM28	12	65.4329	8.8	53.7323	10.7	79.5764	2.7	18.9595	2.4	15.6649	2.7	17.8693	2.4	24.0754	6.1	31.9935	2.4	13.0112	3.9	31.8048	3.2	19.7992	3.2	21.4164
5708	PSMD2	6.9	37.6239	3.8	23.2026	2.3	17.1052	3.3	23.1727	4.4	28.7189	3.8	25.1494	5	50.157	12.9	67.6583	4.8	26.0225	4.6	37.5134	4.2	25.9864	4.4	29.4476
10015	PDCD6IP	6	32.7164	3	18.3178	4	29.7482	4	28.0881	7.6	49.6054	5.2	34.415	2.4	24.0754	6	31.469	9.4	50.9607	5.8	47.2994	6.6	40.8358	6.8	45.5099
7531	YWHAE	44.7	243.738	15.3	93.4209	9.4	69.9082	37.1	260.517	14.7	95.9474	12.4	82.0665	9.4	94.2951	21.8	114.337	34.7	188.121	14.1	114.987	22.9	141.688	24.1	161.292
7171	TPM4	21.3	116.143	7.5	45.7945	6.3	46.8534	16.9	118.672	20	130.541	23.1	152.882	7.5	75.2355	30.6	160.492	10	54.2135	6.9	56.27	19.4	120.032	15	100.39
47	ACLY	3.3	17.994	5.2	31.7509	4.4	32.723	5.2	36.5145	9.1	59.396	8.1	53.6079	5.6	56.1758	6.3	33.0424	5.6	30.3595	3.9	31.8048	5	30.9362	4.5	30.1169
2821	GPI	16.7	91.0608	20.7	126.393	15	111.556	26	182.573	36	234.973	30	198.548	12.3	123.386	43.7	229.199	32	173.483	27	220.187	38.7	239.446	31.7	212.157
10521	DDX17	7.1	38.7145	9.8	59.8382	6.8	50.5719	4.4	30.8969	4.6	30.0243	4.4	29.1204	3.2	32.1005	7.6	39.8607	9.8	53.1292	7.3	59.5321	7.3	45.1668	5.4	36.1402
2539	G6PD	11.1	60.5254	14.7	89.7573	10	74.3705	6.9	48.452	8.1	52.869	8.9	58.9026	5.6	56.1758	41.7	218.709	31.4	170.23	31.9	260.147	35	216.553	24.4	163.3
23020	SNRNP200	2.2	11.996	2.1	12.8225	0.33	2.45422	1.9	13.3419	1.7	11.096	2.8	18.5311	2.3	23.0722	2.4	12.5876	3.2	17.3483	2.4	19.5722	1.1	6.80596	0.98	6.55878
203068	TUBB	30.9	168.49	53.9	329.11	36.1	268.477	16.1	113.055	23.9	155.996	21.7	143.616	23	230.722	28.7	150.527	22.2	120.354	21.7	176.965	29.6	183.142	20	133.853
2288	FKBP4	13.2	71.9762	14.5	88.5361	9.7	72.1393	16.5	115.863	21.6	140.984	20.3	134.351	5.8	58.1821	17.7	92.8335	15.5	84.0309	9	73.3957	16.1	99.6145	17.1	114.444
1660	DHX9	4.5	24.5373	5.1	31.1403	2.7	20.08	2.4	16.8529	4	26.1081	5.4	35.7386	4.5	45.1413	4.6	24.1262	4.5	24.3961	4.5	36.6978	5.2	32.1736	3	20.0779
7167	TPI1	31.1	169.58	38.9	237.521	28.4	211.212	60.5	424.833	46.3	302.202	35.3	233.625	8.9	89.2794	54.2	284.27	43.2	234.202	34.7	282.981	45.3	280.282	39.5	264.359
56886	UGGT1	2.7	14.7224	2.9	17.7072	2.5	18.5926	1	7.02203	3.2	20.8865	2.4	15.8838	1.1	11.0345	6.1	31.9935	3.4	18.4326	3	24.4652	5.4	33.4111	4.6	30.7861
3190	HNRNPK	18.7	101.966	21.4	130.667	22.9	170.308	9	63.1983	14.2	92.6839	10.5	69.4918	16.9	169.531	18.7	98.0783	16.1	87.2837	12.7	103.569	13.9	86.0026	14.6	97.7125
4001	LMNB1	10.8	58.8896	6.1	37.2462	5.8	43.1349	2.4	16.8529	7.8	50.9108	5.8	38.3859	1.7	17.0534	8.5	44.581	4.1	22.2275	3.1	25.2807	5.8	35.886	4.4	29.4476
5066	PAM	6.6	35.9881	2.1	12.8225	1	7.43705	7.7	54.0696	11.8	77.019	12.7	84.052	4.6	46.1444	5.2	27.2731	3.7	20.059	1.7	13.8636	6.2	38.3609	4.6	30.7861
2617	GARS	7	38.1692	12.3	75.103	5	37.1852	5.5	38.6212	9	58.7433	8	52.9461	3.3	33.1036	10.5	55.0707	6.5	35.2388	10	81.5508	7.8	48.2605	9	60.2337
2665	GDI2	12.4	67.614	13.1	79.9878	8.7	64.7023	20.4	143.249	14.5	94.642	14.5	95.9648	4.4	44.1382	26.9	141.086	20.7	112.222	11.3	92.1524	13.8	85.3839	13.5	90.3506
22883	CLSTN1	8.1	44.1672	7.9	48.2369	2.2	16.3615	6.3	44.2388	13	84.8514	12.1	80.081	4.5	45.1413	5.4	28.3221	4.5	24.3961	3.4	27.7273	4.9	30.3175	6.7	44.8406
27044	SND1	4.9	26.7184	6.7	40.9098	5.1	37.9289	5.5	38.6212	4.9	31.9825	4.2	27.7967	4.5	45.1413	10.7	56.1197	7.5	40.6601	5.6	45.6684	7.5	46.4043	6.4	42.8329
6897	TARS	7	38.1692	5.8	35.4144	3.3	24.5422	9.3	65.3049	11.4	74.4082	12.3	81.4047	4.7	47.1476	8.6	45.1055	4.4	23.8539	6.3	51.377	6.5	40.217	6.5	43.5021
7358	UGDH	14.2	77.4289	13.4	81.8196	10.5	78.089	5.3	37.2167	8.1	52.869	7.3	48.3133	3.2	32.1005	30.8	161.541	19.1	103.548	22.7	185.12	25.9	160.249	26.4	176.686
1605	DAG1	10	54.5274	8.7	53.1217	7.4	55.0341	10.9	76.5401	24.8	161.87	22.8	150.896	5.9	59.1852	10.9	57.1686	13.9	75.3567	3.5	28.5428	8	49.4979	8.7	58.2259
3939	LDHA	49.4	269.365	24.7	150.817	13.5	100.4	105	737.313	109	711.446	94.1	622.779	40.6	407.275	80	419.586	51.8	280.826	33.5	273.195	58.8	363.81	47.1	315.223
1973	EIF4A1	17	92.6966	15.7	95.8632	14.5	107.837	20	140.441	13.6	88.7676	17	112.511	10.2	102.32	31.1	163.114	22.6	122.522	15.7	128.035	22.1	136.738	17	113.775
8078	USP5	6	32.7164	5.1	31.1403	2.6	19.3363	3.3	23.1727	2.8	18.2757	1.6	10.5892	2.3	23.0722	5.1	26.7486	3.5	18.9747	5.1	41.5909	5.3	32.7924	4.4	29.4476
5796	PTPRK	5.3	28.8995	3.1	18.9284	2.7	20.08	4.7	33.0035	5.7	37.2041	6.4	42.3569	2.6	26.0816	4	20.9793	4	21.6854	2	16.3102	3.3	20.4179	2.3	15.3931
4233	MET	4.9	26.7184	8.8	53.7323	3.8	28.2608	6.1	42.8344	12.5	81.5879	12.8	84.7138	4.2	42.1319	34.3	179.898	38.5	208.722	21	171.257	30.9	191.186	22.3	149.246
1191	CLU	61.4	334.798	76.7	468.325	84.3	626.943	38.1	267.539	80	522.163	82.4	545.345	84.3	845.647	29	152.1	41	222.275	18.1	147.607	32.4	200.467	33.8	226.211
9948	WDR1	12.7	69.2498	16	97.695	10.5	78.089	14.2	99.7128	24.7	161.218	22.2	146.925	9.8	98.3077	21.8	114.337	18.2	98.6685	14.9	121.511	17.8	110.133	26.5	177.355
3178	HNRNPA1	24.1	131.411	39.5	241.185	32.8	243.935	16.4	115.161	27.2	177.535	25.1	166.118	11.3	113.355	30.8	161.541	23.1	125.233	21.5	175.334	23.6	146.019	32.3	216.172
4048	LTA4H	8.9	48.5294	10.3	62.8912	3	22.3111	12.7	89.1798	11.9	77.6717	11.4	75.4482	7.3	73.2292	13.8	72.3786	11.1	60.177	8.6	70.1337	11.1	68.6783	8.1	54.2103
4841	NONO	20.4	111.236	16.9	103.19	23.1	171.796	2.7	18.9595	4	26.1081	3.6	23.8258	15.6	156.49	7.1	37.2383	3.1	16.8062	2.2	17.9412	4	24.749	6.2	41.4943
7296	TXNRD1	14.9	81.2458	16.7	101.969	11.6	86.2697	35.5	249.282	28.6	186.673	24.3	160.824	11.6	116.364	55.8	292.661	62.3	337.75	40.2	327.834	66.3	410.214	42	281.091
7112	TMPO	8.3	45.2578	8.3	50.6793	9	66.9334	4.7	33.0035	1.4	9.13784	2.2	14.5602	3.3	33.1036	3.6	18.8814	6.1	33.0702	4	32.6203	4.7	29.08	3.6	24.0935
1653	DDX1	6.4	34.8975	6	36.6356	3.6	26.7734	4.8	33.7057	5.5	35.8987	4.3	28.4585	1.9	19.0597	5.5	28.8466	7.1	38.4916	2.6	21.2032	3.1	19.1804	6.7	44.8406
5270	SERPINE2	13.8	75.2478	23.9	145.932	19.9	147.997	6.1	42.8344	26.8	174.924	28.4	187.959	0.81	8.12543	92.4	484.622	94.5	512.317	81.1	661.377	133	822.903	114	762.96
506	ATP5B	12	65.4329	13.3	81.209	9.7	72.1393	8	56.1762	7	45.6892	7.3	48.3133	11	110.345	6.3	33.0424	11.7	63.4298	3	24.4652	6	37.1234	4.7	31.4554
1509	CTSD	27.7	151.041	47.3	288.811	40	297.482	19.1	134.121	45	293.716	37.7	249.509	8.6	86.27	22.7	119.058	32.7	177.278	16.8	137.005	21.4	132.407	25.9	173.339
5052	PRDX1	45.3	247.009	58	354.144	38.7	287.814	57.3	402.362	68	443.838	56.7	375.256	20.7	207.65	35.3	185.142	46.7	253.177	19.3	157.393	38	235.115	37.3	249.635
9793	CKAP5	1.8	9.81493	1.4	8.54831	0.54	4.016	1.5	10.533	1.2	7.83244	1.5	9.9274	0.27	2.70848	3.3	17.3079	1.7	9.21629	1.2	9.78609	2.1	12.9932	2.2	14.7238
10226	PLIN3	9.4	51.2558	12	73.2713	9.7	72.1393	6.4	44.941	4.5	29.3716	6.4	42.3569	3.4	34.1068	6	31.469	4.5	24.3961	2.6	21.2032	7.9	48.8792	4.1	27.4398
55832	CAND1	4.6	25.0826	2.7	16.486	2.3	17.1052	5.3	37.2167	6.9	45.0365	5.9	39.0478	4.1	41.1287	8.1	42.4831	5.6	30.3595	7.6	61.9786	6.7	41.4545	6	40.1558
3728	JUP	5.4	29.4448	2.7	16.486	0.63	4.68534	3.3	23.1727	4.4	28.7189	2.9	19.193	1	10.0314	3.5	18.3569	2.7	14.6376	1.9	15.4946	2.1	12.9932	2.5	16.7316
1315	COPB1	5.5	29.9901	2	12.2119	1.4	10.4119	3.1	21.7683	2.9	18.9284	3.3	21.8403	1.4	14.044	6.9	36.1893	5.5	29.8174	2.4	19.5722	5.3	32.7924	4.5	30.1169
7514	XPO1	3.9	21.2657	2.3	14.0437	0.35	2.60297	3.9	27.3859	4.6	30.0243	5.3	35.0768	3.9	39.1225	4.9	25.6997	4.6	24.9382	4.2	34.2513	7.5	46.4043	4.9	32.7939
30001	ERO1L	10	54.5274	5	30.5297	0.38	2.82608	5.8	40.7278	6.2	40.4676	5.8	38.3859	2.7	27.0848	13.1	68.7073	6.2	33.6124	5.8	47.2994	7.7	47.6417	10.4	69.6034
5834	PYGB	5.9	32.1712	6.3	38.4674	2.4	17.8489	5.3	37.2167	3.9	25.4554	5.9	39.0478	2.5	25.0785	20	104.897	16.5	89.4522	12.2	99.4919	16.9	104.564	12.4	82.9887
1915	EEF1A1	37.8	206.114	54.3	331.552	33	245.422	15.2	106.735	39.1	255.207	33.5	221.712	12.2	122.383	56.5	296.333	47.4	256.972	67.4	549.652	48.3	298.844	55.2	369.433
10525	HYOU1	4.2	22.9015	7.7	47.0157	5	37.1852	2.5	17.5551	6	39.1622	5.4	35.7386	1.7	17.0534	7.5	39.3362	6.3	34.1545	4.6	37.5134	8.7	53.829	7.7	51.5333
5836	PYGL	3.6	19.6299	5.4	32.9721	1.9	14.1304	6.7	47.0476	11	71.7973	10.5	69.4918	5.2	52.1633	8.2	43.0076	4.7	25.4803	4.3	35.0668	9.7	60.0162	9.3	62.2415
3417	IDH1	15	81.7911	20.4	124.561	12.7	94.4505	8.8	61.7938	12.3	80.2825	9.2	60.888	5.4	54.1696	16.2	84.9662	11.2	60.7191	9.6	78.2887	21.2	131.169	16.9	113.106
2548	GAA	8.4	45.803	12.7	77.5454	9.5	70.6519	7.7	54.0696	10.7	69.8392	8.9	58.9026	9.8	98.3077	4.3	22.5528	5.2	28.191	3.2	26.0962	4.1	25.3677	5	33.4632
2547	XRCC6	12.7	69.2498	15.5	94.642	17.3	128.661	8.5	59.6872	9.1	59.396	13	86.0374	7.9	79.248	13.9	72.9031	12.4	67.2247	6.1	49.746	10.3	63.7286	11.2	74.9575
351	APP	13.9	75.7931	21.3	130.056	25.8	191.876	6.1	42.8344	18.6	121.403	18.3	121.114	6.6	66.2072	11.4	59.791	12.5	67.7668	6.6	53.8235	10.5	64.966	9.4	62.9108
1829	DSG2	4.6	25.0826	5	30.5297	5.2	38.6726	6.7	47.0476	9.3	60.7014	8.1	53.6079	3	30.0942	5.9	30.9445	5.4	29.2753	3.1	25.2807	4.3	26.6051	4.4	29.4476
9669	EIF5B	4.4	23.9921	3.3	20.1496	3.1	23.0548	4.1	28.7903	3.3	21.5392	3.5	23.1639	1.3	13.0408	4.8	25.1752	3.5	18.9747	3.3	26.9118	5.4	33.4111	3.7	24.7627
501	ALDH7A1	8.2	44.7125	8.2	50.0687	4.9	36.4415	4.5	31.5991	6.7	43.7311	8.6	56.9171	4.9	49.1539	3.8	19.9303	4.9	26.5646	3	24.4652	6	37.1234	4.9	32.7939
6888	TALDO1	17.4	94.8777	11.1	67.7759	13.2	98.169	11.1	77.9445	12.1	78.9771	12.6	83.3901	6.8	68.2135	26.3	137.939	23.2	125.775	13.7	111.725	27.4	169.53	23.7	158.615
871	SERPINH1	17	92.6966	15.7	95.8632	12.6	93.7068	9.6	67.4115	11.3	73.7555	13.5	89.3466	11.3	113.355	28.7	150.527	23.9	129.57	23	187.567	21.3	131.788	23.9	159.954
10574	CCT7	12	65.4329	7.8	47.6263	8.5	63.2149	9.6	67.4115	8.8	57.4379	9.6	63.5353	3.2	32.1005	12.7	66.6093	10.6	57.4663	7.8	63.6096	9.6	59.3975	8.8	58.8952
6624	FSCN1	16.6	90.5155	13.4	81.8196	6.6	49.0845	10.3	72.3269	12.4	80.9352	17.6	116.481	5.5	55.1727	14.5	76.05	17.6	95.4157	7.6	61.9786	9	55.6851	7.6	50.864
3482	IGF2R	1.9	10.3602	2	12.2119	0.44	3.2723	0.96	6.74115	1.5	9.79055	1.6	10.5892	0.96	9.63014	2.1	11.0141	2	10.8427	0.74	6.03476	1.3	8.04341	1.4	9.36969
3735	KARS	6.1	33.2617	6.1	37.2462	4.1	30.4919	8.4	58.985	7.2	46.9946	11	72.8009	1.7	17.0534	11.6	60.84	5.2	28.191	5.2	42.4064	7.5	46.4043	8.1	54.2103
2936	GSR	11.9	64.8876	8.5	51.9005	5.5	40.9037	11.5	80.7533	4.7	30.677	4.3	28.4585	3	30.0942	19.6	102.799	12.8	69.3932	10.2	83.1818	16.2	100.233	13.2	88.3428
4860	PNP	17.9	97.6041	8.9	54.3428	5.3	39.4163	22.6	158.698	16.8	109.654	15.3	101.259	11.1	111.349	12.6	66.0848	3.7	20.059	9.5	77.4732	10.5	64.966	9.5	63.58
3184	HNRNPD	26.5	144.498	24.5	149.595	14.8	110.068	9.7	68.1137	20.6	134.457	17.4	115.158	2.6	26.0816	21.9	114.862	24.5	132.823	11	89.7058	17.4	107.658	19.4	129.837
5269	SERPINB6	13.6	74.1573	6.4	39.078	8.6	63.9586	18.2	127.801	10	65.2703	13.2	87.3611	1.4	14.044	6.4	33.5669	9.1	49.3343	3.2	26.0962	8.2	50.7354	10.5	70.2727
8662	EIF3B	6.4	34.8975	3.8	23.2026	3.1	23.0548	5.5	38.6212	3.3	21.5392	6	39.7096	1.9	19.0597	6	31.469	4.3	23.3118	5	40.7754	4.8	29.6987	5.5	36.8095
10484	SEC23A	4.4	23.9921	3.9	23.8132	2.7	20.08	2.2	15.4485	4.1	26.7608	4.4	29.1204	3.4	34.1068	8	41.9586	6.1	33.0702	1.7	13.8636	5.6	34.6485	4.1	27.4398
4175	MCM6	5.2	28.3543	3.6	21.9814	3.2	23.7985	1.6	11.2352	1.8	11.7487	2.2	14.5602	4.2	42.1319	6	31.469	2.6	14.0955	2.2	17.9412	2	12.3745	2.6	17.4008
2519	FUCA2	8.1	44.1672	5.9	36.025	1.9	14.1304	8.5	59.6872	9.3	60.7014	10.7	70.8154	2.2	22.0691	4.4	23.0772	6.3	34.1545	3.7	30.1738	4.1	25.3677	4.1	27.4398
5859	QARS	6	32.7164	2.6	15.8754	2.3	17.1052	2.8	19.6617	3.4	22.1919	4.3	28.4585	4	40.1256	2.8	14.6855	2.6	14.0955	2.3	18.7567	5.1	31.5549	5.7	38.148
27101	CACYBP	25.6	139.59	16.8	102.58	11.2	83.2949	18.4	129.205	21.6	140.984	20	132.365	4	40.1256	34.4	180.422	26.4	143.124	14.4	117.433	24.8	153.444	21.6	144.561
3843	IPO5	4.6	25.0826	1.9	11.6013	0.48	3.56978	3.5	24.5771	5.6	36.5514	4.9	32.4295	2.2	22.0691	2.7	14.161	4.1	22.2275	2.2	17.9412	2.7	16.7055	1.3	8.70042
3608	ILF2	15.8	86.1533	12.1	73.8819	3.7	27.5171	14.7	103.224	13.2	86.1568	13.2	87.3611	3.7	37.1162	21.1	110.666	18.9	102.463	10.5	85.6283	15.3	94.6647	11.6	77.6346
151887	CCDC80	4.2	22.9015	1.2	7.32713	0.6	4.46223	3.8	26.6837	5.4	35.246	6	39.7096	0.4	4.01256	3.8	19.9303	3.4	18.4326	1.2	9.78609	1.8	11.137	2.2	14.7238
10072	DPP3	7.3	39.805	12.2	74.4924	11.5	85.526	2.2	15.4485	2.2	14.3595	2.9	19.193	1.7	17.0534	2.9	15.21	3.2	17.3483	4.1	33.4358	5.4	33.4111	3.2	21.4164
10576	CCT2	10.6	57.7991	10.3	62.8912	8.4	62.4712	8.1	56.8784	10.6	69.1865	11	72.8009	10	100.314	18.7	98.0783	8.1	43.9129	8.7	70.9492	6.1	37.7422	8.7	58.2259
26986	PABPC1	10.5	57.2538	8.7	53.1217	7.6	56.5215	3.7	25.9815	10	65.2703	7.4	48.9752	6.1	61.1915	12.9	67.6583	8.7	47.1657	5	40.7754	6.6	40.8358	7.1	47.5177
8880	FUBP1	6.8	37.0786	10	61.0594	12.4	92.2194	8.2	57.5806	7.4	48.3	7.6	50.2988	3.5	35.1099	10.9	57.1686	10.6	57.4663	8.5	69.3182	9.4	58.16	6.8	45.5099
790	CAD	1.5	8.17911	2	12.2119	1.1	8.18075	2.1	14.7463	3.9	25.4554	4.1	27.1349	2.4	24.0754	4.7	24.6507	1.5	8.13202	1.9	15.4946	2.1	12.9932	1.9	12.716
2805	GOT1	9.2	50.1652	12.1	73.8819	10.4	77.3453	10	70.2203	10	65.2703	7.5	49.637	3.8	38.1193	13.8	72.3786	7.1	38.4916	7.5	61.1631	7.9	48.8792	8.8	58.8952
7360	UGP2	9.7	52.8916	8.3	50.6793	6.9	51.3156	5.2	36.5145	9	58.7433	6.2	41.0332	2.4	24.0754	12.8	67.1338	7.9	42.8286	6.6	53.8235	14.8	91.5711	11	73.619
7203	CCT3	9.7	52.8916	11.6	70.8289	4.2	31.2356	10.6	74.4335	11.3	73.7555	9.7	64.1972	3.9	39.1225	10.6	55.5952	11.9	64.514	7.7	62.7941	5.8	35.886	5.8	38.8173
4191	MDH2	16.8	91.6061	24.1	147.153	29.5	219.393	15	105.33	12.3	80.2825	14.1	93.3175	7.7	77.2418	15.9	83.3928	24.1	130.654	13.6	110.909	18.2	112.608	19.1	127.829
3183	HNRNPC	17.4	94.8777	24.7	150.817	23.2	172.539	4.7	33.0035	13.2	86.1568	10.5	69.4918	6.8	68.2135	11.1	58.2176	13.7	74.2725	7.9	64.4251	12.1	74.8656	8.9	59.5644
2799	GNS	11.9	64.8876	6.3	38.4674	6.3	46.8534	12.2	85.6687	18.5	120.75	14.1	93.3175	7.8	78.2449	7	36.7138	8.9	48.25	5.2	42.4064	4.8	29.6987	4.4	29.4476
10856	RUVBL2	8.3	45.2578	7.2	43.9628	5.9	43.8786	5.2	36.5145	3.8	24.8027	3.1	20.5166	7.6	76.2386	5.5	28.8466	5.5	29.8174	2.8	22.8342	5.9	36.5047	3.8	25.432
1200	TPP1	11.7	63.7971	14.8	90.3679	14.1	104.862	7.6	53.3674	11	71.7973	12.1	80.081	11.4	114.358	5.5	28.8466	6.9	37.4073	4.8	39.1444	3.8	23.5115	3.4	22.755
3074	HEXB	9.1	49.6199	8.8	53.7323	2.4	17.8489	7.3	51.2608	14.2	92.6839	11.2	74.1246	5.5	55.1727	4.5	23.6017	10.9	59.0927	2.7	22.0187	5.2	32.1736	3.6	24.0935
372	ARCN1	10	54.5274	14.4	87.9255	8.4	62.4712	5.6	39.3234	9.6	62.6595	8.8	58.2407	2	20.0628	18.4	96.5048	14	75.8989	9.2	75.0267	11.6	71.772	14	93.6969
1615	DARS	5.4	29.4448	5.4	32.9721	3.1	23.0548	4.9	34.4079	4.4	28.7189	5.4	35.7386	5.9	59.1852	8.2	43.0076	6.2	33.6124	5.1	41.5909	8.7	53.829	7.2	48.187
3915	LAMC1	2.6	14.1771	2.1	12.8225	1.2	8.92445	5.4	37.919	5.6	36.5514	7.4	48.9752	3.4	34.1068	6.6	34.6159	6.8	36.8652	1.7	13.8636	3	18.5617	3.2	21.4164
427	ASAH1	13.1	71.4309	14.2	86.7043	5.8	43.1349	4.6	32.3013	11.9	77.6717	15	99.274	3.5	35.1099	8.8	46.1545	9.6	52.0449	3.5	28.5428	5.8	35.886	5.8	38.8173
4735	SEPT2	11.9	64.8876	7.6	46.4051	10.5	78.089	3.3	23.1727	5.7	37.2041	4.8	31.7677	7.6	76.2386	8.6	45.1055	7.6	41.2022	4.3	35.0668	6.7	41.4545	4.3	28.7783
3837	KPNB1	6.6	35.9881	4	24.4238	1.9	14.1304	7	49.1542	8.9	58.0906	8.9	58.9026	4.7	47.1476	7.9	41.4341	6.6	35.7809	4.3	35.0668	7	43.3107	6.4	42.8329
214	ALCAM	9.3	50.7105	6.3	38.4674	1.3	9.66816	8	56.1762	11	71.7973	10.7	70.8154	2.7	27.0848	9.3	48.7769	10.3	55.8399	4	32.6203	7	43.3107	8.3	55.5489
22827	PUF60	8.9	48.5294	7.2	43.9628	5.5	40.9037	3.8	26.6837	4.1	26.7608	3.8	25.1494	0.34	3.41068	5.1	26.7486	5.5	29.8174	3.4	27.7273	6.5	40.217	5.1	34.1324
3073	HEXA	6.8	37.0786	3.9	23.8132	2.9	21.5674	6.1	42.8344	10.7	69.8392	13.6	90.0084	2.1	21.0659	6.1	31.9935	10.7	58.0084	7.5	61.1631	5.4	33.4111	7.1	47.5177
4172	MCM3	4.9	26.7184	3.6	21.9814	2.5	18.5926	2.3	16.1507	1.5	9.79055	2.1	13.8984	1.9	19.0597	1.9	9.96517	3	16.264	1.9	15.4946	1.3	8.04341	1.7	11.3775
5905	RANGAP1	6.9	37.6239	4.4	26.8661	1.9	14.1304	1.6	11.2352	4.4	28.7189	4.1	27.1349	2.2	22.0691	0.31	1.6259	1.6	8.67416	0.63	5.1377	1.6	9.89958	1.6	10.7082
5358	PLS3	5.6	30.5354	2.8	17.0966	1	7.43705	15.8	110.948	15.8	103.127	11.9	78.7574	6.1	61.1915	18.6	97.5538	14	75.8989	13	106.016	20.1	124.363	14.2	95.0354
16	AARS	4	21.811	4.9	29.9191	2.1	15.6178	3.6	25.2793	2.3	15.0122	2.5	16.5457	1.1	11.0345	2.8	14.6855	3.8	20.6011	1.7	13.8636	3.6	22.2741	3.6	24.0935
2597	GAPDH	40	218.11	75.6	461.609	41.1	305.663	64.4	452.219	74.4	485.611	85	562.553	56.7	568.78	69.4	363.991	73.9	400.638	76.1	620.601	76.7	474.561	78.3	524.033
5054	SERPINE1	16.6	90.5155	37	225.92	21.7	161.384	12.8	89.882	32.3	210.823	34	225.021	1.7	17.0534	180	944.069	145	786.095	95.7	780.441	125	773.405	91.1	609.699
5781	PTPN11	4.2	22.9015	8.2	50.0687	5	37.1852	2.9	20.3639	3.2	20.8865	3.4	22.5021	2.4	24.0754	2.6	13.6366	2.1	11.3848	4.2	34.2513	3.2	19.7992	2.6	17.4008
1665	DHX15	5.1	27.809	8.8	53.7323	5.1	37.9289	3.4	23.8749	6.6	43.0784	6.6	43.6805	5.9	59.1852	7.6	39.8607	4.1	22.2275	3.7	30.1738	4.9	30.3175	3.9	26.1013
55748	CNDP2	6.2	33.807	12.3	75.103	11.9	88.5008	7.7	54.0696	5	32.6352	6.2	41.0332	1.2	12.0377	18.5	97.0293	13.1	71.0196	19.2	156.577	21.2	131.169	12.7	84.9965
6950	TCP1	8.3	45.2578	11.3	68.9971	9.8	72.883	9.4	66.0071	9.1	59.396	10.9	72.1391	6.4	64.2009	14.7	77.099	11.7	63.4298	6.8	55.4545	10.6	65.5847	8.3	55.5489
2746	GLUD1	7	38.1692	7.6	46.4051	4.2	31.2356	7.9	55.474	5.5	35.8987	4.2	27.7967	1.8	18.0565	5.2	27.2731	5.5	29.8174	2.1	17.1257	2.1	12.9932	0.91	6.0903
10291	SF3A1	6.7	36.5334	6.3	38.4674	6.5	48.3408	5.1	35.8123	7.5	48.9527	6	39.7096	2.2	22.0691	9.9	51.9238	8.2	44.455	7.2	58.7166	5.3	32.7924	4.6	30.7861
2271	FH	9.6	52.3463	14.6	89.1467	9.2	68.4208	8.8	61.7938	8.8	57.4379	13.8	91.3321	3.5	35.1099	13.1	68.7073	8.8	47.7079	10	81.5508	6.9	42.6919	8.5	56.8874
5479	PPIB	42.5	231.741	59.2	361.472	57.5	427.63	44.2	310.374	42.5	277.399	51.7	342.164	15.8	158.496	48.3	253.325	50.8	275.404	24.2	197.353	44.2	273.476	34.2	228.888
5702	PSMC3	7.2	39.2597	7.2	43.9628	6.6	49.0845	4.8	33.7057	5.5	35.8987	4.5	29.7822	2.8	28.0879	6.6	34.6159	6.2	33.6124	3.1	25.2807	5.5	34.0298	5.2	34.8017
22948	CCT5	6.5	35.4428	6.8	41.5204	6.2	46.1097	7.1	49.8564	8.5	55.4798	7.6	50.2988	3.8	38.1193	14.1	73.9521	9.1	49.3343	7.9	64.4251	7.1	43.9294	7.1	47.5177
51150	SDF4	17	92.6966	10	61.0594	9.5	70.6519	21.5	150.974	24	156.649	19	125.747	10	100.314	10	52.4483	12	65.0562	4.5	36.6978	6	37.1234	11	73.619
629	CFB	6.7	36.5334	4.9	29.9191	4.6	34.2104	1.8	12.6397	2.8	18.2757	3.6	23.8258	0.77	7.72418	2.6	13.6366	4.1	22.2275	2.1	17.1257	3.1	19.1804	1.8	12.0467
10492	SYNCRIP	5.9	32.1712	7.5	45.7945	5.9	43.8786	10.1	70.9225	9.1	59.396	9.1	60.2262	5.2	52.1633	10.4	54.5462	10.8	58.5505	7.2	58.7166	10.1	62.4911	9.8	65.5878
2664	GDI1	8.1	44.1672	10.4	63.5018	4.8	35.6978	13.7	96.2018	8.9	58.0906	8.9	58.9026	3.7	37.1162	20.4	106.995	14.1	76.441	7.4	60.3476	15.6	96.5209	11.5	76.9653
7082	TJP1	1.6	8.72439	1.8	10.9907	2.3	17.1052	0.74	5.1963	1.3	8.48514	0.74	4.89752	0.85	8.52669	4.1	21.5038	1.5	8.13202	0.85	6.93182	1.3	8.04341	1.3	8.70042
2937	GSS	6.9	37.6239	5.9	36.025	3.8	28.2608	4.5	31.5991	3.8	24.8027	5.2	34.415	4.1	41.1287	3.4	17.8324	4.8	26.0225	2.1	17.1257	3.4	21.0366	5.2	34.8017
26135	SERBP1	13.7	74.7026	9.5	58.0064	13.7	101.888	5.3	37.2167	4.7	30.677	4.7	31.1058	0.53	5.31664	5.8	30.42	11.1	60.177	5.3	43.2219	3.2	19.7992	5.8	38.8173
4173	MCM4	4.5	24.5373	3.4	20.7602	2.1	15.6178	0.64	4.4941	1.3	8.48514	1.1	7.28009	2.8	28.0879	2.3	12.0631	2.6	14.0955	0.64	5.21925	0.64	3.95983	0.21	1.40545
2990	GUSB	7.8	42.5314	6.3	38.4674	2.8	20.8237	5	35.1101	6.3	41.1203	6.9	45.666	2.5	25.0785	2.8	14.6855	4.4	23.8539	1.9	15.4946	2.5	15.4681	0.94	6.29108
1937	EEF1G	11.2	61.0707	10	61.0594	8.8	65.446	6.2	43.5366	10	65.2703	9.6	63.5353	8.1	81.2543	15.4	80.7704	11.5	62.3455	14.2	115.802	14.6	90.3337	12.7	84.9965
4678	NASP	4.5	24.5373	6.8	41.5204	1.8	13.3867	2.4	16.8529	2.1	13.7068	1.6	10.5892	1.3	13.0408	1.6	8.39173	1.8	9.75842	2.6	21.2032	0.79	4.88792	1.1	7.3619
6648	SOD2	24.7	134.683	22.1	134.941	10.6	78.8327	12.4	87.0731	14.1	92.0311	16.8	111.187	3.5	35.1099	25.6	134.268	16.8	91.0786	7.1	57.901	15.9	98.3771	15.9	106.413
1808	DPYSL2	6.4	34.8975	4.2	25.6449	6.1	45.366	6.7	47.0476	4.7	30.677	4.7	31.1058	2.8	28.0879	6.7	35.1404	6.4	34.6966	6.7	54.639	6.4	39.5983	6.7	44.8406
2192	FBLN1	16.9	92.1513	8.5	51.9005	3.7	27.5171	18	126.397	27.1	176.883	26.4	174.722	26.1	261.819	9.5	49.8259	11.9	64.514	8.1	66.0561	6.8	42.0732	8.1	54.2103
10726	NUDC	8.2	44.7125	5.9	36.025	5.5	40.9037	7.7	54.0696	9.1	59.396	8.6	56.9171	3.2	32.1005	10.5	55.0707	3.2	17.3483	4.1	33.4358	2.3	14.2306	3.6	24.0935
1431	CS	9.6	52.3463	7.1	43.3522	1.7	12.643	6.3	44.2388	4.6	30.0243	3.3	21.8403	4.2	42.1319	6.7	35.1404	7.9	42.8286	2.1	17.1257	3.8	23.5115	4.2	28.1091
5518	PPP2R1A	7.1	38.7145	2.4	14.6543	3.8	28.2608	7.9	55.474	3.2	20.8865	3.5	23.1639	3.2	32.1005	5	26.2241	2.4	13.0112	2.6	21.2032	4.4	27.2238	3.8	25.432
55276	PGM2	6.5	35.4428	4.3	26.2555	2.2	16.3615	4.6	32.3013	4.9	31.9825	3.5	23.1639	0.54	5.41696	6.5	34.0914	3.5	18.9747	2.2	17.9412	5.7	35.2673	5.1	34.1324
642	BLMH	8.1	44.1672	4.4	26.8661	2.2	16.3615	5.2	36.5145	7	45.6892	6.7	44.3424	2.6	26.0816	7.8	40.9097	3.7	20.059	2.2	17.9412	3	18.5617	3	20.0779
3416	IDE	3.6	19.6299	1.7	10.3801	0.71	5.2803	3.1	21.7683	3.1	20.2338	3.1	20.5166	1.4	14.044	7.1	37.2383	2.9	15.7219	3.3	26.9118	2.1	12.9932	3.1	20.7472
11198	SUPT16H	2.7	14.7224	6.3	38.4674	5.2	38.6726	3.6	25.2793	4.1	26.7608	3.8	25.1494	0.71	7.12229	3.9	20.4548	3.6	19.5168	1.8	14.6791	2.7	16.7055	2.9	19.4086
4171	MCM2	4.8	26.1732	5.2	31.7509	3.8	28.2608	3.1	21.7683	2.9	18.9284	3.1	20.5166	2.9	29.0911	4	20.9793	4.6	24.9382	2.9	23.6497	2.5	15.4681	1.9	12.716
10808	HSPH1	5.2	28.3543	5.6	34.1933	3.8	28.2608	4	28.0881	6	39.1622	7.6	50.2988	0.4	4.01256	4.8	25.1752	5	27.1067	3.2	26.0962	4.4	27.2238	5.4	36.1402
10075	HUWE1	0.62	3.3807	0.91	5.5564	0.48	3.56978	1.5	10.533	2	13.0541	2.1	13.8984	1.7	17.0534	3.2	16.7835	1.8	9.75842	2.3	18.7567	1.7	10.5183	1.4	9.36969
9131	AIFM1	7	38.1692	11	67.1653	10.5	78.089	8.3	58.2828	2.6	16.9703	4.4	29.1204	2.2	22.0691	11.4	59.791	12.7	68.8511	6.6	53.8235	9.2	56.9226	11.4	76.296
5226	PGD	13.1	71.4309	21.2	129.446	9.2	68.4208	19.2	134.823	17.7	115.528	13.8	91.3321	9.2	92.2889	30.8	161.541	35.8	194.084	29.2	238.128	34.6	214.078	30	200.779
55920	RCC2	7.9	43.0767	11.4	69.6077	5.4	40.16	6.4	44.941	11.1	72.4501	8.9	58.9026	6.4	64.2009	5.4	28.3221	5	27.1067	2.9	23.6497	4.6	28.4613	4.3	28.7783
6051	RNPEP	3.2	17.4488	6.6	40.2992	3.7	27.5171	9.2	64.6027	6.1	39.8149	7.6	50.2988	2.1	21.0659	8.4	44.0566	3.7	20.059	2.9	23.6497	4.2	25.9864	2.6	17.4008
10146	G3BP1	14.8	80.7006	23.9	145.932	20.9	155.434	13.9	97.6062	9.1	59.396	9.1	60.2262	5.2	52.1633	23	120.631	13.5	73.1882	11.3	92.1524	11.7	72.3907	10.9	72.9497
1981	EIF4G1	2.8	15.2677	2.3	14.0437	2.1	15.6178	1.7	11.9374	1.2	7.83244	0.27	1.78693	0.27	2.70848	2.8	14.6855	2	10.8427	0.53	4.32219	2.8	17.3243	2	13.3853
2806	GOT2	10.4	56.7085	13.3	81.209	6.3	46.8534	13	91.2864	7.4	48.3	7.8	51.6225	6.3	63.1978	6.3	33.0424	7	37.9494	4.8	39.1444	7.4	45.7856	5.6	37.4788
10236	HNRNPR	4.4	23.9921	6.9	42.131	5.9	43.8786	6.3	44.2388	8.4	54.8271	6.6	43.6805	3.8	38.1193	7.5	39.3362	8.4	45.5393	2.8	22.8342	8.1	50.1166	6.9	46.1792
83939	EIF2A	5.2	28.3543	5.5	33.5827	3.9	29.0045	3.9	27.3859	8.8	57.4379	7	46.3279	2.4	24.0754	5.5	28.8466	5.5	29.8174	5.8	47.2994	4.5	27.8426	5.2	34.8017
4126	MANBA	4.3	23.4468	5.1	31.1403	1.7	12.643	4.7	33.0035	6.8	44.3838	6.4	42.3569	1.9	19.0597	1.9	9.96517	3.6	19.5168	1.1	8.97058	2.8	17.3243	2.3	15.3931
334	APLP2	10.3	56.1632	10.3	62.8912	15.8	117.505	3.1	21.7683	9.2	60.0487	7.2	47.6515	4.2	42.1319	13.3	69.7562	17.2	93.2472	7.2	58.7166	12.8	79.1966	9.4	62.9108
191	AHCY	14.1	76.8836	16.4	100.137	23.2	172.539	9.5	66.7093	13.6	88.7676	11.4	75.4482	4.1	41.1287	23.2	121.68	16.4	88.9101	10.9	88.8903	21.4	132.407	15	100.39
9775	EIF4A3	11.7	63.7971	10.8	65.9441	10	74.3705	5.8	40.7278	5.4	35.246	4.6	30.444	9.2	92.2889	10.4	54.5462	10	54.2135	7.5	61.1631	13.8	85.3839	8.8	58.8952
3315	HSPB1	17.9	97.6041	12.9	78.7666	10	74.3705	6.4	44.941	4.3	28.0662	2.1	13.8984	7.9	79.248	15.7	82.3438	10	54.2135	10	81.5508	8.6	53.2102	8.6	57.5567
2629	GBA	7.7	41.9861	9.3	56.7852	3	22.3111	3.3	23.1727	5.3	34.5933	6.3	41.6951	0.67	6.72104	6	31.469	5	27.1067	6.3	51.377	5.7	35.2673	8	53.5411
55968	NSFL1C	9.5	51.801	6.8	41.5204	8.2	60.9838	7.3	51.2608	8.2	53.5217	6.4	42.3569	5	50.157	10.5	55.0707	4.1	22.2275	3.2	26.0962	7.7	47.6417	5.5	36.8095
1785	DNM2	4.1	22.3562	2.2	13.4331	1.8	13.3867	1.2	8.42643	2	13.0541	1	6.61827	1.6	16.0502	3.5	18.3569	1.4	7.58989	1.4	11.4171	2.2	13.6119	1.6	10.7082
5238	PGM3	7.2	39.2597	5.9	36.025	3.3	24.5422	3.9	27.3859	7.8	50.9108	8.5	56.2553	4.2	42.1319	9.4	49.3014	3.9	21.1433	3.3	26.9118	5.5	34.0298	6.2	41.4943
302	ANXA2	7.1	38.7145	5.8	35.4144	2.5	18.5926	16.3	114.459	7.5	48.9527	10.4	68.83	3.3	33.1036	14.6	76.5745	12.5	67.7668	3.8	30.9893	1.7	10.5183	1.7	11.3775
2590	GALNT2	3.9	21.2657	4.8	29.3085	2.7	20.08	10.6	74.4335	23	150.122	18.5	122.438	3.3	33.1036	9.4	49.3014	8.2	44.455	5.8	47.2994	8.8	54.4477	9.7	64.9186
1434	CSE1L	3	16.3582	3	18.3178	1.2	8.92445	2.3	16.1507	3.2	20.8865	4.7	31.1058	2.8	28.0879	6	31.469	6.1	33.0702	4.2	34.2513	6	37.1234	4.6	30.7861
8455	ATRN	3.5	19.0846	2	12.2119	0.45	3.34667	3.2	22.4705	5.1	33.2879	5.3	35.0768	3	30.0942	2.7	14.161	4.1	22.2275	0.45	3.66978	1.7	10.5183	2	13.3853
5589	PRKCSH	9.8	53.4369	5.5	33.5827	7.2	53.5467	6.8	47.7498	8.1	52.869	7.7	50.9606	3	30.0942	12.3	64.5114	13.6	73.7303	3	24.4652	11.5	71.1532	10.6	70.9419
7919	DDX39B	8.6	46.8936	7.7	47.0157	6.4	47.5971	12.7	89.1798	7.7	50.2581	8.2	54.2698	9.1	91.2857	15	78.6724	9.1	49.3343	7.3	59.5321	12.3	76.103	12.3	82.3194
6472	SHMT2	5.7	31.0806	3.7	22.592	3.4	25.286	5.7	40.0256	5	32.6352	6	39.7096	7	70.2198	8.4	44.0566	7.4	40.118	5.4	44.0374	5.7	35.2673	5.7	38.148
10197	PSME3	10.7	58.3443	8	48.8475	6	44.6223	5.3	37.2167	5.3	34.5933	4	26.4731	0.67	6.72104	8	41.9586	4.7	25.4803	5.3	43.2219	2.7	16.7055	3.3	22.0857
9588	PRDX6	14.4	78.5195	8.1	49.4581	3.1	23.0548	16.3	114.459	13.8	90.073	10.6	70.1536	9.4	94.2951	12.5	65.5604	16.3	88.368	11.3	92.1524	11.9	73.6281	11.3	75.6268
5954	RCN1	13.8	75.2478	8.1	49.4581	3.1	23.0548	10.6	74.4335	8.8	57.4379	9.4	62.2117	5.6	56.1758	20	104.897	17.5	94.8736	6.3	51.377	11.9	73.6281	14.4	96.3739
4144	MAT2A	7.6	41.4408	6.7	40.9098	7.1	52.803	7.6	53.3674	7.6	49.6054	10	66.1827	3.3	33.1036	16.2	84.9662	8.1	43.9129	5.7	46.4839	8.6	53.2102	8.6	57.5567
57805	KIAA1967	2.8	15.2677	2	12.2119	2	14.8741	1.1	7.72423	0.74	4.83	1.1	7.28009	0.93	9.3292	0.37	1.94059	1.9	10.3006	0.37	3.01738	1.1	6.80596	0.93	6.22415
10130	PDIA6	9	49.0747	6.5	39.6886	6.5	48.3408	8.5	59.6872	8	52.2163	10	66.1827	3.5	35.1099	9	47.2035	9.5	51.5028	6.5	53.008	5.5	34.0298	5.5	36.8095
10096	ACTR3	13.9	75.7931	7.4	45.1839	5.7	42.3912	8.7	61.0916	7.8	50.9108	9.1	60.2262	6.1	61.1915	5.2	27.2731	9.1	49.3343	11.7	95.4144	8.7	53.829	9.6	64.2493
5709	PSMD3	4.7	25.6279	2.6	15.8754	2.4	17.8489	4.1	28.7903	4.7	30.677	3.2	21.1784	1.5	15.0471	8.8	46.1545	4.1	22.2275	2.6	21.2032	5.9	36.5047	6.8	45.5099
3054	HCFC1	1.8	9.81493	1.7	10.3801	1.2	8.92445	0.83	5.82828	1.2	7.83244	0.95	6.28735	1.5	15.0471	1.4	7.34276	1.8	9.75842	0.83	6.76871	0.6	3.71234	0.83	5.55489
2673	GFPT1	3.7	20.1751	1.6	9.7695	1.9	14.1304	3.5	24.5771	2.1	13.7068	2.1	13.8984	1.9	19.0597	6.5	34.0914	3.7	20.059	4.7	38.3289	4	24.749	4	26.7705
5682	PSMA1	21.3	116.143	6	36.6356	10.7	79.5764	8.7	61.0916	10.7	69.8392	15.3	101.259	6	60.1884	12.7	66.6093	8.7	47.1657	10	81.5508	12	74.2469	8	53.5411
50808	AK3	13.7	74.7026	3.8	23.2026	6.1	45.366	3.8	26.6837	1.5	9.79055	4.6	30.444	3	30.0942	1.5	7.86724	1.5	8.13202	0.76	6.19786	4.6	28.4613	2.3	15.3931
4017	LOXL2	4.9	26.7184	0.27	1.6486	0.54	4.016	12.4	87.0731	19.2	125.319	20.5	135.674	7	70.2198	4.9	25.6997	5.7	30.9017	2.4	19.5722	4.3	26.6051	5.9	39.4865
10801	SEPT9	5.9	32.1712	8.1	49.4581	10.6	78.8327	2.5	17.5551	3.4	22.1919	3.4	22.5021	1.6	16.0502	3.4	17.8324	5	27.1067	3.8	30.9893	4.7	29.08	3.4	22.755
3191	HNRNPL	11.3	61.616	19.1	116.623	17.4	129.405	6.5	45.6432	9.1	59.396	7.4	48.9752	6.5	65.2041	13	68.1828	13.5	73.1882	6.5	53.008	14.8	91.5711	10	66.9263
55699	IARS2	2.7	14.7224	4.3	26.2555	2.2	16.3615	3.5	24.5771	2.7	17.623	2.9	19.193	1.2	12.0377	2.7	14.161	3.3	17.8904	2	16.3102	3.1	19.1804	3.1	20.7472
8565	YARS	4.2	22.9015	5	30.5297	2.9	21.5674	3.2	22.4705	5	32.6352	4.7	31.1058	3.4	34.1068	6.1	31.9935	6.1	33.0702	4.2	34.2513	4.5	27.8426	6.8	45.5099
4669	NAGLU	5.4	29.4448	6.2	37.8568	2.2	16.3615	8.6	60.3894	9.5	62.0068	10.5	69.4918	7	70.2198	0.54	2.83221	3.2	17.3483	1.4	11.4171	1.4	8.66213	2.2	14.7238
908	CCT6A	7	38.1692	8.5	51.9005	10.4	77.3453	6.3	44.2388	8.5	55.4798	6.3	41.6951	7	70.2198	10	52.4483	6.3	34.1545	5.2	42.4064	6.3	38.9796	8.1	54.2103
2132	EXT2	3.6	19.6299	5.3	32.3615	1.3	9.66816	2.5	17.5551	7.1	46.3419	7.4	48.9752	0.76	7.62386	10.4	54.5462	7.1	38.4916	4.8	39.1444	10.7	66.2034	7.4	49.5255
5725	PTBP1	14.6	79.61	23.4	142.879	21	156.178	7.8	54.7718	13.2	86.1568	11.7	77.4337	3.9	39.1225	16.1	84.4417	11.2	60.7191	13.2	107.647	11.2	69.2971	12.2	81.6501
51056	LAP3	4.7	25.6279	9.1	55.564	7.8	58.009	2.5	17.5551	2.5	16.3176	3.4	22.5021	2.2	22.0691	6.6	34.6159	6.6	35.7809	4.1	33.4358	3.4	21.0366	3.4	22.755
4124	MAN2A1	2.7	14.7224	3.6	21.9814	1.2	8.92445	4.4	30.8969	7.6	49.6054	8.3	54.9316	2	20.0628	6.8	35.6648	8.5	46.0815	3.4	27.7273	5.6	34.6485	5.1	34.1324
8243	SMC1A	1.9	10.3602	2.1	12.8225	2.4	17.8489	1.3	9.12864	1.8	11.7487	1.8	11.9129	0.69	6.92166	1.3	6.81828	1.3	7.04775	1.3	10.6016	0.69	4.26919	0.28	1.87394
3799	KIF5B	2.1	11.4508	2.5	15.2648	1.8	13.3867	1.8	12.6397	1.1	7.17973	1.8	11.9129	1.1	11.0345	2.6	13.6366	2.6	14.0955	1.5	12.2326	1.6	9.89958	1.5	10.039
8991	SELENBP1	7.4	40.3503	6.5	39.6886	1.6	11.8993	6.8	47.7498	5.2	33.9406	6.5	43.0187	2.3	23.0722	5.8	30.42	4.5	24.3961	7.4	60.3476	6.5	40.217	6.8	45.5099
5707	PSMD1	2.3	12.5413	3.7	22.592	0.39	2.90045	4.1	28.7903	2.5	16.3176	1.9	12.5747	2.5	25.0785	6.2	32.5179	1.7	9.21629	1.4	11.4171	2.3	14.2306	1.9	12.716
6829	SUPT5H	3.1	16.9035	4.4	26.8661	3.7	27.5171	1.1	7.72423	1.7	11.096	1.9	12.5747	0.74	7.42323	4.4	23.0772	2.8	15.1798	1.9	15.4946	1.5	9.28086	2.2	14.7238
4059	BCAM	9.4	51.2558	10.3	62.8912	13.2	98.169	2.1	14.7463	2.4	15.6649	2.9	19.193	1.2	12.0377	2.1	11.0141	1.2	6.50562	0.88	7.17647	1.5	9.28086	2.6	17.4008
4134	MAP4	4.3	23.4468	2.8	17.0966	3.6	26.7734	3.9	27.3859	2.4	15.6649	3.2	21.1784	1.4	14.044	1.8	9.44069	3.2	17.3483	1	8.15508	2.2	13.6119	3.9	26.1013
11325	DDX42	3.1	16.9035	3.5	21.3708	3.1	23.0548	1.9	13.3419	1	6.52703	1.9	12.5747	0.42	4.21319	3.3	17.3079	1.5	8.13202	1.9	15.4946	0.83	5.13541	1	6.69263
10054	UBA2	5.8	31.6259	7.1	43.3522	5.2	38.6726	2.6	18.2573	2.3	15.0122	2.9	19.193	2.3	23.0722	8.1	42.4831	4.8	26.0225	4.5	36.6978	4.8	29.6987	3.9	26.1013
10487	CAP1	6.7	36.5334	8	48.8475	6	44.6223	3.7	25.9815	4.7	30.677	5.7	37.7241	1.7	17.0534	5.7	29.8955	8	43.3708	6.3	51.377	6	37.1234	4	26.7705
22820	COPG	2.4	13.0866	2.9	17.7072	0.78	5.8009	1.6	11.2352	1.8	11.7487	3.1	20.5166	0.98	9.83077	4.9	25.6997	3.5	18.9747	1.8	14.6791	3.7	22.8928	2.2	14.7238
5550	PREP	3.3	17.994	2.9	17.7072	0.63	4.68534	2.7	18.9595	4.4	28.7189	3.8	25.1494	1.3	13.0408	4	20.9793	5	27.1067	2.5	20.3877	3.5	21.6553	3.3	22.0857
5701	PSMC2	9.2	50.1652	7.2	43.9628	9.2	68.4208	5.6	39.3234	4.1	26.7608	7.7	50.9606	6.7	67.2104	8.7	45.63	10.8	58.5505	5.6	45.6684	6.2	38.3609	4.1	27.4398
644	BLVRA	12.9	70.3404	12.9	78.7666	4.7	34.9541	9.4	66.0071	11.8	77.019	13.5	89.3466	4.1	41.1287	5.9	30.9445	11.2	60.7191	8.2	66.8716	10.6	65.5847	11.8	78.9731
2287	FKBP3	17.3	94.3324	18.2	111.128	31.8	236.498	7.3	51.2608	12.7	82.8933	13.6	90.0084	8.2	82.2575	8.2	43.0076	8.2	44.455	7.3	59.5321	9.1	56.3039	10	66.9263
10549	PRDX4	14.7	80.1553	12.4	75.7136	8.8	65.446	12.4	87.0731	18.2	118.792	18.2	120.452	7.6	76.2386	18.2	95.4559	12.4	67.2247	11.8	96.2299	11.2	69.2971	12.9	86.335
54972	TMEM132A	4	21.811	3	18.3178	2.1	15.6178	2.1	14.7463	1.9	12.4014	2.3	15.222	1.5	15.0471	2.1	11.0141	3	16.264	1.5	12.2326	2.8	17.3243	2.3	15.3931
7064	THOP1	5.6	30.5354	3.6	21.9814	1.3	9.66816	3.3	23.1727	4.6	30.0243	4.1	27.1349	1.3	13.0408	5.9	30.9445	3.8	20.6011	2.3	18.7567	4.1	25.3677	3.3	22.0857
7174	TPP2	1.9	10.3602	1.8	10.9907	0.74	5.50341	1.5	10.533	3.2	20.8865	4.1	27.1349	1.3	13.0408	0.74	3.88117	0.88	4.77079	0.74	6.03476	0.59	3.65047	1	6.69263
3146	HMGB1	56.7	309.17	91.7	559.915	112	832.949	6.7	47.0476	31.7	206.907	36.7	242.89	6.7	67.2104	40	209.793	43.3	234.744	15	122.326	35	216.553	70	468.484
10606	PAICS	12.7	69.2498	7.3	44.5733	11.4	84.7823	5	35.1101	12.7	82.8933	8.2	54.2698	0.91	9.12857	5	26.2241	6.8	36.8652	3.6	29.3583	9.5	58.7788	7.7	51.5333
5901	RAN	13.8	75.2478	23.1	141.047	16.2	120.48	17.7	124.29	13.1	85.5041	20	132.365	8.5	85.2669	21.5	112.764	17.7	95.9578	13.8	112.54	13.1	81.0528	24.6	164.639
8836	GGH	18.3	99.7852	9.4	57.3958	6.1	45.366	16.7	117.268	25	163.176	26.1	172.737	11.7	117.367	14.4	75.5255	7.8	42.2865	8.9	72.5802	12.2	75.4843	11.7	78.3038
9043	SPAG9	1.8	9.81493	1.4	8.54831	0.97	7.21393	1.2	8.42643	2.5	16.3176	1.8	11.9129	0.28	2.80879	4.8	25.1752	3.7	20.059	2.8	22.8342	1.9	11.7558	3.6	24.0935
8833	GMPS	3	16.3582	2.8	17.0966	4	29.7482	3	21.0661	2.6	16.9703	3.3	21.8403	2.1	21.0659	4.9	25.6997	3	16.264	4	32.6203	5.8	35.886	4	26.7705
50	ACO2	3.7	20.1751	2.7	16.486	2.9	21.5674	5.9	41.43	3.2	20.8865	4.6	30.444	0.98	9.83077	4.1	21.5038	8.3	44.9972	2.4	19.5722	5.4	33.4111	6.1	40.8251
26136	TES	9	49.0747	6.3	38.4674	7.5	55.7778	2.4	16.8529	5.9	38.5095	5.9	39.0478	2.7	27.0848	18.8	98.6028	22	119.27	20	163.102	25.9	160.249	20.4	136.53
11171	STRAP	11.9	64.8876	3.8	23.2026	5.7	42.3912	8.1	56.8784	6.2	40.4676	7.1	46.9897	4.8	48.1507	8.6	45.1055	9	48.7921	5.2	42.4064	8.1	50.1166	7.1	47.5177
7529	YWHAB	32.9	179.395	8.6	52.5111	10	74.3705	23.6	165.72	16.4	107.043	9.3	61.5499	12.9	129.405	16.4	86.0152	25.7	139.329	16.4	133.743	18.6	115.083	14.3	95.7047
6782	HSPA13	8.4	45.803	4.8	29.3085	4	29.7482	9.6	67.4115	15.6	101.822	14	92.6557	2.4	24.0754	1.2	6.29379	4.8	26.0225	0.8	6.52406	1.6	9.89958	2.4	16.0623
23075	SWAP70	3.4	18.5393	2.1	12.8225	1.8	13.3867	2.6	18.2573	5.8	37.8568	3.4	22.5021	0.79	7.9248	7.1	37.2383	4.5	24.3961	4.2	34.2513	5.8	35.886	5.8	38.8173
715	C1R	7.3	39.805	8	48.8475	6.6	49.0845	3.9	27.3859	9.5	62.0068	7.1	46.9897	2.7	27.0848	12.9	67.6583	17.8	96.5	10.5	85.6283	12	74.2469	11.7	78.3038
10007	GNPDA1	15	81.7911	8.1	49.4581	3.1	23.0548	13.1	91.9886	10	65.2703	8.8	58.2407	1.3	13.0408	14.4	75.5255	11.9	64.514	10.6	86.4438	8.1	50.1166	9.4	62.9108
5738	PTGFRN	2.6	14.1771	1.9	11.6013	1.1	8.18075	1.9	13.3419	3.5	22.8446	3.1	20.5166	2.2	22.0691	1.3	6.81828	1.5	8.13202	1.7	13.8636	1.5	9.28086	1.7	11.3775
4245	MGAT1	7.6	41.4408	3.8	23.2026	5.2	38.6726	2.9	20.3639	5.2	33.9406	5.7	37.7241	1.9	19.0597	3.8	19.9303	3.8	20.6011	0.95	7.74732	2.9	17.943	1.9	12.716
3646	EIF3E	5.9	32.1712	2.8	17.0966	1.7	12.643	2.4	16.8529	3.1	20.2338	4.1	27.1349	2.4	24.0754	3.1	16.259	2.4	13.0112	2.1	17.1257	2.4	14.8494	2.8	18.7394
9540	TP53I3	12.1	65.9782	5.1	31.1403	5.1	37.9289	2.6	18.2573	1.3	8.48514	4.5	29.7822	0.64	6.42009	2.6	13.6366	3.8	20.6011	1.3	10.6016	0.64	3.95983	0.64	4.28329
8454	CUL1	2.9	15.8129	0.83	5.06793	0.42	3.12356	3.3	23.1727	3.1	20.2338	2.7	17.8693	0.83	8.32606	6.7	35.1404	1.9	10.3006	2.5	20.3877	2.5	15.4681	2.5	16.7316
10135	NAMPT	4.5	24.5373	23.5	143.49	15.2	113.043	13.5	94.7974	13.5	88.1149	18.1	119.791	3.5	35.1099	85.5	448.433	71.3	386.542	45.5	371.056	41.3	255.533	45.2	302.507
5352	PLOD2	3.3	17.994	6.1	37.2462	4.5	33.4667	10.6	74.4335	11.8	77.019	12.7	84.052	4.5	45.1413	6.4	33.5669	7.1	38.4916	2.8	22.8342	5.6	34.6485	6.4	42.8329
37	ACADVL	2.7	14.7224	5.1	31.1403	0.96	7.13956	4.1	28.7903	3.1	20.2338	3.6	23.8258	1.9	19.0597	0.48	2.51752	4.6	24.9382	0.96	7.82887	2.2	13.6119	1.7	11.3775
5036	PA2G4	9.6	52.3463	16.3	99.5268	10.8	80.3201	14.2	99.7128	17.9	116.834	17.9	118.467	9.2	92.2889	20.8	109.092	17.5	94.8736	12.1	98.6764	18.8	116.32	13.8	92.3584
22872	SEC31A	2.9	15.8129	3.9	23.8132	0.92	6.84208	2.9	20.3639	4.4	28.7189	3.3	21.8403	1.8	18.0565	6.4	33.5669	4.8	26.0225	2.2	17.9412	3.7	22.8928	4	26.7705
10575	CCT4	5.3	28.8995	6.2	37.8568	4.7	34.9541	2.6	18.2573	4.1	26.7608	5	33.0913	5	50.157	8.2	43.0076	8.2	44.455	5.3	43.2219	4.1	25.3677	5.3	35.471
823	CAPN1	2.3	12.5413	5.8	35.4144	3	22.3111	5.8	40.7278	3	19.5811	4.5	29.7822	2	20.0628	7	36.7138	5	27.1067	8	65.2406	7.5	46.4043	6.3	42.1636
9343	EFTUD2	3.2	17.4488	3.8	23.2026	1.3	9.66816	2.5	17.5551	4.3	28.0662	3.4	22.5021	2.5	25.0785	5.4	28.3221	2	10.8427	2.5	20.3877	2.5	15.4681	1.3	8.70042
5917	RARS	3.8	20.7204	5.8	35.4144	1.8	13.3867	4.3	30.1947	5.5	35.8987	5.5	36.4005	2	20.0628	11	57.6931	8.3	44.9972	7.5	61.1631	5	30.9362	4.5	30.1169
2720	GLB1	5.1	27.809	7.4	45.1839	4.7	34.9541	4.4	30.8969	9.1	59.396	8.8	58.2407	1.7	17.0534	5.7	29.8955	6.4	34.6966	6.4	52.1925	4	24.749	5.4	36.1402
5216	PFN1	54	294.448	87	531.217	95	706.519	67	470.476	54	352.46	52	344.15	14	140.44	46	241.262	84	455.393	25	203.877	60	371.234	56	374.788
832	CAPZB	13.5	73.612	12.2	74.4924	11	81.8075	9.8	68.8159	12.9	84.1987	12.9	85.3756	4.9	49.1539	15.3	80.2459	17.1	92.705	7.3	59.5321	12.2	75.4843	14.1	94.3661
3182	HNRNPAB	12	65.4329	16	97.695	15.3	113.787	11.3	79.3489	18	117.487	19.3	127.733	10	100.314	19.3	101.225	14.7	79.6938	10	81.5508	8.7	53.829	12	80.3116
5717	PSMD11	4.3	23.4468	4.6	28.0873	2.9	21.5674	2.5	17.5551	3.2	20.8865	1.8	11.9129	1.4	14.044	3.2	16.7835	5	27.1067	2.9	23.6497	4.3	26.6051	5	33.4632
6652	SORD	13.8	75.2478	16.2	98.9162	13.3	98.9127	4.8	33.7057	11	71.7973	9.5	62.8735	3.8	38.1193	11.9	62.4135	9.5	51.5028	4.8	39.1444	9.5	58.7788	9	60.2337
3068	HDGF	13.2	71.9762	23.4	142.879	26.4	196.338	14.4	101.117	15.6	101.822	13.2	87.3611	6	60.1884	40.2	210.842	23.4	126.86	14.4	117.433	13.2	81.6715	16.2	108.421
10540	DCTN2	5.7	31.0806	5.7	34.8038	4.8	35.6978	2.9	20.3639	4.8	31.3298	2.4	15.8838	3.3	33.1036	4.8	25.1752	1.9	10.3006	2.4	19.5722	2.4	14.8494	3.3	22.0857
5976	UPF1	1.8	9.81493	2.1	12.8225	1.5	11.1556	0.66	4.63454	1.6	10.4433	0.33	2.18403	1.1	11.0345	2.3	12.0631	1.3	7.04775	0.66	5.38235	0.98	6.06349	1.5	10.039
5684	PSMA3	17.3	94.3324	14	85.4831	4	29.7482	16	112.352	10	65.2703	12.7	84.052	7.3	73.2292	17.3	90.7355	11.3	61.2612	10	81.5508	2.7	16.7055	12	80.3116
5723	PSPH	13.6	74.1573	10	61.0594	12.9	95.9379	7.1	49.8564	5.7	37.2041	5	33.0913	2.1	21.0659	6.4	33.5669	2.1	11.3848	2.1	17.1257	3.6	22.2741	4.3	28.7783
833	CARS	3.6	19.6299	2.7	16.486	2.7	20.08	3.4	23.8749	3.1	20.2338	2.9	19.193	1.8	18.0565	3.8	19.9303	3.6	19.5168	4.9	39.9599	4	24.749	2.9	19.4086
989	SEPT7	5	27.2637	7.5	45.7945	10.8	80.3201	3.3	23.1727	4.6	30.0243	5.8	38.3859	2.1	21.0659	5.4	28.3221	4.2	22.7697	2.5	20.3877	2.5	15.4681	5	33.4632
6741	SSB	5.7	31.0806	6.1	37.2462	6.1	45.366	5.7	40.0256	3.9	25.4554	5.7	37.7241	1.3	13.0408	13.5	70.8052	10.9	59.0927	4.3	35.0668	6.1	37.7422	8.7	58.2259
9908	G3BP2	8.2	44.7125	5	30.5297	5.5	40.9037	6.4	44.941	4.5	29.3716	2.3	15.222	2.3	23.0722	8.6	45.1055	12.3	66.6826	5.5	44.8529	5.5	34.0298	9.5	63.58
7453	WARS	5.5	29.9901	9.4	57.3958	6	44.6223	8.9	62.4961	11.1	72.4501	14	92.6557	1.7	17.0534	8.5	44.581	6.4	34.6966	3.8	30.9893	6.8	42.0732	2.6	17.4008
55236	UBA6	1.9	10.3602	2.4	14.6543	0.85	6.32149	1	7.02203	1	6.52703	0.68	4.50042	0.85	8.52669	2.2	11.5386	1	5.42135	1.4	11.4171	0.85	5.25915	0.85	5.68874
9218	VAPA	9.7	52.8916	11	67.1653	6.5	48.3408	8.4	58.985	8.4	54.8271	8.4	55.5934	2.6	26.0816	23.9	125.351	21.3	115.475	17.4	141.898	18.1	111.989	20	133.853
5887	RAD23B	7.6	41.4408	12.4	75.7136	4.1	30.4919	7.6	53.3674	8.8	57.4379	8.2	54.2698	1.2	12.0377	5.9	30.9445	7.6	41.2022	4.7	38.3289	8.2	50.7354	8.2	54.8796
1075	CTSC	28.4	154.858	26.8	163.639	13.4	99.6564	7.9	55.474	19.7	128.583	21.3	140.969	2.4	24.0754	5.5	28.8466	14.2	76.9831	7.1	57.901	9.5	58.7788	10.3	68.9341
8829	NRP1	3.5	19.0846	3.3	20.1496	2.7	20.08	1.6	11.2352	4.1	26.7608	4.1	27.1349	1.1	11.0345	10.4	54.5462	13.4	72.6461	6.5	53.008	10.6	65.5847	8.5	56.8874
9184	BUB3	8.3	45.2578	7.2	43.9628	5	37.1852	2.8	19.6617	3.9	25.4554	3.9	25.8112	4.4	44.1382	6.7	35.1404	5	27.1067	5	40.7754	2.8	17.3243	3.3	22.0857
8407	TAGLN2	40.8	222.472	22.3	136.162	18.5	137.585	36.9	259.113	42.3	276.093	30	198.548	24.6	246.772	23.8	124.827	39.2	212.517	16.9	137.821	29.2	180.667	17.7	118.46
6175	RPLP0	11.3	61.616	10	61.0594	6	44.6223	6	42.1322	4.7	30.677	3.3	21.8403	3.3	33.1036	2	10.4897	5.3	28.7331	3.3	26.9118	4	24.749	6.7	44.8406
8664	EIF3D	5.2	28.3543	3.6	21.9814	4	29.7482	1.2	8.42643	2.8	18.2757	1.2	7.94192	0.8	8.02512	5.2	27.2731	2.4	13.0112	0.8	6.52406	3.6	22.2741	2	13.3853
396	ARHGDIA	18	98.1493	37.2	227.141	24	178.489	30	210.661	21.6	140.984	22.8	150.896	12	120.377	32.4	169.932	25.2	136.618	24	195.722	31.2	193.042	31.2	208.81
220988	HNRNPA3	10.5	57.2538	18	109.907	21.5	159.896	3.5	24.5771	5	32.6352	7	46.3279	9	90.2826	13	68.1828	12	65.0562	12.5	101.938	7	43.3107	7	46.8484
2237	FEN1	7.6	41.4408	6.7	40.9098	12.9	95.9379	9.5	66.7093	10.5	68.5338	7.1	46.9897	3.8	38.1193	7.1	37.2383	4.3	23.3118	3.3	26.9118	2.4	14.8494	3.3	22.0857
5683	PSMA2	11.5	62.7065	14.6	89.1467	13.8	102.631	16.2	113.757	12.3	80.2825	13.1	86.6993	3.8	38.1193	8.5	44.581	7.7	41.7444	12.3	100.307	9.2	56.9226	8.5	56.8874
5464	PPA1	11.6	63.2518	7.9	48.2369	3.7	27.5171	14.2	99.7128	15.3	99.8636	14.2	93.9794	4.7	47.1476	15.3	80.2459	13.2	71.5618	7.4	60.3476	7.9	48.8792	6.8	45.5099
5711	PSMD5	7.7	41.9861	3.7	22.592	1.3	9.66816	5.3	37.2167	0.67	4.37311	1.7	11.2511	2.7	27.0848	2.3	12.0631	3	16.264	5	40.7754	3	18.5617	3	20.0779
55705	IPO9	3.5	19.0846	3.3	20.1496	0.77	5.72652	2.9	20.3639	2.9	18.9284	3.3	21.8403	0.58	5.81821	2.1	11.0141	1.9	10.3006	3.7	30.1738	2.1	12.9932	1.9	12.716
1994	ELAVL1	10.6	57.7991	11.1	67.7759	9.4	69.9082	3.3	23.1727	5	32.6352	4.4	29.1204	3.3	33.1036	6.7	35.1404	7.2	39.0337	3.3	26.9118	7.8	48.2605	8.9	59.5644
1936	EEF1D	9.1	49.6199	4.3	26.2555	5.8	43.1349	7.7	54.0696	7.2	46.9946	6.2	41.0332	10.5	105.33	12.5	65.5604	5.8	31.4438	7.2	58.7166	3.8	23.5115	4.8	32.1246
80146	UXS1	6.8	37.0786	4.2	25.6449	4.2	31.2356	3.2	22.4705	4.7	30.677	3.7	24.4876	1.6	16.0502	8.9	46.679	8.4	45.5393	5.3	43.2219	6.3	38.9796	5.8	38.8173
1508	CTSB	16.7	91.0608	10.5	64.1123	9.5	70.6519	12.9	90.5842	35.2	229.752	35.2	232.963	8.6	86.27	22.4	117.484	32.9	178.362	12.4	101.123	27.6	170.768	23.3	155.938
10678	B3GNT2	6.5	35.4428	4.3	26.2555	1.3	9.66816	3.9	27.3859	11.3	73.7555	10	66.1827	4.8	48.1507	4.3	22.5528	4.3	23.3118	2.2	17.9412	4.3	26.6051	3	20.0779
158	ADSL	6.3	34.3523	2.9	17.7072	0.83	6.17275	3.3	23.1727	2.9	18.9284	3.8	25.1494	2.1	21.0659	3.3	17.3079	1.7	9.21629	5	40.7754	3.3	20.4179	2.9	19.4086
1399	CRKL	11.2	61.0707	8.8	53.7323	6.5	48.3408	4.1	28.7903	4.1	26.7608	3.5	23.1639	1.2	12.0377	4.1	21.5038	1.8	9.75842	4.7	38.3289	2.9	17.943	6.5	43.5021
5536	PPP5C	5.1	27.809	2.4	14.6543	1	7.43705	3.1	21.7683	4.4	28.7189	4.4	29.1204	1.4	14.044	5.8	30.42	1.7	9.21629	1.7	13.8636	3.1	19.1804	3.4	22.755
23760	PITPNB	7.2	39.2597	5.6	34.1933	1.1	8.18075	6.1	42.8344	3.9	25.4554	6.7	44.3424	1.7	17.0534	8.9	46.679	4.4	23.8539	5	40.7754	8.9	55.0664	7.8	52.2025
81567	TXNDC5	9.1	49.6199	3.2	19.539	0.91	6.76771	4.5	31.5991	5.9	38.5095	5.5	36.4005	4.5	45.1413	5.9	30.9445	8.2	44.455	4.5	36.6978	5.5	34.0298	5.9	39.4865
5685	PSMA4	13.5	73.612	7.5	45.7945	0.75	5.57778	7.5	52.6652	13.5	88.1149	11.3	74.7864	4.5	45.1413	7.5	39.3362	12	65.0562	5.3	43.2219	4.5	27.8426	7.5	50.1948
10961	ERP29	30.6	166.854	5.9	36.025	12.9	95.9379	10.6	74.4335	8.2	53.5217	11.8	78.0955	7.1	71.2229	15.3	80.2459	10.6	57.4663	8.2	66.8716	10.6	65.5847	11.8	78.9731
5476	CTSA	13	70.8856	9.9	60.4488	6.3	46.8534	5.4	37.919	11.2	73.1028	10.3	68.1681	2.7	27.0848	9	47.2035	11.2	60.7191	2.7	22.0187	6.3	38.9796	5.4	36.1402
7165	TPD52L2	13.5	73.612	4.5	27.4767	6	44.6223	4.5	31.5991	2.3	15.0122	3.8	25.1494	6.8	68.2135	9.8	51.3993	7.5	40.6601	3.8	30.9893	6.8	42.0732	11.3	75.6268
57181	SLC39A10	5.1	27.809	2.3	14.0437	1.4	10.4119	10.9	76.5401	19.4	126.624	16.6	109.863	3.7	37.1162	1.7	8.91621	2.9	15.7219	3.1	25.2807	2.9	17.943	1.7	11.3775
2495	FTH1	14.2	77.4289	8.3	50.6793	4.2	31.2356	9.2	64.6027	19.2	125.319	12.5	82.7283	5	50.157	15	78.6724	24.2	131.197	17.5	142.714	13.3	82.2903	10.8	72.2804
58490	RPRD1B	6.5	35.4428	4.1	25.0343	1.8	13.3867	0.59	4.143	2.9	18.9284	2.9	19.193	1.2	12.0377	10	52.4483	4.7	25.4803	7.1	57.901	9.4	58.16	4.1	27.4398
10399	GNB2L1	8.1	44.1672	6.2	37.8568	7.6	56.5215	4.3	30.1947	5.2	33.9406	5.7	37.7241	3.8	38.1193	11	57.6931	9.5	51.5028	5.7	46.4839	5.2	32.1736	4.8	32.1246
57470	LRRC47	4.4	23.9921	1.3	7.93772	1.3	9.66816	4.1	28.7903	3.4	22.1919	3.1	20.5166	3.4	34.1068	2.8	14.6855	3.4	18.4326	2.5	20.3877	2.8	17.3243	1.9	12.716
55759	WDR12	5.2	28.3543	1.7	10.3801	1.3	9.66816	3	21.0661	3.5	22.8446	3.5	23.1639	0.87	8.72732	4.3	22.5528	2.2	11.927	2.6	21.2032	3.9	24.1302	4.8	32.1246
55577	NAGK	5.5	29.9901	0.91	5.5564	0.45	3.34667	4.5	31.5991	2.7	17.623	3.2	21.1784	2.3	23.0722	8.6	45.1055	3.6	19.5168	5.5	44.8529	6.8	42.0732	9.5	63.58
48	ACO1	2.3	12.5413	6.4	39.078	2.8	20.8237	6.2	43.5366	7.2	46.9946	6.8	45.0042	1.3	13.0408	10.9	57.1686	12.8	69.3932	6.2	50.5615	11.9	73.6281	10.9	72.9497
5198	PFAS	1.8	9.81493	3.9	23.8132	3.3	24.5422	2.2	15.4485	6.4	41.773	6.9	45.666	3.7	37.1162	4.9	25.6997	4.6	24.9382	6.6	53.8235	3.9	24.1302	5.4	36.1402
2618	GART	3.3	17.994	6.6	40.2992	2.7	20.08	2.9	20.3639	3.8	24.8027	6.4	42.3569	2.9	29.0911	3.8	19.9303	2.9	15.7219	2.7	22.0187	3.1	19.1804	2.9	19.4086
5706	PSMC6	5	27.2637	9.6	58.617	3.3	24.5422	2.5	17.5551	3.3	21.5392	2.9	19.193	4.2	42.1319	7.9	41.4341	2.5	13.5534	2.9	23.6497	3.3	20.4179	3.3	22.0857
6426	SRSF1	20	109.055	24.8	151.427	23.4	174.027	11.7	82.1577	17.2	112.265	20.7	136.998	11	110.345	15.9	83.3928	8.3	44.9972	9	73.3957	14.5	89.715	15.9	106.413
29968	PSAT1	8.5	46.3483	24	146.543	18	133.867	20.5	143.952	19.5	127.277	18	119.129	5.5	55.1727	20.5	107.519	20.5	111.138	19.5	159.024	20.5	126.838	16.5	110.428
3615	IMPDH2	3.8	20.7204	6.5	39.6886	4.2	31.2356	6.2	43.5366	4.2	27.4135	5	33.0913	5.8	58.1821	8.5	44.581	6.2	33.6124	3.5	28.5428	6.9	42.6919	5.4	36.1402
435	ASL	4.8	26.1732	8.3	50.6793	2.4	17.8489	1.6	11.2352	2.4	15.6649	1.2	7.94192	1.2	12.0377	3.6	18.8814	2.8	15.1798	2.8	22.8342	4.8	29.6987	3.6	24.0935
6188	RPS3	8.9	48.5294	12.6	76.9348	8.4	62.4712	11.1	77.9445	8.9	58.0906	10	66.1827	7.4	74.2323	8.9	46.679	7.9	42.8286	5.8	47.2994	6.8	42.0732	9.5	63.58
5547	PRCP	8.6	46.8936	7.3	44.5733	6.1	45.366	6.9	48.452	18	117.487	18.4	121.776	4.1	41.1287	1.2	6.29379	4.9	26.5646	2.4	19.5722	2.4	14.8494	4.5	30.1169
28988	DBNL	6.4	34.8975	7.3	44.5733	11.8	87.7571	1.8	12.6397	2.7	17.623	1.4	9.26557	1.8	18.0565	1.4	7.34276	1.8	9.75842	0.45	3.66978	1.8	11.137	0.91	6.0903
5478	PPIA	65.5	357.155	108	659.441	108	803.201	70	491.542	129	841.987	101	668.445	26.4	264.829	79.1	414.866	74.5	403.89	31.8	259.331	93.6	579.125	81.8	547.457
5037	PEBP1	23.6	128.685	32.7	199.664	31.8	236.498	33.6	235.94	35.5	231.71	30.9	204.504	14.5	145.455	44.5	233.395	33.6	182.157	23.6	192.46	30.9	191.186	38.2	255.659
56954	NIT2	7.2	39.2597	8.9	54.3428	7.8	58.009	8.9	62.4961	5	32.6352	7.2	47.6515	6.1	61.1915	9.4	49.3014	5.6	30.3595	6.1	49.746	5.6	34.6485	7.8	52.2025
4141	MARS	2.6	14.1771	3	18.3178	1.1	8.18075	1.5	10.533	3.5	22.8446	2.4	15.8838	3	30.0942	4.1	21.5038	1.1	5.96348	2.8	22.8342	2	12.3745	1.7	11.3775
4869	NPM1	14.3	77.9742	18.4	112.349	33.4	248.397	17	119.374	29.3	191.242	23.2	153.544	15.7	157.493	24.5	128.498	10.2	55.2977	9.5	77.4732	10.9	67.4409	10.9	72.9497
4076	CAPRIN1	6.4	34.8975	7.1	43.3522	10.8	80.3201	3.4	23.8749	4.4	28.7189	5.8	38.3859	1	10.0314	7.1	37.2383	6.4	34.6966	5.1	41.5909	3.7	22.8928	4.1	27.4398
80781	COL18A1	3.1	16.9035	2.7	16.486	2.1	15.6178	0.59	4.143	2.2	14.3595	3.6	23.8258	1.6	16.0502	4.9	25.6997	4.6	24.9382	3.3	26.9118	4.9	30.3175	3.4	22.755
6749	SSRP1	4.1	22.3562	5.3	32.3615	5	37.1852	4.1	28.7903	3.8	24.8027	4.4	29.1204	0.94	9.42951	5	26.2241	3.1	16.8062	2.8	22.8342	1.9	11.7558	2.2	14.7238
10380	BPNT1	6.7	36.5334	10.5	64.1123	5.2	38.6726	3.8	26.6837	2.9	18.9284	3.3	21.8403	1.9	19.0597	4.3	22.5528	4.8	26.0225	3.3	26.9118	7.6	47.023	6.2	41.4943
5594	MAPK1	5.7	31.0806	6.1	37.2462	2.6	19.3363	4.8	33.7057	4.8	31.3298	3.5	23.1639	3.5	35.1099	8.7	45.63	5.7	30.9017	7	57.0855	6.1	37.7422	7.4	49.5255
3035	HARS	4.1	22.3562	4.1	25.0343	2.4	17.8489	8.6	60.3894	6.2	40.4676	5.9	39.0478	5.9	59.1852	7.9	41.4341	3.1	16.8062	2.8	22.8342	3.8	23.5115	5.2	34.8017
2131	EXT1	2.8	15.2677	3.3	20.1496	1.3	9.66816	1.8	12.6397	6.4	41.773	6.9	45.666	1.5	15.0471	11.8	61.889	8.7	47.1657	3.6	29.3583	7.9	48.8792	6.2	41.4943
51493	C22orf28	4.6	25.0826	6.2	37.8568	6.9	51.3156	3.5	24.5771	3.1	20.2338	5.4	35.7386	2.7	27.0848	7.3	38.2872	6.5	35.2388	2.7	22.0187	5.8	35.886	3.5	23.4242
8607	RUVBL1	7	38.1692	5.2	31.7509	5.7	42.3912	1.3	9.12864	4.8	31.3298	3	19.8548	5.2	52.1633	10.4	54.5462	3	16.264	3.9	31.8048	3.9	24.1302	5.2	34.8017
5693	PSMB5	13.2	71.9762	13.9	84.8725	8	59.4964	15.4	108.139	10.2	66.5757	10.2	67.5063	8.8	88.2763	13.9	72.9031	11.7	63.4298	16.8	137.005	6.6	40.8358	8.8	58.8952
9368	SLC9A3R1	7.7	41.9861	6.4	39.078	5.5	40.9037	5.5	38.6212	4.5	29.3716	4.5	29.7822	3.2	32.1005	5.5	28.8466	5	27.1067	2.7	22.0187	6.8	42.0732	8.6	57.5567
1968	EIF2S3	7.4	40.3503	5.7	34.8038	4.3	31.9793	2.6	18.2573	7.8	50.9108	9.1	60.2262	2.6	26.0816	9.1	47.7279	9.6	52.0449	7.4	60.3476	7	43.3107	7.8	52.2025
7408	VASP	7	38.1692	8	48.8475	4	29.7482	2.5	17.5551	4	26.1081	3	19.8548	1.5	15.0471	12.5	65.5604	10	54.2135	3	24.4652	4.5	27.8426	4.5	30.1169
51571	FAM49B	8.9	48.5294	6.3	38.4674	3.2	23.7985	8.9	62.4961	4.7	30.677	3.2	21.1784	1.6	16.0502	7.9	41.4341	10.5	56.9241	6.3	51.377	10	61.8724	4.7	31.4554
5566	PRKACA	6.7	36.5334	5.1	31.1403	2.1	15.6178	4.6	32.3013	4.6	30.0243	3.6	23.8258	3.6	36.113	8.2	43.0076	4.6	24.9382	3.6	29.3583	8.7	53.829	5.1	34.1324
4190	MDH1	13.1	71.4309	11.3	68.9971	11.9	88.5008	11.9	83.5621	11.9	77.6717	17.5	115.82	3.1	31.0973	13.8	72.3786	9.4	50.9607	4.4	35.8823	8.8	54.4477	11.3	75.6268
55573	CDV3	21	114.508	21	128.225	50	371.852	14	98.3084	11	71.7973	12	79.4192	5	50.157	35	183.569	10	54.2135	17	138.636	13	80.4341	12	80.3116
8720	MBTPS1	1.9	10.3602	1.7	10.3801	1.7	12.643	1.9	13.3419	7.5	48.9527	6.9	45.666	1.2	12.0377	1.7	8.91621	4	21.6854	1.2	9.78609	2.3	14.2306	2.3	15.3931
5110	PCMT1	12.4	67.614	10	61.0594	15.9	118.249	20.6	144.654	13.5	88.1149	15.9	105.23	4.7	47.1476	21.2	111.19	14.7	79.6938	9.4	76.6577	12.4	76.7218	11.2	74.9575
5700	PSMC1	3.3	17.994	3	18.3178	3.7	27.5171	6.3	44.2388	1.9	12.4014	2.2	14.5602	1.9	19.0597	5.9	30.9445	4.8	26.0225	1.5	12.2326	2.6	16.0868	3	20.0779
1192	CLIC1	10.6	57.7991	8.1	49.4581	8.1	60.2401	7.5	52.6652	2.5	16.3176	3.8	25.1494	3.1	31.0973	4.4	23.0772	10	54.2135	8.1	66.0561	9.4	58.16	9.4	62.9108
57175	CORO1B	8.6	46.8936	5	30.5297	10.5	78.089	1.8	12.6397	2.7	17.623	1.8	11.9129	1.8	18.0565	3.6	18.8814	3.6	19.5168	5	40.7754	2.3	14.2306	3.2	21.4164
51031	GLOD4	6.8	37.0786	7.4	45.1839	4.2	31.2356	12.6	88.4776	7.4	48.3	10	66.1827	1.1	11.0345	11.1	58.2176	8.4	45.5393	6.8	55.4545	7.4	45.7856	10.5	70.2727
2729	GCLC	3	16.3582	2.4	14.6543	1.5	11.1556	5.4	37.919	3.9	25.4554	5.7	37.7241	2.7	27.0848	16.1	84.4417	8.1	43.9129	5.1	41.5909	8.7	53.829	8.7	58.2259
10059	DNM1L	2.2	11.996	1.6	9.7695	0.6	4.46223	1.6	11.2352	1.6	10.4433	2.8	18.5311	1.8	18.0565	2	10.4897	2	10.8427	3.6	29.3583	0.79	4.88792	0.99	6.62571
5691	PSMB3	18.2	99.2399	15.5	94.642	1.8	13.3867	10.9	76.5401	10	65.2703	8.2	54.2698	4.5	45.1413	7.3	38.2872	10	54.2135	11.8	96.2299	4.5	27.8426	4.5	30.1169
25870	SUMF2	10.3	56.1632	6.8	41.5204	7.5	55.7778	6.2	43.5366	8.9	58.0906	8.9	58.9026	10.3	103.323	6.2	32.5179	3.4	18.4326	2.7	22.0187	5.5	34.0298	4.1	27.4398
811	CALR	8.8	47.9841	6.3	38.4674	4.2	31.2356	12.9	90.5842	9.6	62.6595	10	66.1827	1.7	17.0534	16.7	87.5886	5.8	31.4438	5.8	47.2994	9.6	59.3975	10.4	69.6034
2107	ETF1	4.6	25.0826	3.1	18.9284	3.5	26.0297	2.7	18.9595	3.8	24.8027	4.2	27.7967	1.9	19.0597	5	26.2241	5.4	29.2753	4.2	34.2513	5	30.9362	4.2	28.1091
11344	TWF2	6.7	36.5334	4.3	26.2555	2.9	21.5674	10	70.2203	6.2	40.4676	5.7	37.7241	3.3	33.1036	6.7	35.1404	4.3	23.3118	9	73.3957	6.7	41.4545	9	60.2337
10493	VAT1	10	54.5274	5.3	32.3615	4.7	34.9541	7.1	49.8564	8.8	57.4379	6.5	43.0187	4.7	47.1476	13.5	70.8052	16.5	89.4522	8.8	71.7647	15.3	94.6647	13.5	90.3506
9559	VPS26A	7.2	39.2597	3.3	20.1496	3.9	29.0045	6.1	42.8344	9.4	61.3541	9.4	62.2117	3.9	39.1225	6.1	31.9935	8.9	48.25	2.8	22.8342	10.6	65.5847	6.7	44.8406
11315	PARK7	15.8	86.1533	9.2	56.1746	10	74.3705	10	70.2203	5.8	37.8568	7.5	49.637	4.2	42.1319	5.8	30.42	10	54.2135	7.5	61.1631	7.5	46.4043	10	66.9263
6626	SNRPA	15.4	83.9722	9.2	56.1746	11.5	85.526	17.7	124.29	11.5	75.0609	6.2	41.0332	6.2	62.1947	10.8	56.6441	5.4	29.2753	9.2	75.0267	10.8	66.8222	10.8	72.2804
3189	HNRNPH3	8.1	44.1672	8.1	49.4581	11.9	88.5008	3.1	21.7683	1.9	12.4014	1.9	12.5747	5	50.157	3.8	19.9303	2.5	13.5534	6.3	51.377	5.6	34.6485	3.8	25.432
4673	NAP1L1	9.4	51.2558	4.4	26.8661	4.4	32.723	4.4	30.8969	7.5	48.9527	8.1	53.6079	6.3	63.1978	11.9	62.4135	11.9	64.514	6.9	56.27	8.1	50.1166	10	66.9263
829	CAPZA1	15.4	83.9722	5.4	32.9721	6.2	46.1097	16.9	118.672	16.9	110.307	16.2	107.216	12.3	123.386	13.8	72.3786	21.5	116.559	13.8	112.54	13.1	81.0528	13.1	87.6735
5689	PSMB1	16	87.2439	7.3	44.5733	6.7	49.8282	10	70.2203	5.3	34.5933	10	66.1827	7.3	73.2292	4.7	24.6507	12	65.0562	5.3	43.2219	8	49.4979	7.3	48.8562
1512	CTSH	10	54.5274	5	30.5297	2.2	16.3615	1.7	11.9374	4.4	28.7189	2.2	14.5602	1.7	17.0534	6.1	31.9935	13.9	75.3567	2.8	22.8342	4.4	27.2238	3.3	22.0857
5538	PPT1	20.8	113.417	8.5	51.9005	5.4	40.16	17.7	124.29	21.5	140.331	22.3	147.587	5.4	54.1696	5.4	28.3221	6.2	33.6124	3.1	25.2807	6.2	38.3609	3.1	20.7472
3094	HINT1	31.3	170.671	13.8	84.2619	30	223.111	11.3	79.3489	10	65.2703	12.5	82.7283	12.5	125.392	13.8	72.3786	16.3	88.368	20	163.102	13.8	85.3839	16.3	109.09
5660	PSAP	6.7	36.5334	2.1	12.8225	0.91	6.76771	14.2	99.7128	10	65.2703	10.6	70.1536	2.7	27.0848	6.1	31.9935	6.1	33.0702	3	24.4652	3	18.5617	3.6	24.0935
79026	AHNAK	0.36	1.96299	2.5	15.2648	2.5	18.5926	4.6	32.3013	3.5	22.8446	2.9	19.193	0.68	6.82135	8.6	45.1055	7.6	41.2022	1.5	12.2326	3.7	22.8928	3.7	24.7627
217	ALDH2	5.4	29.4448	6.2	37.8568	2.3	17.1052	1.2	8.42643	1.2	7.83244	1.5	9.9274	1.9	19.0597	8.8	46.1545	8.1	43.9129	3.8	30.9893	7.3	45.1668	9.6	64.2493
4677	NARS	3.8	20.7204	8.5	51.9005	3.1	23.0548	10.8	75.8379	9.6	62.6595	9.2	60.888	3.8	38.1193	15	78.6724	8.5	46.0815	9.2	75.0267	9.2	56.9226	9.2	61.5722
29789	OLA1	6.8	37.0786	10.9	66.5547	2.7	20.08	6.8	47.7498	8.2	53.5217	10	66.1827	3.6	36.113	10	52.4483	5.9	31.9859	3.6	29.3583	10	61.8724	10	66.9263
1639	DCTN1	2.3	12.5413	3.4	20.7602	4.6	34.2104	1.5	10.533	1.6	10.4433	0.82	5.42698	0.33	3.31036	1.8	9.44069	1.3	7.04775	0.82	6.68716	1.8	11.137	0.82	5.48796
7001	PRDX2	24	130.866	40	244.238	37	275.171	18	126.397	24	156.649	29	191.93	19	190.597	16	83.9173	20	108.427	11	89.7058	11	68.0596	18	120.467
831	CAST	3.5	19.0846	4.3	26.2555	7.5	55.7778	2.6	18.2573	3.8	24.8027	2.9	19.193	1.2	12.0377	5.5	28.8466	3.2	17.3483	2	16.3102	2.6	16.0868	4	26.7705
3192	HNRNPU	3	16.3582	7.3	44.5733	7	52.0593	3.2	22.4705	4.6	30.0243	3.5	23.1639	3	30.0942	5.4	28.3221	4.9	26.5646	2.2	17.9412	3	18.5617	4.6	30.7861
716	C1S	5.5	29.9901	9.4	57.3958	9.7	72.1393	3.3	23.1727	7.9	51.5636	9.1	60.2262	1.5	15.0471	17.9	93.8824	19.7	106.801	15.5	126.404	20.3	125.601	16.7	111.767
1429	CRYZ	6.8	37.0786	10.1	61.67	5.6	41.6475	6.2	43.5366	5.1	33.2879	8.5	56.2553	1.7	17.0534	14.6	76.5745	18	97.5842	9.6	78.2887	10.1	62.4911	13	87.0042
5048	PAFAH1B1	5.2	28.3543	5.7	34.8038	3.5	26.0297	6.5	45.6432	6.5	42.4257	8.3	54.9316	3.5	35.1099	10.9	57.1686	8.7	47.1657	4.3	35.0668	6.1	37.7422	7.4	49.5255
8907	AP1M1	3.8	20.7204	5.3	32.3615	2.6	19.3363	3.4	23.8749	4.2	27.4135	3.8	25.1494	1.5	15.0471	6.8	35.6648	3.4	18.4326	5.3	43.2219	4.5	27.8426	5.7	38.148
3949	LDLR	2.5	13.6319	3.5	21.3708	1.4	10.4119	2.8	19.6617	3.5	22.8446	3.2	21.1784	1.6	16.0502	1.2	6.29379	3.9	21.1433	2.1	17.1257	2.3	14.2306	1.4	9.36969
7917	BAG6	2.6	14.1771	3.3	20.1496	1.2	8.92445	2.2	15.4485	1.7	11.096	0.72	4.76515	2.6	26.0816	3.3	17.3079	1.4	7.58989	1.9	15.4946	1.4	8.66213	0.72	4.8187
8883	NAE1	4.4	23.9921	5.2	31.7509	1.2	8.92445	4	28.0881	4.4	28.7189	5.2	34.415	1.6	16.0502	4.8	25.1752	3.2	17.3483	5.2	42.4064	4.4	27.2238	7.2	48.187
4836	NMT1	4.6	25.0826	4.2	25.6449	4.6	34.2104	6.7	47.0476	5.4	35.246	3.3	21.8403	1.7	17.0534	5.8	30.42	3.8	20.6011	2.1	17.1257	3.8	23.5115	3.8	25.432
60314	C12orf10	6.7	36.5334	5.2	31.7509	4.3	31.9793	7.1	49.8564	4.3	28.0662	5.2	34.415	2.9	29.0911	6.2	32.5179	2.9	15.7219	5.7	46.4839	2.9	17.943	6.2	41.4943
9987	HNRPDL	7.1	38.7145	8.1	49.4581	2.4	17.8489	1.4	9.83084	3.3	21.5392	4.3	28.4585	1.4	14.044	5.2	27.2731	7.6	41.2022	4.3	35.0668	2.9	17.943	7.1	47.5177
23767	FLRT3	4.9	26.7184	2.8	17.0966	0.77	5.72652	1.3	9.12864	2.8	18.2757	2.6	17.2075	2.1	21.0659	5.6	29.371	5.1	27.6489	1.3	10.6016	1.8	11.137	1.8	12.0467
6125	RPL5	6.7	36.5334	9.2	56.1746	15	111.556	5.8	40.7278	3.3	21.5392	4.2	27.7967	9.2	92.2889	4.2	22.0283	5.8	31.4438	4.2	34.2513	5.8	35.886	3.3	22.0857
1522	CTSZ	21.5	117.234	11.5	70.2183	17.7	131.636	17.7	124.29	16.9	110.307	23.1	152.882	10.8	108.339	2.3	12.0631	11.5	62.3455	10	81.5508	9.2	56.9226	9.2	61.5722
124583	CANT1	3.1	16.9035	2.7	16.486	3.8	28.2608	6.5	45.6432	6.5	42.4257	8.8	58.2407	0.77	7.72418	11.9	62.4135	7.7	41.7444	4.2	34.2513	6.9	42.6919	8.1	54.2103
10159	ATP6AP2	6.7	36.5334	7.8	47.6263	4.4	32.723	2.2	15.4485	4.4	28.7189	5	33.0913	1.7	17.0534	5.6	29.371	5	27.1067	4.4	35.8823	4.4	27.2238	3.9	26.1013
1398	CRK	5.4	29.4448	5.9	36.025	3.8	28.2608	1.6	11.2352	1.1	7.17973	4.9	32.4295	1.6	16.0502	3.8	19.9303	8.6	46.6236	4.3	35.0668	3.2	19.7992	3.2	21.4164
523	ATP6V1A	2.3	12.5413	3.1	18.9284	2.6	19.3363	2.6	18.2573	2.6	16.9703	2.6	17.2075	2.9	29.0911	4.9	25.6997	3.4	18.4326	2	16.3102	2.6	16.0868	2.3	15.3931
10397	NDRG1	11.3	61.616	8.7	53.1217	4.7	34.9541	33.3	233.834	28.7	187.326	28.7	189.944	23.3	233.732	19.3	101.225	21.3	115.475	39.3	320.495	49.3	305.031	34.7	232.234
3276	PRMT1	6.1	33.2617	6.6	40.2992	2.3	17.1052	2.3	16.1507	6.1	39.8149	6.6	43.6805	1.9	19.0597	5.6	29.371	5.2	28.191	1.9	15.4946	6.6	40.8358	5.6	37.4788
55737	VPS35	2.6	14.1771	1.5	9.15891	0.43	3.19793	4.8	33.7057	3	19.5811	4.1	27.1349	2.6	26.0816	6.5	34.0914	3.9	21.1433	3.9	31.8048	3	18.5617	2.6	17.4008
5687	PSMA6	8.8	47.9841	6.5	39.6886	10	74.3705	8.2	57.5806	4.1	26.7608	7.6	50.2988	2.4	24.0754	4.7	24.6507	8.2	44.455	3.5	28.5428	5.3	32.7924	7.6	50.864
5093	PCBP1	6.8	37.0786	12.1	73.8819	9.5	70.6519	3.7	25.9815	4.2	27.4135	7.4	48.9752	2.6	26.0816	7.9	41.4341	6.8	36.8652	7.4	60.3476	6.3	38.9796	5.8	38.8173
2109	ETFB	3.9	21.2657	4.4	26.8661	5	37.1852	1.1	7.72423	2.8	18.2757	0.56	3.70623	8.3	83.2606	2.2	11.5386	5.6	30.3595	1.1	8.97058	4.4	27.2238	2.2	14.7238
5686	PSMA5	18.1	98.6946	11.4	69.6077	7.6	56.5215	26.7	187.488	12.4	80.9352	9.5	62.8735	8.6	86.27	17.1	89.6866	12.4	67.2247	7.6	61.9786	12.4	76.7218	10.5	70.2727
1072	CFL1	20.9	113.962	21.8	133.109	30.9	229.805	15.5	108.841	16.4	107.043	15.5	102.583	9.1	91.2857	39.1	205.073	27.3	148.003	28.2	229.973	14.5	89.715	16.4	109.759
1371	CPOX	4.1	22.3562	3	18.3178	1.9	14.1304	3.3	23.1727	2.2	14.3595	1.5	9.9274	0.74	7.42323	5.2	27.2731	7	37.9494	6.7	54.639	5.6	34.6485	8.5	56.8874
103	ADAR	1.2	6.54329	0.92	5.61746	0.76	5.65215	1.1	7.72423	1.1	7.17973	1.1	7.28009	0.92	9.22889	3.2	16.7835	3.4	18.4326	0.92	7.50267	1.2	7.42469	1.4	9.36969
113189	CHST14	7.6	41.4408	3.3	20.1496	2.4	17.8489	4.3	30.1947	6.7	43.7311	7.1	46.9897	6.7	67.2104	5.2	27.2731	2.9	15.7219	0.48	3.91444	3.3	20.4179	1.9	12.716
6868	ADAM17	2.9	15.8129	1.6	9.7695	1.1	8.18075	0.67	4.70476	1.8	11.7487	2.4	15.8838	0.44	4.41382	0.67	3.51404	1.8	9.75842	0.44	3.58823	1.1	6.80596	1.6	10.7082
60681	FKBP10	2.4	13.0866	1.9	11.6013	1.4	10.4119	4.6	32.3013	4.1	26.7608	6.8	45.0042	2.4	24.0754	4.6	24.1262	3	16.264	2.7	22.0187	3.2	19.7992	3	20.0779
5721	PSME2	9.3	50.7105	6.4	39.078	2.1	15.6178	0.71	4.98564	3.6	23.4973	6.4	42.3569	1.4	14.044	13.6	71.3297	10	54.2135	4.3	35.0668	9.3	57.5413	7.1	47.5177
3093	UBE2K	14.1	76.8836	14.1	86.0937	2.8	20.8237	13.1	91.9886	4.7	30.677	4.7	31.1058	5.6	56.1758	7.5	39.3362	12.2	66.1404	7.5	61.1631	7.5	46.4043	6.6	44.1714
86	ACTL6A	5.2	28.3543	9.3	56.7852	5.7	42.3912	7.2	50.5586	4.7	30.677	6.7	44.3424	2.6	26.0816	5.7	29.8955	6.7	36.323	3.6	29.3583	3.6	22.2741	5.2	34.8017
26229	B3GAT3	6.8	37.0786	3.2	19.539	4.2	31.2356	2.1	14.7463	6.3	41.1203	6.3	41.6951	2.1	21.0659	4.2	22.0283	5.8	31.4438	5.8	47.2994	6.3	38.9796	5.3	35.471
10923	SUB1	34	185.393	22	134.331	20	148.741	26	182.573	22	143.595	24	158.838	24	240.754	26	136.366	14	75.8989	4	32.6203	8	49.4979	12	80.3116
29978	UBQLN2	5.5	29.9901	14	85.4831	8	59.4964	6	42.1322	7.5	48.9527	6.5	43.0187	7.5	75.2355	16.5	86.5397	10	54.2135	7.5	61.1631	8	49.4979	9	60.2337
5050	PAFAH1B3	5.3	28.8995	4.1	25.0343	7.6	56.5215	2.9	20.3639	2.9	18.9284	4.7	31.1058	3.5	35.1099	7.6	39.8607	2.9	15.7219	7.6	61.9786	5.9	36.5047	3.5	23.4242
9446	GSTO1	12	65.4329	7.5	45.7945	3	22.3111	14.3	100.415	9	58.7433	7.5	49.637	4.5	45.1413	10.5	55.0707	4.5	24.3961	3.8	30.9893	6	37.1234	7.5	50.1948
55611	OTUB1	8.1	44.1672	4.4	26.8661	5	37.1852	8.1	56.8784	4.4	28.7189	6.3	41.6951	4.4	44.1382	3.1	16.259	3.1	16.8062	6.9	56.27	6.9	42.6919	6.9	46.1792
64855	FAM129B	2.9	15.8129	1.3	7.93772	1.3	9.66816	5.5	38.6212	4.9	31.9825	5.2	34.415	2.6	26.0816	9.6	50.3504	5.2	28.191	7	57.0855	4.9	30.3175	2.3	15.3931
328	APEX1	10.7	58.3443	5	30.5297	4.3	31.9793	8.6	60.3894	9.3	60.7014	8.6	56.9171	7.1	71.2229	9.3	48.7769	5	27.1067	8.6	70.1337	5.7	35.2673	7.1	47.5177
4199	ME1	3.7	20.1751	1.7	10.3801	0.67	4.98282	2.7	18.9595	3	19.5811	3.7	24.4876	2.3	23.0722	7.3	38.2872	7.3	39.5758	4.7	38.3289	4.7	29.08	4.3	28.7783
8942	KYNU	3.8	20.7204	4.2	25.6449	0.83	6.17275	24.2	169.933	15.8	103.127	17.9	118.467	8.3	83.2606	26.3	137.939	17.5	94.8736	14.2	115.802	19.6	121.27	14.6	97.7125
10611	PDLIM5	3.6	19.6299	2	12.2119	4	29.7482	2.4	16.8529	2.4	15.6649	3.2	21.1784	0.8	8.02512	8.4	44.0566	4	21.6854	4.4	35.8823	4	24.749	2.8	18.7394
9141	PDCD5	16.4	89.425	4.5	27.4767	14.5	107.837	6.4	44.941	3.6	23.4973	8.2	54.2698	2.7	27.0848	6.4	33.5669	5.5	29.8174	4.5	36.6978	6.4	39.5983	6.4	42.8329
1471	CST3	28.6	155.948	10	61.0594	11.4	84.7823	25.7	180.466	42.9	280.01	27.1	179.355	20	200.628	68.6	359.795	45.7	247.756	47.1	384.104	58.6	362.572	45.7	305.853
25796	PGLS	11.3	61.616	5.3	32.3615	4	29.7482	9.3	65.3049	2.7	17.623	1.3	8.60374	2.7	27.0848	6.7	35.1404	4.7	25.4803	3.3	26.9118	6	37.1234	6.7	44.8406
6217	RPS16	11.8	64.3423	3.6	21.9814	2.7	20.08	6.4	44.941	4.5	29.3716	2.7	17.8693	6.4	64.2009	5.5	28.8466	8.2	44.455	3.6	29.3583	3.6	22.2741	3.6	24.0935
1622	DBI	54.4	296.629	9.3	56.7852	9.3	69.1645	48.2	338.462	14	91.3784	15.6	103.245	10.9	109.342	12.4	65.0359	21.8	118.185	7.8	63.6096	18.7	115.701	24.9	166.647
80018	NAA25	2.8	15.2677	0.6	3.66356	0.6	4.46223	4	28.0881	3.6	23.4973	3.6	23.8258	1.8	18.0565	5.2	27.2731	2.2	11.927	2.4	19.5722	3.4	21.0366	2	13.3853
8452	CUL3	2.7	14.7224	0.45	2.74767	1.4	10.4119	1.6	11.2352	0.91	5.9396	2.3	15.222	0.68	6.82135	5.2	27.2731	3	16.264	2.5	20.3877	3.2	19.7992	2.7	18.0701
4925	NUCB2	6.7	36.5334	0.95	5.80064	1.9	14.1304	2.4	16.8529	5.2	33.9406	3.8	25.1494	1.9	19.0597	5.7	29.8955	3.3	17.8904	1.9	15.4946	2.4	14.8494	4.8	32.1246
10985	GCN1L1	0.41	2.23562	1.3	7.93772	0.29	2.15674	0.64	4.4941	0.23	1.50122	0.18	1.19129	1.9	19.0597	1.6	8.39173	0.82	4.4455	0.64	5.21925	0.41	2.53677	0.35	2.34242
23352	UBR4	0.22	1.1996	0.59	3.6025	0.41	3.04919	0.93	6.53049	1.2	7.83244	1.3	8.60374	0.41	4.11287	1.2	6.29379	0.74	4.0118	1	8.15508	1	6.18724	1	6.69263
23392	KIAA0368	0.58	3.16259	1.5	9.15891	0.29	2.15674	1.8	12.6397	1.8	11.7487	2.1	13.8984	1.5	15.0471	2.7	14.161	2.2	11.927	2	16.3102	1.6	9.89958	1.3	8.70042
10097	ACTR2	6.7	36.5334	16	97.695	3.3	24.5422	12	84.2643	9.3	60.7014	11.3	74.7864	4	40.1256	12	62.9379	11.3	61.2612	14.7	119.88	16	98.9958	9.3	62.2415
3376	IARS	0.92	5.01652	2.6	15.8754	0.46	3.42104	4.2	29.4925	2.9	18.9284	2.9	19.193	3.2	32.1005	5.8	30.42	4	21.6854	3.5	28.5428	4	24.749	3.4	22.755
7874	USP7	0.9	4.90747	1.8	10.9907	0.9	6.69334	1.2	8.42643	1.8	11.7487	1.5	9.9274	0.9	9.02826	4	20.9793	3.1	16.8062	1.9	15.4946	1.9	11.7558	2.4	16.0623
9361	LONP1	1.3	7.08856	3	18.3178	0.85	6.32149	1.9	13.3419	0.85	5.54798	0.64	4.23569	1.7	17.0534	0.85	4.4581	0.64	3.46966	0.85	6.93182	1.1	6.80596	0.85	5.68874
4904	YBX1	9.3	50.7105	17.1	104.412	17.9	133.123	7.1	49.8564	15	97.9055	12.1	80.081	8.6	86.27	15	78.6724	19.3	104.632	16.4	133.743	8.6	53.2102	12.1	80.9809
10056	FARSB	1.7	9.26966	5.1	31.1403	2.6	19.3363	2.6	18.2573	4.6	30.0243	4.3	28.4585	4	40.1256	4.6	24.1262	4	21.6854	5.7	46.4839	4.3	26.6051	3.1	20.7472
1965	EIF2S1	5.9	32.1712	5.9	36.025	2.7	20.08	3.2	22.4705	1.8	11.7487	4.5	29.7822	3.2	32.1005	3.6	18.8814	7.7	41.7444	1.4	11.4171	5	30.9362	2.7	18.0701
2632	GBE1	2.6	14.1771	3.1	18.9284	3.1	23.0548	7.2	50.5586	6.9	45.0365	9	59.5644	2.8	28.0879	10.5	55.0707	7.9	42.8286	7.4	60.3476	11	68.0596	10	66.9263
23277	KIAA0664	0.95	5.1801	1.8	10.9907	0.95	7.06519	1.5	10.533	1.9	12.4014	0.54	3.57386	0.54	5.41696	1.6	8.39173	1.4	7.58989	0.95	7.74732	0.81	5.01166	1.2	8.03116
5236	PGM1	3.5	19.0846	3.8	23.2026	2.6	19.3363	13.4	94.0952	12.8	83.546	10.2	67.5063	3.2	32.1005	14.4	75.5255	9.9	53.6713	7.7	62.7941	11.8	73.0094	11.2	74.9575
4676	NAP1L4	3.9	21.2657	6.1	37.2462	6.7	49.8282	4.4	30.8969	6.1	39.8149	5.6	37.0623	4.4	44.1382	5.6	29.371	2.8	15.1798	3.9	31.8048	5.6	34.6485	6.1	40.8251
5111	PCNA	12.4	67.614	11.8	72.0501	7.1	52.803	19.4	136.227	11.2	73.1028	9.4	62.2117	4.7	47.1476	8.2	43.0076	13.5	73.1882	7.1	57.901	10	61.8724	10	66.9263
66005	CHID1	5.9	32.1712	5	30.5297	5	37.1852	6.9	48.452	10.4	67.8811	11.9	78.7574	6.4	64.2009	7.9	41.4341	6.4	34.6966	2.5	20.3877	11.9	73.6281	4	26.7705
8939	FUBP3	2.6	14.1771	2.6	15.8754	6.9	51.3156	1.1	7.72423	0.57	3.72041	0.57	3.77241	1.4	14.044	2.3	12.0631	2.3	12.4691	2	16.3102	1.4	8.66213	1.4	9.36969
3921	RPSA	8	43.6219	12	73.2713	14	104.119	13.3	93.393	4	26.1081	5.3	35.0768	9.3	93.292	10	52.4483	8	43.3708	6	48.9305	4	24.749	6.7	44.8406
9097	USP14	3.4	18.5393	6.4	39.078	3.4	25.286	4.9	34.4079	4.9	31.9825	3.8	25.1494	3	30.0942	15.8	82.8683	10.6	57.4663	8.7	70.9492	7.5	46.4043	9.1	60.903
9255	AIMP1	7.2	39.2597	6.2	37.8568	6.7	49.8282	9.3	65.3049	4.7	30.677	5.2	34.415	2.6	26.0816	10.3	54.0217	8.3	44.9972	4.1	33.4358	4.7	29.08	5.7	38.148
8480	RAE1	6.5	35.4428	5.3	32.3615	5.3	39.4163	8.2	57.5806	6.5	42.4257	5.3	35.0768	1.2	12.0377	6.5	34.0914	4.1	22.2275	2.9	23.6497	2.9	17.943	3.5	23.4242
5471	PPAT	2.3	12.5413	3.7	22.592	2.3	17.1052	1.7	11.9374	1.3	8.48514	1.7	11.2511	0.33	3.31036	2.7	14.161	3.3	17.8904	1.7	13.8636	1.7	10.5183	2	13.3853
5211	PFKL	2.3	12.5413	2.8	17.0966	1.3	9.66816	4.6	32.3013	3.1	20.2338	2.6	17.2075	3.1	31.0973	5.6	29.371	3.3	17.8904	3.3	26.9118	4.1	25.3677	3.1	20.7472
8668	EIF3I	7	38.1692	9	54.9534	11	81.8075	1.5	10.533	6	39.1622	6	39.7096	2	20.0628	3	15.7345	1.5	8.13202	5.5	44.8529	1.5	9.28086	3	20.0779
3998	LMAN1	3.3	17.994	3.8	23.2026	4.2	31.2356	6.3	44.2388	6.7	43.7311	5.8	38.3859	3.3	33.1036	2.1	11.0141	2.5	13.5534	0.83	6.76871	2.1	12.9932	1.7	11.3775
5860	QDPR	10.7	58.3443	17.3	105.633	14	104.119	10.7	75.1357	6	39.1622	3.3	21.8403	4.7	47.1476	5.3	27.7976	6	32.5281	4	32.6203	6.7	41.4545	9.3	62.2415
4736	RPL10A	18	98.1493	8	48.8475	10	74.3705	8	56.1762	7	45.6892	8	52.9461	7	70.2198	5	26.2241	6	32.5281	4	32.6203	6	37.1234	6	40.1558
2517	FUCA1	4.4	23.9921	3.6	21.9814	1.6	11.8993	5.2	36.5145	4	26.1081	3.6	23.8258	0.4	4.01256	3.6	18.8814	4.4	23.8539	1.2	9.78609	2.8	17.3243	2	13.3853
7040	TGFB1	4.8	26.1732	6.5	39.6886	3.5	26.0297	1.7	11.9374	8.3	54.1744	8.7	57.5789	2.2	22.0691	10	52.4483	7.8	42.2865	5.2	42.4064	10.4	64.3473	6.5	43.5021
1956	EGFR	2.5	13.6319	2	12.2119	0.75	5.57778	13.1	91.9886	7.3	47.6473	7.5	49.637	2	20.0628	4.3	22.5528	2	10.8427	2	16.3102	1.5	9.28086	0.75	5.01948
1503	CTPS	2.1	11.4508	2.4	14.6543	0.61	4.5366	0.61	4.28344	2.4	15.6649	2.1	13.8984	3.9	39.1225	2.7	14.161	4.8	26.0225	2.4	19.5722	3.9	24.1302	3.6	24.0935
11253	MAN1B1	1.9	10.3602	2.4	14.6543	0.27	2.008	2.2	15.4485	3.5	22.8446	5.1	33.7532	2.2	22.0691	4.9	25.6997	4.9	26.5646	1.6	13.0481	2.4	14.8494	3.2	21.4164
10935	PRDX3	6.9	37.6239	8.3	50.6793	5.5	40.9037	6.2	43.5366	4.8	31.3298	7.6	50.2988	4.8	48.1507	9	47.2035	7.6	41.2022	2.1	17.1257	3.4	21.0366	4.8	32.1246
3688	ITGB1	2.6	14.1771	2.6	15.8754	2.1	15.6178	4.9	34.4079	5.9	38.5095	4.9	32.4295	0.77	7.72418	7.2	37.7628	6.2	33.6124	0.77	6.27941	1.8	11.137	1.5	10.039
5817	PVR	7.8	42.5314	11.9	72.6607	6.6	49.0845	11.3	79.3489	12.5	81.5879	12.5	82.7283	9	90.2826	8.4	44.0566	13.1	71.0196	7.2	58.7166	6.6	40.8358	3.6	24.0935
64129	TINAGL1	6.3	34.3523	3.4	20.7602	2.9	21.5674	0.48	3.37057	11.1	72.4501	10.2	67.5063	4.4	44.1382	2.9	15.21	1.5	8.13202	2.4	19.5722	2.4	14.8494	2.4	16.0623
23603	CORO1C	4.1	22.3562	7.3	44.5733	5.5	40.9037	3.6	25.2793	6.8	44.3838	5.5	36.4005	2.3	23.0722	15.9	83.3928	14.5	78.6095	11.4	92.9679	11.8	73.0094	5.9	39.4865
58513	EPS15L1	1.2	6.54329	1.5	9.15891	0.58	4.31349	3.1	21.7683	1.9	12.4014	0.77	5.09606	0.77	7.72418	2.3	12.0631	2.3	12.4691	1.3	10.6016	0.38	2.35115	1.2	8.03116
5431	POLR2B	1.3	7.08856	0.94	5.73958	0.31	2.30548	0.16	1.12352	0.31	2.02338	0.63	4.16951	0.31	3.10973	1.1	5.76931	1.3	7.04775	0.78	6.36096	0.47	2.908	0.47	3.14554
6949	TCOF1	1.5	8.17911	0.69	4.2131	0.97	7.21393	1.8	12.6397	2.4	15.6649	1.9	12.5747	0.97	9.73046	1.8	9.44069	1.7	9.21629	0.97	7.91042	0.83	5.13541	0.69	4.61792
51155	HN1	13.2	71.9762	13.2	80.5984	27.6	205.262	10.8	75.8379	13.2	86.1568	13.2	87.3611	6	60.1884	7.2	37.7628	13.2	71.5618	3.6	29.3583	15.6	96.5209	13.2	88.3428
2026	ENO2	6.5	35.4428	9.5	58.0064	6.5	48.3408	21.5	150.974	18	117.487	20.5	135.674	19	190.597	22	115.386	32.5	176.194	20.5	167.179	24	148.494	18	120.467
5694	PSMB6	9.3	50.7105	8.6	52.5111	8.6	63.9586	5	35.1101	3.6	23.4973	6.4	42.3569	2.1	21.0659	7.9	41.4341	5	27.1067	7.1	57.901	5.7	35.2673	5.7	38.148
2683	B4GALT1	5	27.2637	4.4	26.8661	2.2	16.3615	8.9	62.4961	18.3	119.445	15	99.274	4.4	44.1382	8.9	46.679	5	27.1067	3.3	26.9118	8.9	55.0664	4.4	29.4476
9555	H2AFY	5.6	30.5354	3.4	20.7602	2.8	20.8237	5.6	39.3234	3.9	25.4554	4.5	29.7822	5.1	51.1601	3.9	20.4548	4.5	24.3961	2.3	18.7567	2.8	17.3243	1.1	7.3619
3251	HPRT1	9.2	50.1652	6.9	42.131	0.77	5.72652	12.3	86.3709	15.4	100.516	12.3	81.4047	8.5	85.2669	13.1	68.7073	25.4	137.702	23.8	194.091	30	185.617	17.7	118.46
7284	TUFM	3.2	17.4488	1.9	11.6013	3.9	29.0045	1.6	11.2352	2.3	15.0122	2.9	19.193	5.5	55.1727	4.5	23.6017	3.5	18.9747	2.3	18.7567	2.9	17.943	1.9	12.716
230	ALDOC	4.6	25.0826	1.7	10.3801	2.9	21.5674	14.2	99.7128	8.8	57.4379	5.8	38.3859	2.9	29.0911	4.6	24.1262	8.8	47.7079	4.2	34.2513	7.9	48.8792	7.1	47.5177
4637	MYL6	8.2	44.7125	5.5	33.5827	8.2	60.9838	10.9	76.5401	8.2	53.5217	10	66.1827	8.2	82.2575	18.2	95.4559	12.7	68.8511	2.7	22.0187	7.3	45.1668	8.2	54.8796
54205	CYCS	38.3	208.84	13.3	81.209	28.3	210.468	58.3	409.384	46.7	304.812	51.7	342.164	21.7	217.681	38.3	200.877	41.7	226.07	20	163.102	35	216.553	30	200.779
3486	IGFBP3	9.5	51.801	4.2	25.6449	5.8	43.1349	4.7	33.0035	15.3	99.8636	11.6	76.7719	8.4	84.2637	14.7	77.099	15.3	82.9466	10	81.5508	17.4	107.658	12.6	84.3272
2512	FTL	18.9	103.057	4.4	26.8661	6.7	49.8282	6.7	47.0476	2.2	14.3595	3.3	21.8403	1.1	11.0345	4.4	23.0772	6.7	36.323	6.7	54.639	11.1	68.6783	17.8	119.129
3909	LAMA3	0.51	2.7809	0.22	1.34331	0.29	2.15674	0.59	4.143	2.1	13.7068	1.8	11.9129	0.51	5.11601	2.9	15.21	4	21.6854	0.88	7.17647	2.8	17.3243	2.3	15.3931
3612	IMPA1	4.8	26.1732	4.2	25.6449	2.4	17.8489	7.2	50.5586	4.2	27.4135	3	19.8548	1.2	12.0377	6.6	34.6159	6	32.5281	5.4	44.0374	11.4	70.5345	8.4	56.2181
26043	UBXN7	3.7	20.1751	1.9	11.6013	1.1	8.18075	3	21.0661	1.5	9.79055	3	19.8548	0.74	7.42323	2.2	11.5386	2.2	11.927	1.1	8.97058	0.74	4.57856	0.74	4.95255
3958	LGALS3	11.4	62.1612	5.7	34.8038	5.7	42.3912	18.6	130.61	25.7	167.745	32.9	217.741	7.1	71.2229	25.7	134.792	21.4	116.017	27.1	221.003	18.6	115.083	28.6	191.409
2079	ERH	32.9	179.395	11.4	69.6077	5.7	42.3912	10	70.2203	15.7	102.474	10	66.1827	1.4	14.044	14.3	75.001	11.4	61.8034	4.3	35.0668	7.1	43.9294	7.1	47.5177
51605	TRMT6	2.3	12.5413	0.97	5.92276	0.97	7.21393	0.32	2.24705	0.65	4.24257	0.65	4.30187	1.3	13.0408	1.3	6.81828	2.3	12.4691	0.32	2.60962	0.97	6.00162	0.97	6.49186
51637	C14orf166	5.6	30.5354	1.3	7.93772	1.3	9.66816	4.4	30.8969	3.8	24.8027	4.4	29.1204	4.4	44.1382	3.8	19.9303	4.4	23.8539	1.9	15.4946	3.8	23.5115	1.9	12.716
4522	MTHFD1	0.71	3.87145	3.4	20.7602	2.5	18.5926	3.8	26.6837	2.1	13.7068	1.8	11.9129	1.6	16.0502	1.1	5.76931	1.1	5.96348	1.3	10.6016	1.8	11.137	2.3	15.3931
1291	COL6A1	1.4	7.63384	5.9	36.025	3.6	26.7734	2.3	16.1507	3.4	22.1919	3.6	23.8258	0.36	3.6113	35.5	186.191	41.1	222.817	15.9	129.666	25.4	157.156	21.6	144.561
51520	LARS	0.77	4.19861	2.3	14.0437	1.1	8.18075	2.2	15.4485	2.6	16.9703	1.8	11.9129	2.6	26.0816	3.4	17.8324	2.3	12.4691	3.2	26.0962	2.2	13.6119	2	13.3853
5756	TWF1	3	16.3582	6.1	37.2462	3	22.3111	4.8	33.7057	4.8	31.3298	5.7	37.7241	2.6	26.0816	10.4	54.5462	7	37.9494	6.5	53.008	6.5	40.217	5.7	38.148
10598	AHSA1	3	16.3582	8	48.8475	5	37.1852	3.5	24.5771	5.5	35.8987	6.5	43.0187	1.5	15.0471	8	41.9586	10	54.2135	6.5	53.008	4.5	27.8426	7	46.8484
8615	USO1	1.5	8.17911	3	18.3178	1.7	12.643	0.64	4.4941	2.1	13.7068	1.9	12.5747	0.21	2.10659	5.7	29.8955	4	21.6854	4.9	39.9599	4	24.749	2.6	17.4008
55234	SMU1	2.1	11.4508	7.1	43.3522	2.1	15.6178	3.9	27.3859	2.5	16.3176	1.8	11.9129	2.1	21.0659	2.5	13.1121	1.8	9.75842	2.9	23.6497	2.1	12.9932	1.4	9.36969
6520	SLC3A2	3.5	19.0846	4.5	27.4767	1.9	14.1304	21.4	150.271	13.1	85.5041	14.4	95.303	7	70.2198	7.7	40.3852	10.6	57.4663	6.1	49.746	3.2	19.7992	3.5	23.4242
51727	CMPK1	6.1	33.2617	14.8	90.3679	12.2	90.732	4.3	30.1947	12.2	79.6298	9.6	63.5353	7.8	78.2449	13.9	72.9031	13.9	75.3567	6.1	49.746	15.7	97.1396	10.4	69.6034
10594	PRPF8	0.38	2.07204	0.68	4.15204	0.45	3.34667	0.45	3.15991	0.98	6.39649	0.91	6.02262	1.4	14.044	1.5	7.86724	1.7	9.21629	0.45	3.66978	0.83	5.13541	0.38	2.5432
2184	FAH	2.5	13.6319	5	30.5297	3.8	28.2608	4.6	32.3013	5.4	35.246	2.5	16.5457	0.42	4.21319	10.8	56.6441	10.4	56.382	5	40.7754	4.6	28.4613	3.3	22.0857
7913	DEK	2.9	15.8129	6.8	41.5204	3.4	25.286	2.9	20.3639	4.4	28.7189	2	13.2365	1.5	15.0471	4.4	23.0772	3.4	18.4326	0.98	7.99198	5.9	36.5047	3.4	22.755
203	AK1	9.1	49.6199	11.8	72.0501	10.9	81.0638	4.5	31.5991	10.9	71.1446	9.1	60.2262	2.7	27.0848	7.3	38.2872	10	54.2135	5.5	44.8529	7.3	45.1668	15.5	103.736
6767	ST13	6.2	33.807	7.7	47.0157	8.5	63.2149	4.6	32.3013	6.2	40.4676	7.7	50.9606	3.1	31.0973	4.6	24.1262	8.5	46.0815	8.5	69.3182	4.6	28.4613	7.7	51.5333
4758	NEU1	4.3	23.4468	10.4	63.5018	6.1	45.366	2.6	18.2573	2.6	16.9703	2.6	17.2075	1.7	17.0534	0.87	4.563	3.5	18.9747	1.7	13.8636	2.2	13.6119	3	20.0779
23170	TTLL12	1.1	5.99802	3.4	20.7602	2.3	17.1052	4.3	30.1947	1.7	11.096	2.3	15.222	6.6	66.2072	2.6	13.6366	3.4	18.4326	3.1	25.2807	2.9	17.943	4.3	28.7783
645	BLVRB	14.5	79.0647	18.2	111.128	8.2	60.9838	10.9	76.5401	12.7	82.8933	11.8	78.0955	16.4	164.515	28.2	147.904	22.7	123.065	20.9	170.441	34.5	213.46	32.7	218.849
79718	TBL1XR1	2.7	14.7224	5.8	35.4144	2.3	17.1052	3.1	21.7683	1.9	12.4014	2.7	17.8693	0.38	3.81193	4.2	22.0283	4.6	24.9382	3.5	28.5428	3.8	23.5115	4.2	28.1091
159	ADSS	4.3	23.4468	4.8	29.3085	7.4	55.0341	7	49.1542	5.2	33.9406	6.1	40.3714	4.8	48.1507	11.3	59.2666	8.3	44.9972	9.1	74.2112	3.9	24.1302	4.3	28.7783
8702	B4GALT4	4.5	24.5373	4	24.4238	4.5	33.4667	1	7.02203	13.5	88.1149	17	112.511	1	10.0314	8	41.9586	6.5	35.2388	3.5	28.5428	5	30.9362	4.5	30.1169
6301	SARS	2.4	13.0866	3.1	18.9284	2.1	15.6178	2.8	19.6617	3.4	22.1919	3.8	25.1494	3.4	34.1068	1.4	7.34276	3.8	20.6011	0.34	2.77273	3.1	19.1804	4.1	27.4398
4507	MTAP	6	32.7164	9	54.9534	4.5	33.4667	9	63.1983	6.5	42.4257	8.5	56.2553	3	30.0942	6.5	34.0914	5	27.1067	5.5	44.8529	6	37.1234	6	40.1558
4249	MGAT5	2	10.9055	2.4	14.6543	0.24	1.78489	2.7	18.9595	3.7	24.15	4.1	27.1349	2	20.0628	6.1	31.9935	6.6	35.7809	3.2	26.0962	5.6	34.6485	5.6	37.4788
5481	PPID	1.9	10.3602	2.7	16.486	2.7	20.08	1.5	10.533	2.7	17.623	3.8	25.1494	0.77	7.72418	4.2	22.0283	4.6	24.9382	6.2	50.5615	3.8	23.5115	3.8	25.432
5094	PCBP2	3.6	19.6299	8.2	50.0687	5.1	37.9289	3.6	25.2793	3.1	20.2338	3.6	23.8258	0.51	5.11601	4.6	24.1262	3.6	19.5168	5.1	41.5909	6.2	38.3609	5.1	34.1324
10527	IPO7	1.7	9.26966	2.1	12.8225	1.7	12.643	2.1	14.7463	3.3	21.5392	4.2	27.7967	0.83	8.32606	4	20.9793	3.1	16.8062	2.5	20.3877	4	24.749	4	26.7705
7511	XPNPEP1	1.6	8.72439	1.9	11.6013	1.6	11.8993	2.2	15.4485	3.5	22.8446	2.7	17.8693	1.1	11.0345	3.5	18.3569	2.2	11.927	1.6	13.0481	3.2	19.7992	3	20.0779
1104	RCC1	2.7	14.7224	3.2	19.539	2.7	20.08	1.6	11.2352	3.8	24.8027	4.3	28.4585	4.9	49.1539	2.2	11.5386	4.3	23.3118	2.2	17.9412	3.8	23.5115	4.9	32.7939
2717	GLA	3.6	19.6299	4.3	26.2555	2.1	15.6178	6.1	42.8344	7.9	51.5636	9.3	61.5499	3.2	32.1005	5.7	29.8955	9.6	52.0449	4.3	35.0668	5.7	35.2673	5.7	38.148
5713	PSMD7	3.1	16.9035	7.5	45.7945	6.9	51.3156	2.5	17.5551	5.6	36.5514	3.8	25.1494	2.5	25.0785	8.8	46.1545	5.6	30.3595	4.4	35.8823	5.6	34.6485	3.8	25.432
51279	C1RL	5.4	29.4448	6.7	40.9098	4.6	34.2104	3.8	26.6837	4.6	30.0243	6.7	44.3424	2.9	29.0911	4.6	24.1262	5.4	29.2753	4.6	37.5134	5	30.9362	5.4	36.1402
204	AK2	5.3	28.8995	4	24.4238	4	29.7482	10	70.2203	6.7	43.7311	4.7	31.1058	3.3	33.1036	6.7	35.1404	6	32.5281	4.7	38.3289	4.7	29.08	6	40.1558
5217	PFN2	4.7	25.6279	9.4	57.3958	4.7	34.9541	12.9	90.5842	1.2	7.83244	8.2	54.2698	2.4	24.0754	8.2	43.0076	4.7	25.4803	3.5	28.5428	8.2	50.7354	7.1	47.5177
23398	PPWD1	1.4	7.63384	2.2	13.4331	1.1	8.18075	0.54	3.7919	1.1	7.17973	0.27	1.78693	0.54	5.41696	1.4	7.34276	0.81	4.39129	1.1	8.97058	1.6	9.89958	1.4	9.36969
11338	U2AF2	5.8	31.6259	4.2	25.6449	4.2	31.2356	5.8	40.7278	3.7	24.15	4.7	31.1058	4.7	47.1476	12.1	63.4624	8.4	45.5393	5.3	43.2219	5.8	35.886	5.8	38.8173
5202	PFDN2	6	32.7164	6	36.6356	8	59.4964	10	70.2203	8	52.2163	9	59.5644	7	70.2198	7	36.7138	5	27.1067	6	48.9305	12	74.2469	9	60.2337
126133	ALDH16A1	3.2	17.4488	1.9	11.6013	1.6	11.8993	2.5	17.5551	0.95	6.20068	0.95	6.28735	1.3	13.0408	2.9	15.21	1.3	7.04775	1.9	15.4946	0.63	3.89796	2.2	14.7238
79709	GLT25D1	2.1	11.4508	2.6	15.8754	1.2	8.92445	0.88	6.17938	2.9	18.9284	3.5	23.1639	2.4	24.0754	6.8	35.6648	4.7	25.4803	2.4	19.5722	5.6	34.6485	6.5	43.5021
10960	LMAN2	3.5	19.0846	3	18.3178	2	14.8741	4	28.0881	13	84.8514	11	72.8009	2.5	25.0785	9	47.2035	9	48.7921	2.5	20.3877	7.5	46.4043	7.5	50.1948
3029	HAGH	5.8	31.6259	3.9	23.8132	5.2	38.6726	2.6	18.2573	2.6	16.9703	4.5	29.7822	2.6	26.0816	6.5	34.0914	8.4	45.5393	2.6	21.2032	4.5	27.8426	4.5	30.1169
1845	DUSP3	9.1	49.6199	8.2	50.0687	7.3	54.2904	4.5	31.5991	2.7	17.623	6.4	42.3569	0.91	9.12857	6.4	33.5669	4.5	24.3961	0.91	7.42112	7.3	45.1668	4.5	30.1169
11112	HIBADH	4.7	25.6279	6	36.6356	4.7	34.9541	11.3	79.3489	3.3	21.5392	6	39.7096	2	20.0628	9.3	48.7769	19.3	104.632	7.3	59.5321	10	61.8724	11.3	75.6268
3842	TNPO1	1.3	7.08856	1.1	6.71653	0.65	4.83408	3.3	23.1727	1.7	11.096	2.2	14.5602	1.5	15.0471	3	15.7345	2	10.8427	1.3	10.6016	2.8	17.3243	1.7	11.3775
27430	MAT2B	4.5	24.5373	2.5	15.2648	1.5	11.1556	4.5	31.5991	4.5	29.3716	5.5	36.4005	2	20.0628	3.5	18.3569	1	5.42135	3.5	28.5428	5	30.9362	5.5	36.8095
1486	CTBS	4.7	25.6279	3.2	19.539	1.1	8.18075	5.3	37.2167	5.3	34.5933	7.4	48.9752	1.6	16.0502	3.7	19.4059	2.1	11.3848	1.6	13.0481	3.7	22.8928	1.6	10.7082
23509	POFUT1	5.1	27.809	2.3	14.0437	1.7	12.643	4	28.0881	2.9	18.9284	2.3	15.222	1.7	17.0534	6.3	33.0424	7.4	40.118	4	32.6203	4	24.749	5.7	38.148
462	SERPINC1	3.6	19.6299	2.9	17.7072	0.71	5.2803	2.1	14.7463	4.3	28.0662	4.3	28.4585	2.1	21.0659	3.9	20.4548	3.2	17.3483	1.8	14.6791	2.1	12.9932	2.5	16.7316
8574	AKR7A2	3.5	19.0846	2.4	14.6543	1.2	8.92445	1.2	8.42643	1.8	11.7487	3.5	23.1639	2.4	24.0754	4.1	21.5038	2.9	15.7219	0.59	4.8115	2.9	17.943	4.1	27.4398
27348	TOR1B	5.6	30.5354	4.4	26.8661	0.56	4.16475	5.6	39.3234	10.6	69.1865	9.4	62.2117	2.8	28.0879	8.3	43.5321	6.1	33.0702	5	40.7754	6.1	37.7422	6.1	40.8251
51129	ANGPTL4	2.8	15.2677	2.2	13.4331	5.6	41.6475	5.6	39.3234	5	32.6352	10	66.1827	2.8	28.0879	7.8	40.9097	8.3	44.9972	5	40.7754	9.4	58.16	10.6	70.9419
6181	RPLP2	20	109.055	8.3	50.6793	11.7	87.0134	25	175.551	11.7	76.3663	11.7	77.4337	15	150.471	40	209.793	26.7	144.75	8.3	67.6871	13.3	82.2903	21.7	145.23
7295	TXN	28.6	155.948	12.9	78.7666	7.1	52.803	51.4	360.932	61.4	400.76	51.4	340.179	7.1	71.2229	45.7	239.689	47.1	255.345	31.4	256.069	48.6	300.7	51.4	344.001
2029	ENSA	10	54.5274	8.9	54.3428	10	74.3705	7.8	54.7718	6.7	43.7311	8.9	58.9026	2.2	22.0691	14.4	75.5255	3.3	17.8904	4.4	35.8823	12.2	75.4843	7.8	52.2025
1891	ECH1	3.7	20.1751	3.2	19.539	2.6	19.3363	2.6	18.2573	3.7	24.15	3.2	21.1784	1.1	11.0345	3.7	19.4059	1.6	8.67416	3.7	30.1738	4.2	25.9864	3.2	21.4164
4060	LUM	3.3	17.994	1.7	10.3801	2.2	16.3615	4.4	30.8969	12.8	83.546	15	99.274	2.2	22.0691	11.1	58.2176	11.1	60.177	11.1	90.5214	10.6	65.5847	14.4	96.3739
9554	SEC22B	6	32.7164	2.7	16.486	2.7	20.08	0.67	4.70476	1.3	8.48514	0.67	4.43424	0.67	6.72104	2.7	14.161	0.67	3.6323	0.67	5.4639	3.3	20.4179	0.67	4.48406
255738	PCSK9	2	10.9055	2	12.2119	0.86	6.39586	11.4	80.0511	22.9	149.469	22.9	151.558	8	80.2512	1.4	7.34276	0.86	4.66236	2	16.3102	1.7	10.5183	0.86	5.75567
537	ATP6AP1	5.6	30.5354	2	12.2119	2	14.8741	2.4	16.8529	3.6	23.4973	4.8	31.7677	6.8	68.2135	4.4	23.0772	5.2	28.191	3.2	26.0962	3.6	22.2741	2.8	18.7394
567	B2M	50	272.637	5	30.5297	5	37.1852	16.7	117.268	23.3	152.08	26.7	176.708	13.3	133.418	5	26.2241	21.7	117.643	3.3	26.9118	15	92.8086	21.7	145.23
132	ADK	2.5	13.6319	2	12.2119	0.99	7.36267	4	28.0881	7.4	48.3	7.9	52.2843	3	30.0942	3	15.7345	2	10.8427	0.99	8.07353	2	12.3745	0.99	6.62571
9782	MATR3	2.7	14.7224	1.3	7.93772	2.4	17.8489	1.3	9.12864	2.1	13.7068	1.1	7.28009	2.7	27.0848	3.2	16.7835	3.7	20.059	1.3	10.6016	1.6	9.89958	1.3	8.70042
10657	KHDRBS1	7.9	43.0767	5.7	34.8038	10	74.3705	1.4	9.83084	2.1	13.7068	2.9	19.193	1.4	14.044	1.4	7.34276	3.6	19.5168	3.6	29.3583	2.9	17.943	2.9	19.4086
1476	CSTB	10	54.5274	4.3	26.2555	2.9	21.5674	24.3	170.635	11.4	74.4082	20	132.365	5.7	57.179	27.1	142.135	51.4	278.657	21.4	174.519	48.6	300.7	28.6	191.409
54749	EPDR1	3.5	19.0846	1.5	9.15891	0.5	3.71852	4.5	31.5991	2	13.0541	2.5	16.5457	2.5	25.0785	7.5	39.3362	6	32.5281	5.5	44.8529	3	18.5617	4	26.7705
9208	LRRFIP1	2.4	13.0866	0.3	1.83178	1.5	11.1556	1.8	12.6397	2.1	13.7068	2.7	17.8693	2.7	27.0848	3	15.7345	4.1	22.2275	2.1	17.1257	4.1	25.3677	4.4	29.4476
10131	TRAP1	0.75	4.08956	6.5	39.6886	2.8	20.8237	4.3	30.1947	3.5	22.8446	3.8	25.1494	3.5	35.1099	5.5	28.8466	2.3	12.4691	4	32.6203	3.5	21.6553	4.5	30.1169
85456	TNKS1BP1	0.32	1.74488	1.2	7.32713	1.2	8.92445	0.74	5.1963	0.21	1.37068	0.21	1.38984	0.32	3.21005	0.53	2.77976	0.53	2.87331	0.42	3.42513	0.42	2.59864	0.32	2.14164
1514	CTSL1	3.3	17.994	15.3	93.4209	14	104.119	20.7	145.356	39.3	256.512	36	238.258	3.3	33.1036	46.7	244.933	90	487.921	18	146.791	42.7	264.195	24.7	165.308
5496	PPM1G	1.7	9.26966	3	18.3178	2	14.8741	1.7	11.9374	4	26.1081	3.7	24.4876	1	10.0314	5.3	27.7976	2	10.8427	4	32.6203	3.3	20.4179	4.7	31.4554
39	ACAT2	3.2	17.4488	9.5	58.0064	10	74.3705	4.2	29.4925	6.3	41.1203	3.7	24.4876	3.7	37.1162	6.8	35.6648	4.7	25.4803	2.6	21.2032	3.7	22.8928	3.7	24.7627
9475	ROCK2	0.49	2.67184	1.1	6.71653	0.73	5.42904	0.73	5.12608	1.1	7.17973	1.7	11.2511	0.61	6.11915	1.7	8.91621	1.3	7.04775	0.85	6.93182	1.1	6.80596	0.61	4.08251
64746	ACBD3	2.5	13.6319	4.2	25.6449	1.3	9.66816	2.9	20.3639	2.5	16.3176	2.9	19.193	1.3	13.0408	8.3	43.5321	3.8	20.6011	2.1	17.1257	4.2	25.9864	3.8	25.432
10449	ACAA2	2.9	15.8129	5.2	31.7509	4.3	31.9793	5.7	40.0256	2.9	18.9284	3.8	25.1494	2.4	24.0754	2.9	15.21	9.5	51.5028	2.9	23.6497	3.3	20.4179	1.9	12.716
9632	SEC24C	1.3	7.08856	1.9	11.6013	0.83	6.17275	3.3	23.1727	1.5	9.79055	2.3	15.222	1.5	15.0471	1.7	8.91621	1.7	9.21629	1	8.15508	1.9	11.7558	2.1	14.0545
11332	ACOT7	2.1	11.4508	5.6	34.1933	1	7.43705	1.5	10.533	2.6	16.9703	6.2	41.0332	0.51	5.11601	5.6	29.371	3.6	19.5168	4.6	37.5134	5.6	34.6485	4.6	30.7861
54517	PUS7	1.3	7.08856	2.3	14.0437	1.8	13.3867	2.3	16.1507	1	6.52703	1.5	9.9274	1.3	13.0408	4.5	23.6017	2.8	15.1798	2	16.3102	2.3	14.2306	2.3	15.3931
5718	PSMD12	2.7	14.7224	2.4	14.6543	2	14.8741	2	14.0441	3.1	20.2338	1.2	7.94192	0.78	7.82449	3.9	20.4548	2	10.8427	0.39	3.18048	3.5	21.6553	3.5	23.4242
4666	NACA	5.5	29.9901	13.1	79.9878	7.6	56.5215	7.6	53.3674	8.3	54.1744	9	59.5644	0.69	6.92166	7.6	39.8607	3.4	18.4326	4.8	39.1444	6.9	42.6919	6.9	46.1792
9352	TXNL1	4.4	23.9921	5	30.5297	3.8	28.2608	6.9	48.452	8.1	52.869	6.9	45.666	1.9	19.0597	17.5	91.7845	13.1	71.0196	9.4	76.6577	10	61.8724	15	100.39
23256	SCFD1	1.2	6.54329	1.8	10.9907	2.4	17.8489	0.88	6.17938	3.2	20.8865	2.4	15.8838	4.1	41.1287	4.1	21.5038	1.8	9.75842	2.9	23.6497	3.8	23.5115	2.6	17.4008
6723	SRM	2.4	13.0866	4.1	25.0343	1.2	8.92445	4.7	33.0035	6.5	42.4257	4.1	27.1349	5.3	53.1664	10.6	55.5952	7.6	41.2022	7.1	57.901	8.8	54.4477	6.5	43.5021
114990	VASN	1.5	8.17911	2.2	13.4331	3	22.3111	1.5	10.533	3.3	21.5392	4.1	27.1349	2.6	26.0816	2.6	13.6366	3.3	17.8904	2.6	21.2032	3	18.5617	2.2	14.7238
80155	NAA15	0.57	3.10806	0.94	5.73958	1.1	8.18075	2.5	17.5551	2.1	13.7068	3.4	22.5021	2.3	23.0722	3	15.7345	2.1	11.3848	1.1	8.97058	1.9	11.7558	1.7	11.3775
22929	SEPHS1	4.4	23.9921	5.1	31.1403	6.6	49.0845	3.7	25.9815	4.4	28.7189	4.4	29.1204	2.9	29.0911	11	57.6931	8.8	47.7079	8	65.2406	5.1	31.5549	6.6	44.1714
102	ADAM10	2.3	12.5413	1.9	11.6013	1.2	8.92445	3	21.0661	4	26.1081	3.5	23.1639	0.47	4.71476	4.4	23.0772	5.8	31.4438	1.2	9.78609	3	18.5617	3.7	24.7627
5918	RARRES1	3.7	20.1751	4.4	26.8661	3	22.3111	0.74	5.1963	6.7	43.7311	3.7	24.4876	3	30.0942	5.2	27.2731	9.6	52.0449	8.1	66.0561	5.9	36.5047	12.6	84.3272
9373	PLAA	1.1	5.99802	1.3	7.93772	0.85	6.32149	1.9	13.3419	2.3	15.0122	1.9	12.5747	1.7	17.0534	2.1	11.0141	0.85	4.60815	1.5	12.2326	1.1	6.80596	1.1	7.3619
6203	RPS9	5.5	29.9901	6.4	39.078	1.8	13.3867	5.5	38.6212	12.7	82.8933	6.4	42.3569	10	100.314	11.8	61.889	10.9	59.0927	4.5	36.6978	5.5	34.0298	2.7	18.0701
5303	PIN4	7	38.1692	7	42.7416	37	275.171	17	119.374	9	58.7433	7	46.3279	2	20.0628	13	68.1828	15	81.3202	6	48.9305	10	61.8724	10	66.9263
6222	RPS18	7	38.1692	8	48.8475	11	81.8075	2	14.0441	2	13.0541	3	19.8548	3	30.0942	9	47.2035	5	27.1067	5	40.7754	4	24.749	4	26.7705
2193	FARSA	1.5	8.17911	1.5	9.15891	2.7	20.08	2.3	16.1507	2.3	15.0122	2.3	15.222	1.9	19.0597	3.1	16.259	1.9	10.3006	0.77	6.27941	2.3	14.2306	3.1	20.7472
6136	RPL12	7.8	42.5314	11.1	67.7759	8.9	66.1897	5.6	39.3234	5.6	36.5514	4.4	29.1204	5.6	56.1758	8.9	46.679	8.9	48.25	7.8	63.6096	7.8	48.2605	6.7	44.8406
50865	HEBP1	3.3	17.994	4.2	25.6449	3.3	24.5422	6.7	47.0476	5	32.6352	5.8	38.3859	1.7	17.0534	10.8	56.6441	4.2	22.7697	10	81.5508	9.2	56.9226	10.8	72.2804
55379	LRRC59	3.6	19.6299	5.7	34.8038	3.6	26.7734	4.3	30.1947	2.9	18.9284	4.3	28.4585	2.1	21.0659	7.1	37.2383	5.7	30.9017	2.9	23.6497	2.9	17.943	3.6	24.0935
1854	DUT	5	27.2637	3.3	20.1496	4.2	31.2356	9.2	64.6027	5.8	37.8568	6.7	44.3424	4.2	42.1319	7.5	39.3362	12.5	67.7668	7.5	61.1631	5.8	35.886	1.7	11.3775
130589	GALM	2.8	15.2677	3.9	23.8132	1.7	12.643	5.6	39.3234	3.9	25.4554	5	33.0913	1.1	11.0345	3.9	20.4548	4.4	23.8539	1.1	8.97058	3.9	24.1302	9.4	62.9108
11311	VPS45	1.2	6.54329	1.2	7.32713	0.61	4.5366	1.2	8.42643	1.5	9.79055	1.5	9.9274	0.91	9.12857	1.2	6.29379	1.5	8.13202	1.5	12.2326	1.2	7.42469	1.5	10.039
10092	ARPC5	9	49.0747	3	18.3178	3	22.3111	8	56.1762	6	39.1622	4	26.4731	1	10.0314	5	26.2241	3	16.264	8	65.2406	8	49.4979	10	66.9263
56005	C19orf10	8.9	48.5294	10	61.0594	3.3	24.5422	7.8	54.7718	8.9	58.0906	13.3	88.0229	3.3	33.1036	8.9	46.679	6.7	36.323	5.6	45.6684	8.9	55.0664	6.7	44.8406
84817	TXNDC17	7.5	40.8956	13.8	84.2619	10	74.3705	13.8	96.904	1.3	8.48514	7.5	49.637	6.3	63.1978	8.8	46.1545	5	27.1067	5	40.7754	7.5	46.4043	3.8	25.432
285362	SUMF1	3.5	19.0846	1.2	7.32713	2.9	21.5674	1.2	8.42643	1.2	7.83244	1.8	11.9129	1.2	12.0377	2.9	15.21	2.9	15.7219	0.59	4.8115	2.4	14.8494	1.2	8.03116
23549	DNPEP	2.4	13.0866	1.2	7.32713	0.4	2.97482	1.6	11.2352	2.8	18.2757	2.4	15.8838	2.4	24.0754	3.2	16.7835	5.2	28.191	1.2	9.78609	2.8	17.3243	1.6	10.7082
440	ASNS	1.4	7.63384	3.8	23.2026	4.4	32.723	3.4	23.8749	6.1	39.8149	3.1	20.5166	3.4	34.1068	5.1	26.7486	4.1	22.2275	3.8	30.9893	5.1	31.5549	5.8	38.8173
4926	NUMA1	0.25	1.36319	0.67	4.09098	0.75	5.57778	1.4	9.83084	1.9	12.4014	2.1	13.8984	0.92	9.22889	1	5.24483	1	5.42135	1.4	11.4171	1	6.18724	0.42	2.81091
3033	HADH	1.9	10.3602	5.8	35.4144	2.6	19.3363	5.2	36.5145	8.4	54.8271	7.1	46.9897	6.5	65.2041	7.1	37.2383	10.3	55.8399	6.5	53.008	9.7	60.0162	9	60.2337
10413	YAP1	3.2	17.4488	4.3	26.2555	7.5	55.7778	10.7	75.1357	8.5	55.4798	8.5	56.2553	7.5	75.2355	2.7	14.161	3.7	20.059	2.7	22.0187	2.1	12.9932	2.7	18.0701
3838	KPNA2	1.6	8.72439	4.4	26.8661	2.4	17.8489	5.6	39.3234	5.2	33.9406	6	39.7096	4	40.1256	7.6	39.8607	4	21.6854	3.6	29.3583	3.6	22.2741	2.8	18.7394
84836	ABHD14B	3.1	16.9035	6.9	42.131	6.2	46.1097	7.7	54.0696	9.2	60.0487	10.8	71.4773	11.5	115.361	14.6	76.5745	13.8	74.8146	10.8	88.0748	11.5	71.1532	13.8	92.3584
2098	ESD	3.6	19.6299	6.4	39.078	5.7	42.3912	7.9	55.474	11.4	74.4082	6.4	42.3569	2.9	29.0911	5.7	29.8955	5	27.1067	7.9	64.4251	3.6	22.2741	5	33.4632
80335	WDR82	1.7	9.26966	5	30.5297	1.7	12.643	2.2	15.4485	1.7	11.096	3.3	21.8403	0.56	5.61758	3.3	17.3079	5.6	30.3595	2.8	22.8342	4.4	27.2238	5.6	37.4788
64175	LEPRE1	0.87	4.74388	1.7	10.3801	0.87	6.47023	1.7	11.9374	6.7	43.7311	6.4	42.3569	2	20.0628	5.2	27.2731	2.3	12.4691	2	16.3102	3.5	21.6553	4.3	28.7783
6389	SDHA	0.91	4.96199	1.5	9.15891	1.2	8.92445	2.1	14.7463	2.7	17.623	2.4	15.8838	1.2	12.0377	3.3	17.3079	4.2	22.7697	2.1	17.1257	1.8	11.137	0.91	6.0903
10419	PRMT5	2.1	11.4508	2.9	17.7072	1.2	8.92445	4.7	33.0035	2.6	16.9703	4.4	29.1204	3.8	38.1193	1.8	9.44069	2.1	11.3848	4.7	38.3289	1.5	9.28086	1.2	8.03116
824	CAPN2	0.91	4.96199	2.4	14.6543	0.91	6.76771	3	21.0661	3	19.5811	2.1	13.8984	1.5	15.0471	6.7	35.1404	3.9	21.1433	4.2	34.2513	5.2	32.1736	3.6	24.0935
2314	FLII	0.29	1.58129	1	6.10594	0.29	2.15674	0.72	5.05586	1.6	10.4433	1.2	7.94192	1.7	17.0534	2.3	12.0631	2	10.8427	1.4	11.4171	1	6.18724	1.3	8.70042
29085	PHPT1	9.5	51.801	7.4	45.1839	17.9	133.123	10.5	73.7313	8.4	54.8271	5.3	35.0768	3.2	32.1005	4.2	22.0283	12.6	68.309	4.2	34.2513	7.4	45.7856	12.6	84.3272
38	ACAT1	0.8	4.36219	2	12.2119	2	14.8741	2	14.0441	2.4	15.6649	2	13.2365	3.2	32.1005	2	10.4897	2.4	13.0112	0.8	6.52406	1.6	9.89958	2.8	18.7394
8635	RNASET2	2.1	11.4508	2.9	17.7072	5	37.1852	7.1	49.8564	6.4	41.773	9.3	61.5499	2.1	21.0659	10.7	56.1197	10	54.2135	10	81.5508	12.1	74.8656	12.1	80.9809
6418	SET	3.6	19.6299	4.5	27.4767	5.5	40.9037	12.7	89.1798	10	65.2703	10	66.1827	10	100.314	7.3	38.2872	12.7	68.8511	2.7	22.0187	7.3	45.1668	5.5	36.8095
51699	VPS29	3.5	19.0846	3.5	21.3708	0.87	6.47023	10.4	73.0291	8.7	56.7852	7	46.3279	4.3	43.135	11.3	59.2666	7.8	42.2865	7.8	63.6096	5.2	32.1736	7	46.8484
6510	SLC1A5	3.5	19.0846	4.7	28.6979	0.59	4.38786	6.5	45.6432	2.9	18.9284	4.1	27.1349	1.2	12.0377	7.6	39.8607	7.6	41.2022	2.4	19.5722	1.8	11.137	1.8	12.0467
51143	DYNC1LI1	0.97	5.28916	0.97	5.92276	1.9	14.1304	2.3	16.1507	1.6	10.4433	1.3	8.60374	0.65	6.52041	1.9	9.96517	2.3	12.4691	1.3	10.6016	2.3	14.2306	1.9	12.716
5710	PSMD4	2.8	15.2677	3.3	20.1496	4.4	32.723	1.1	7.72423	1.7	11.096	2.8	18.5311	2.2	22.0691	1.7	8.91621	2.8	15.1798	3.3	26.9118	3.9	24.1302	1.1	7.3619
57103	C12orf5	2.9	15.8129	3.6	21.9814	2.9	21.5674	4.3	30.1947	2.1	13.7068	2.1	13.8984	2.1	21.0659	2.9	15.21	3.6	19.5168	3.6	29.3583	0.71	4.39294	2.9	19.4086
7076	TIMP1	2.5	13.6319	2.5	15.2648	2.5	18.5926	9.2	64.6027	17.5	114.223	15.8	104.569	4.2	42.1319	8.3	43.5321	13.3	72.1039	5.8	47.2994	7.5	46.4043	7.5	50.1948
6277	S100A6	8.3	45.2578	5	30.5297	5	37.1852	5	35.1101	16.7	109.001	15	99.274	6.7	67.2104	18.3	95.9804	13.3	72.1039	20	163.102	33.3	206.035	26.7	178.693
6727	SRP14	7.5	40.8956	3.8	23.2026	10	74.3705	5	35.1101	2.5	16.3176	3.8	25.1494	8.8	88.2763	5	26.2241	7.5	40.6601	5	40.7754	6.3	38.9796	3.8	25.432
9380	GRHPR	5	27.2637	1.9	11.6013	1.3	9.66816	6.9	48.452	4.4	28.7189	2.5	16.5457	2.5	25.0785	9.4	49.3014	10	54.2135	5	40.7754	8.1	50.1166	3.8	25.432
708	C1QBP	4.6	25.0826	2.3	14.0437	1.5	11.1556	2.3	16.1507	0.77	5.02581	3.8	25.1494	5.4	54.1696	3.8	19.9303	5.4	29.2753	2.3	18.7567	1.5	9.28086	2.3	15.3931
22949	PTGR1	0.68	3.70786	18.4	112.349	12.3	91.4757	26.6	186.786	25.2	164.481	20.5	135.674	2.7	27.0848	83.2	436.37	86.6	469.489	43.6	355.561	98.9	611.918	70.2	469.823
231	AKR1B1	3.7	20.1751	12.6	76.9348	7.4	55.0341	27.9	195.915	20	130.541	16.8	111.187	8.4	84.2637	52.1	273.256	37.4	202.758	22.6	184.305	34.7	214.697	21.1	141.215
822	CAPG	0.63	3.43523	15	91.5891	7.5	55.7778	14.4	101.117	10	65.2703	11.3	74.7864	5.6	56.1758	29.4	154.198	27.5	149.087	16.3	132.928	14.4	89.0962	18.1	121.137
10483	SEC23B	0.48	2.61732	1.4	8.54831	1.4	10.4119	1.4	9.83084	2.6	16.9703	2.6	17.2075	1.7	17.0534	2.4	12.5876	1.4	7.58989	1.7	13.8636	1.7	10.5183	1.2	8.03116
51377	UCHL5	0.5	2.72637	4	24.4238	1	7.43705	5	35.1101	3	19.5811	2	13.2365	2	20.0628	6	31.469	2.5	13.5534	5	40.7754	3	18.5617	3.5	23.4242
6275	S100A4	6.7	36.5334	23.3	142.268	10	74.3705	66.7	468.369	55	358.987	35	231.639	23.3	233.732	76.7	402.278	70	379.494	63.3	516.216	61.7	381.753	56.7	379.472
9351	SLC9A3R2	0.98	5.34369	1.5	9.15891	2.9	21.5674	2.4	16.8529	0.49	3.19825	2	13.2365	0.49	4.91539	4.9	25.6997	5.4	29.2753	3.4	27.7273	4.4	27.2238	5.9	39.4865
2280	FKBP1A	17.6	95.9682	8.8	53.7323	15.9	118.249	5.3	37.2167	17.6	114.876	14.1	93.3175	15.9	159.499	17.6	92.309	14.1	76.441	26.5	216.11	5.3	32.7924	7.1	47.5177
3692	EIF6	5.3	28.8995	11.5	70.2183	2.6	19.3363	11.5	80.7533	8.8	57.4379	6.2	41.0332	4.4	44.1382	9.7	50.8748	11.5	62.3455	10.6	86.4438	7.9	48.8792	7.1	47.5177
29952	DPP7	0.74	4.03503	0.37	2.2592	0.37	2.75171	3	21.0661	5.2	33.9406	5.2	34.415	3.7	37.1162	1.9	9.96517	1.9	10.3006	1.9	15.4946	1.9	11.7558	1.9	12.716
7965	AIMP2	2.1	11.4508	1.1	6.71653	0.53	3.94163	0.53	3.72167	1.6	10.4433	2.1	13.8984	2.1	21.0659	5.3	27.7976	2.1	11.3848	2.6	21.2032	2.1	12.9932	1.6	10.7082
3187	HNRNPH1	8.5	46.3483	13	79.3772	8.5	63.2149	7.5	52.6652	5	32.6352	6	39.7096	7.5	75.2355	7.5	39.3362	3	16.264	7.5	61.1631	3	18.5617	6	40.1558
8761	PABPC4	3.9	21.2657	4.4	26.8661	2.8	20.8237	2.5	17.5551	4.2	27.4135	4.4	29.1204	3.1	31.0973	5.8	30.42	3.3	17.8904	0.83	6.76871	2.8	17.3243	2.5	16.7316
649	BMP1	2.9	15.8129	0.83	5.06793	0.42	3.12356	4.2	29.4925	6.7	43.7311	6.5	43.0187	1.3	13.0408	2.7	14.161	3.8	20.6011	0.83	6.76871	2.1	12.9932	2.3	15.3931
4628	MYH10	1.4	7.63384	1.9	11.6013	1.3	9.66816	0.78	5.47718	2.4	15.6649	2.2	14.5602	2	20.0628	3.2	16.7835	2.4	13.0112	0.78	6.36096	1.7	10.5183	2.3	15.3931
7533	YWHAH	23.8	129.775	8.8	53.7323	6.9	51.3156	20	140.441	10	65.2703	7.5	49.637	9.4	94.2951	10.6	55.5952	15	81.3202	12.5	101.938	13.1	81.0528	10.6	70.9419
23176	SEPT8	4.8	26.1732	5.8	35.4144	2.9	21.5674	1.4	9.83084	2.4	15.6649	5.8	38.3859	1.9	19.0597	2.9	15.21	3.4	18.4326	3.4	27.7273	3.9	24.1302	2.9	19.4086
3852	KRT5	18.5	100.876	3.3	20.1496	4.2	31.2356	7.6	53.3674	12.1	78.9771	8.5	56.2553	5.5	55.1727	19.1	100.176	9.7	52.5871	1.8	14.6791	7.9	48.8792	10.9	72.9497
5962	RDX	14.7	80.1553	14.7	89.7573	10.6	78.8327	20.6	144.654	29.7	193.853	26.3	174.06	5.3	53.1664	35.3	185.142	30.3	164.267	13.8	112.54	33.4	206.654	25.6	171.331
161	AP2A2	1.6	8.72439	2.2	13.4331	1.4	10.4119	1.8	12.6397	1.6	10.4433	3.5	23.1639	1.2	12.0377	3.3	17.3079	3.7	20.059	1.6	13.0481	3.3	20.4179	2.5	16.7316
1108	CHD4	0.82	4.47125	2	12.2119	0.93	6.91645	0.62	4.35366	0.41	2.67608	0.31	2.05166	0.52	5.21633	1.6	8.39173	0.62	3.36124	0.62	5.05615	0.62	3.83609	0.31	2.07472
56893	UBQLN4	5	27.2637	11.3	68.9971	6.7	49.8282	5.8	40.7278	2.5	16.3176	3.8	25.1494	2.1	21.0659	7.5	39.3362	4.6	24.9382	5.8	47.2994	5.8	35.886	5	33.4632
3066	HDAC2	3	16.3582	3.5	21.3708	2.2	16.3615	5.2	36.5145	4.8	31.3298	5.2	34.415	1.3	13.0408	4.3	22.5528	3.5	18.9747	3.5	28.5428	2.2	13.6119	3	20.0779
1495	CTNNA1	7.3	39.805	3.7	22.592	5.3	39.4163	3.7	25.9815	1.8	11.7487	2.4	15.8838	0.61	6.11915	5.3	27.7976	2.7	14.6376	3.1	25.2807	3.9	24.1302	3.5	23.4242
3336	HSPE1	32.5	177.214	36.3	221.646	40	297.482	10	70.2203	17.5	114.223	18.8	124.423	10	100.314	18.8	98.6028	30	162.64	18.8	153.315	18.8	116.32	21.3	142.553
526	ATP6V1B2	3.8	20.7204	3.5	21.3708	5.8	43.1349	0.77	5.40696	2.3	15.0122	1.9	12.5747	1.5	15.0471	1.2	6.29379	3.1	16.8062	3.1	25.2807	2.7	16.7055	1.9	12.716
162	AP1B1	6.3	34.3523	3.2	19.539	1.1	8.18075	2.7	18.9595	3	19.5811	2.5	16.5457	1.3	13.0408	4.4	23.0772	4.6	24.9382	3.2	26.0962	4.2	25.9864	2.5	16.7316
5499	PPP1CA	7.2	39.2597	0.56	3.41933	1.1	8.18075	3.9	27.3859	3.9	25.4554	4.4	29.1204	5.6	56.1758	5	26.2241	4.4	23.8539	3.9	31.8048	5.6	34.6485	4.4	29.4476
2318	FLNC	2.2	11.996	2	12.2119	1.6	11.8993	1.5	10.533	1.2	7.83244	1.5	9.9274	0.25	2.50785	7.9	41.4341	7.9	42.8286	5	40.7754	5	30.9362	5.4	36.1402
2935	GSPT1	5.4	29.4448	5.4	32.9721	4.8	35.6978	0.64	4.4941	2.2	14.3595	3.2	21.1784	0.64	6.42009	4.8	25.1752	5.4	29.2753	0.96	7.82887	6.1	37.7422	3.8	25.432
5272	SERPINB9	10	54.5274	5	30.5297	2.1	15.6178	2.9	20.3639	1.7	11.096	0.42	2.77967	1.3	13.0408	7.5	39.3362	6.7	36.323	5.4	44.0374	6.7	41.4545	6.3	42.1636
10971	YWHAQ	31.4	171.216	8.6	52.5111	5.7	42.3912	24.3	170.635	12.9	84.1987	8.6	56.9171	13.6	136.427	13.6	71.3297	23.6	127.944	12.1	98.6764	14.3	88.4775	12.9	86.335
5931	RBBP7	9.8	53.4369	8.8	53.7323	6	44.6223	11.2	78.6467	7.9	51.5636	10.2	67.5063	3.3	33.1036	9.3	48.7769	8.8	47.7079	7.4	60.3476	9.3	57.5413	7	46.8484
160	AP2A1	1.8	9.81493	1.1	6.71653	0.91	6.76771	3.6	25.2793	2.5	16.3176	2.7	17.8693	1.3	13.0408	6.2	32.5179	3.5	18.9747	2.4	19.5722	3.6	22.2741	4	26.7705
1984	EIF5A	22.7	123.777	18.4	112.349	8.6	63.9586	18.4	129.205	13	84.8514	18.4	121.776	13	130.408	20.5	107.519	13	70.4775	14.1	114.987	16.2	100.233	16.2	108.421
5223	PGAM1	38.5	209.931	13.8	84.2619	10.8	80.3201	55.4	389.02	53.1	346.585	43.8	289.88	23.1	231.725	19.2	100.701	32.3	175.11	17.7	144.345	38.5	238.209	31.5	210.818
3872	KRT17	12	65.4329	3.7	22.592	2	14.8741	10	70.2203	11.3	73.7555	13.3	88.0229	7	70.2198	15	78.6724	4.7	25.4803	5	40.7754	5.3	32.7924	12	80.3116
6601	SMARCC2	0.36	1.96299	2.3	14.0437	1.6	11.8993	1.3	9.12864	1.1	7.17973	0.72	4.76515	0.72	7.22261	1.4	7.34276	0.72	3.90337	0.54	4.40374	2	12.3745	0.54	3.61402
8644	AKR1C3	14.5	79.0647	5	30.5297	6	44.6223	23.5	165.018	16.5	107.696	17.5	115.82	22.5	225.706	34.5	180.947	39	211.433	37.5	305.815	37.5	232.021	21	140.545
3098	HK1	0.74	4.03503	1.1	6.71653	0.74	5.50341	2.6	18.2573	3.7	24.15	3.5	23.1639	1.3	13.0408	4.4	23.0772	4.8	26.0225	2.2	17.9412	4.2	25.9864	4.8	32.1246
57609	DIP2B	2	10.9055	2.2	13.4331	1.4	10.4119	1.5	10.533	1.4	9.13784	1.5	9.9274	0.24	2.40754	2.1	11.0141	2.8	15.1798	0.82	6.68716	1.1	6.80596	0.71	4.75177
6830	SUPT6H	2.1	11.4508	1.5	9.15891	2	14.8741	0.6	4.21322	1.1	7.17973	1.2	7.94192	0.95	9.52983	0.95	4.98259	0.48	2.60225	0.48	3.91444	0.71	4.39294	0.71	4.75177
327	APEH	5.5	29.9901	4.2	25.6449	3	22.3111	5.8	40.7278	3	19.5811	3.3	21.8403	2.1	21.0659	2.1	11.0141	0.91	4.93343	0.3	2.44652	2.1	12.9932	2.1	14.0545
9126	SMC3	1.4	7.63384	2.3	14.0437	1.1	8.18075	1.2	8.42643	3	19.5811	1.5	9.9274	1.5	15.0471	0.91	4.77279	1.4	7.58989	0.76	6.19786	0.3	1.85617	0.61	4.08251
1892	ECHS1	7.2	39.2597	1.7	10.3801	2.2	16.3615	5	35.1101	3.3	21.5392	3.9	25.8112	1.7	17.0534	2.8	14.6855	4.4	23.8539	1.1	8.97058	2.8	17.3243	2.8	18.7394
6210	RPS15A	13.8	75.2478	6.3	38.4674	2.5	18.5926	3.8	26.6837	6.3	41.1203	7.5	49.637	11.3	113.355	6.3	33.0424	10	54.2135	2.5	20.3877	3.8	23.5115	3.8	25.432
7411	VBP1	3.3	17.994	2.7	16.486	1.3	9.66816	2	14.0441	4	26.1081	3.3	21.8403	0.67	6.72104	2	10.4897	2.7	14.6376	2.7	22.0187	4	24.749	1.3	8.70042
178	AGL	0.21	1.14508	0.85	5.19005	0.85	6.32149	2	14.0441	2	13.0541	2.2	14.5602	0.43	4.3135	0.74	3.88117	0.96	5.20449	1.2	9.78609	1.1	6.80596	0.53	3.5471
55621	TRMT1	0.55	2.99901	2.2	13.4331	0.55	4.09037	1.1	7.72423	1.1	7.17973	1.1	7.28009	1.4	14.044	1.4	7.34276	1.4	7.58989	1.4	11.4171	0.55	3.40298	0.55	3.68095
151011	SEPT10	3.2	17.4488	5.5	33.5827	4.1	30.4919	1.8	12.6397	0.91	5.9396	0.45	2.97822	1.4	14.044	0.91	4.77279	2.7	14.6376	0.91	7.42112	1.4	8.66213	0.45	3.01169
6625	SNRNP70	4.2	22.9015	4.2	25.6449	2.6	19.3363	1.1	7.72423	1.6	10.4433	2.6	17.2075	2.1	21.0659	1.6	8.39173	4.2	22.7697	2.1	17.1257	1.1	6.80596	1.1	7.3619
689	BTF3	9.4	51.2558	10.6	64.7229	21.2	157.665	2.4	16.8529	5.9	38.5095	7.1	46.9897	3.5	35.1099	9.4	49.3014	10.6	57.4663	5.9	48.115	4.7	29.08	1.2	8.03116
11140	CDC37	10.7	58.3443	4.7	28.6979	6.7	49.8282	6	42.1322	3.3	21.5392	4.7	31.1058	2.7	27.0848	5.3	27.7976	4	21.6854	3.3	26.9118	0.67	4.14545	2.7	18.0701
9531	BAG3	1.6	8.72439	1.6	9.7695	1.9	14.1304	3.5	24.5771	4.1	26.7608	4.1	27.1349	1.6	16.0502	7.3	38.2872	5.9	31.9859	1.1	8.97058	1.4	8.66213	1.6	10.7082
29766	TMOD3	3.5	19.0846	2.5	15.2648	3.5	26.0297	5.5	38.6212	2.5	16.3176	2.5	16.5457	2	20.0628	1.5	7.86724	2.5	13.5534	1.5	12.2326	1.5	9.28086	1.5	10.039
9100	USP10	1.4	7.63384	0.71	4.33522	1.7	12.643	1.7	11.9374	0.48	3.13298	1.2	7.94192	1.2	12.0377	2.1	11.0141	1.7	9.21629	1.7	13.8636	1.2	7.42469	0.71	4.75177
23589	CARHSP1	10	54.5274	5.6	34.1933	10	74.3705	3.3	23.1727	4.4	28.7189	3.3	21.8403	6.7	67.2104	1.1	5.76931	1.1	5.96348	4.4	35.8823	2.2	13.6119	3.3	22.0857
7791	ZYX	5.4	29.4448	2.7	16.486	6.9	51.3156	1.5	10.533	2.7	17.623	2.7	17.8693	1.5	15.0471	2.7	14.161	4.2	22.7697	1.9	15.4946	1.2	7.42469	2.3	15.3931
6124	RPL4	2.5	13.6319	2.5	15.2648	3.8	28.2608	3.8	26.6837	5.6	36.5514	4.4	29.1204	3.1	31.0973	3.8	19.9303	3.1	16.8062	4.4	35.8823	2.5	15.4681	2.5	16.7316
9188	DDX21	0.73	3.9805	1.7	10.3801	1.2	8.92445	0.98	6.88159	2.2	14.3595	2	13.2365	1.7	17.0534	1.2	6.29379	1.7	9.21629	1.2	9.78609	0.73	4.51668	0.49	3.27939
51020	HDDC2	5.8	31.6259	1.7	10.3801	4.2	31.2356	5.8	40.7278	2.5	16.3176	1.7	11.2511	1.7	17.0534	0.83	4.35321	1.7	9.21629	3.3	26.9118	1.7	10.5183	0.83	5.55489
4176	MCM7	5.6	30.5354	6.1	37.2462	5.6	41.6475	4.4	30.8969	2.8	18.2757	0.83	5.49316	7.2	72.2261	3.3	17.3079	3.9	21.1433	3.1	25.2807	0.56	3.46485	2.2	14.7238
8804	CREG1	15	81.7911	8	48.8475	7	52.0593	8	56.1762	13	84.8514	18	119.129	11	110.345	9	47.2035	12	65.0562	4	32.6203	3	18.5617	3	20.0779
6129	RPL7	2.5	13.6319	3.3	20.1496	3.3	24.5422	1.7	11.9374	6.7	43.7311	6.7	44.3424	5	50.157	8.3	43.5321	2.5	13.5534	1.7	13.8636	0.83	5.13541	2.5	16.7316
7077	TIMP2	4.5	24.5373	1.8	10.9907	1.8	13.3867	9.1	63.9005	14.5	94.642	12.7	84.052	5.5	55.1727	19.1	100.176	12.7	68.8511	2.7	22.0187	8.2	50.7354	8.2	54.8796
800	CALD1	6.2	33.807	5	30.5297	3.3	24.5422	2.9	20.3639	5	32.6352	3.3	21.8403	1.2	12.0377	2.1	11.0141	4.1	22.2275	0.41	3.34358	2.5	15.4681	2.1	14.0545
23	ABCF1	2.4	13.0866	3.2	19.539	4.5	33.4667	3.5	24.5771	2.7	17.623	2.4	15.8838	2.1	21.0659	1.3	6.81828	1.6	8.67416	1.1	8.97058	0.8	4.94979	0.27	1.80701
11051	NUDT21	9.3	50.7105	2	12.2119	1.3	9.66816	8	56.1762	5.3	34.5933	3.3	21.8403	4.7	47.1476	10.7	56.1197	5.3	28.7331	0.67	5.4639	4	24.749	4	26.7705
23435	TARDBP	6.3	34.3523	4.4	26.8661	4.4	32.723	1.3	9.12864	3.1	20.2338	2.5	16.5457	1.3	13.0408	5	26.2241	6.3	34.1545	1.3	10.6016	4.4	27.2238	3.1	20.7472
4174	MCM5	2	10.9055	2.7	16.486	2	14.8741	1.1	7.72423	1.8	11.7487	0.91	6.02262	3.2	32.1005	1.4	7.34276	0.91	4.93343	0.45	3.66978	0.91	5.63039	1.6	10.7082
2130	EWSR1	12.5	68.1593	4.6	28.0873	2	14.8741	11.2	78.6467	3.3	21.5392	7.2	47.6515	5.3	53.1664	10.5	55.0707	7.2	39.0337	3.9	31.8048	3.9	24.1302	3.9	26.1013
8703	B4GALT3	2	10.9055	2	12.2119	2.5	18.5926	0.5	3.51101	3	19.5811	4.5	29.7822	1.5	15.0471	1.5	7.86724	4	21.6854	1	8.15508	3	18.5617	2	13.3853
8666	EIF3G	2	10.9055	4.5	27.4767	1	7.43705	3	21.0661	2.5	16.3176	3	19.8548	1.5	15.0471	2	10.4897	2	10.8427	0.5	4.07754	2.5	15.4681	2.5	16.7316
26227	PHGDH	0.74	4.03503	4.1	25.0343	2.6	19.3363	5.9	41.43	2.6	16.9703	3	19.8548	5.6	56.1758	0.74	3.88117	0.74	4.0118	1.5	12.2326	1.9	11.7558	1.5	10.039
4015	LOX	2.1	11.4508	4.8	29.3085	2.1	15.6178	6.2	43.5366	16.6	108.349	17.9	118.467	4.8	48.1507	6.2	32.5179	4.8	26.0225	2.8	22.8342	4.1	25.3677	4.1	27.4398
5935	RBM3	12.2	66.5234	6.7	40.9098	16.7	124.199	8.9	62.4961	2.2	14.3595	3.3	21.8403	7.8	78.2449	12.2	63.9869	20	108.427	5.6	45.6684	6.7	41.4545	6.7	44.8406
117159	DCD	20	109.055	3.3	20.1496	1.7	12.643	15	105.33	1.7	11.096	1.7	11.2511	11.7	117.367	3.3	17.3079	6.7	36.323	5	40.7754	3.3	20.4179	5	33.4632
6038	RNASE4	7.5	40.8956	2.5	15.2648	2.5	18.5926	7.5	52.6652	2.5	16.3176	2.5	16.5457	3.8	38.1193	3.8	19.9303	2.5	13.5534	2.5	20.3877	2.5	15.4681	1.3	8.70042
2521	FUS	23.6	128.685	30.7	187.452	22.1	164.359	5	35.1101	9.3	60.7014	8.6	56.9171	4.3	43.135	15.7	82.3438	14.3	77.5253	3.6	29.3583	8.6	53.2102	9.3	62.2415
29924	EPN1	4.3	23.4468	1.3	7.93772	3.5	26.0297	1.7	11.9374	1.3	8.48514	0.87	5.75789	1.3	13.0408	2.6	13.6366	1.7	9.21629	1.3	10.6016	2.2	13.6119	2.2	14.7238
4641	MYO1C	0.69	3.76239	0.35	2.13708	0.17	1.2643	2.1	14.7463	0.87	5.67852	0.69	4.5666	2.6	26.0816	2.8	14.6855	2.8	15.1798	0.35	2.85428	0.52	3.21736	0.35	2.34242
7264	TSTA3	2.8	15.2677	5.6	34.1933	1.7	12.643	6.7	47.0476	3.9	25.4554	3.9	25.8112	3.9	39.1225	1.7	8.91621	1.7	9.21629	0.56	4.56684	1.1	6.80596	2.2	14.7238
410	ARSA	9.4	51.2558	6.6	40.2992	2.8	20.8237	9	63.1983	6.6	43.0784	7.1	46.9897	4.2	42.1319	4.7	24.6507	3.3	17.8904	1.9	15.4946	1.9	11.7558	2.8	18.7394
3897	L1CAM	0.8	4.36219	0.8	4.88475	0.64	4.75971	12	84.2643	16.8	109.654	16	105.892	6.3	63.1978	1.8	9.44069	1.3	7.04775	0.32	2.60962	2.1	12.9932	0.32	2.14164
10946	SF3A3	3.1	16.9035	3.5	21.3708	1.9	14.1304	1.9	13.3419	0.77	5.02581	2.7	17.8693	3.1	31.0973	2.3	12.0631	0.38	2.06011	0.38	3.09893	2.3	14.2306	2.3	15.3931
7347	UCHL3	5	27.2637	3.3	20.1496	1.7	12.643	5.8	40.7278	5	32.6352	3.3	21.8403	1.7	17.0534	2.5	13.1121	1.7	9.21629	0.83	6.76871	2.5	15.4681	2.5	16.7316
10980	COPS6	5.3	28.8995	4	24.4238	1.3	9.66816	1.3	9.12864	5.3	34.5933	4.7	31.1058	2	20.0628	3.3	17.3079	3.3	17.8904	0.67	5.4639	1.3	8.04341	3.3	22.0857
221092	HNRNPUL2	0.26	1.41771	3.4	20.7602	1.3	9.66816	0.53	3.72167	0.79	5.15636	0.53	3.50768	1.8	18.0565	2.1	11.0141	3.2	17.3483	0.26	2.12032	1.1	6.80596	0.79	5.28718
7163	TPD52	8.9	48.5294	8.9	54.3428	8.9	66.1897	18.9	132.716	20	130.541	15.6	103.245	4.4	44.1382	10	52.4483	5.6	30.3595	1.1	8.97058	12.2	75.4843	16.7	111.767
2651	GCNT2	4.5	24.5373	5.7	34.8038	3.2	23.7985	5.3	37.2167	6.5	42.4257	6.5	43.0187	1.2	12.0377	2.4	12.5876	1.6	8.67416	0.41	3.34358	2	12.3745	0.81	5.42103
5627	PROS1	4.9	26.7184	2.4	14.6543	1.9	14.1304	4.6	32.3013	11.9	77.6717	11.4	75.4482	2.4	24.0754	0.27	1.4161	0.54	2.92753	1.1	8.97058	3	18.5617	3.8	25.432
57486	NLN	1.9	10.3602	1.9	11.6013	1.4	10.4119	2.2	15.4485	1.1	7.17973	0.56	3.70623	0.56	5.61758	1.1	5.76931	0.56	3.03595	1.7	13.8636	1.9	11.7558	1.1	7.3619
6642	SNX1	2.8	15.2677	2.8	17.0966	3.2	23.7985	3.2	22.4705	2	13.0541	2.8	18.5311	1.2	12.0377	3.6	18.8814	0.39	2.11433	2.8	22.8342	2.4	14.8494	2.4	16.0623
8882	ZNF259	0.71	3.87145	0.71	4.33522	1.1	8.18075	1.8	12.6397	0.71	4.63419	0.71	4.69897	0.71	7.12229	2.5	13.1121	1.4	7.58989	2.1	17.1257	0.71	4.39294	1.4	9.36969
1933	EEF1B2	5.4	29.4448	6.2	37.8568	3.1	23.0548	5.4	37.919	0.77	5.02581	2.3	15.222	5.4	54.1696	2.3	12.0631	0.77	4.17444	1.5	12.2326	2.3	14.2306	3.8	25.432
10213	PSMD14	5.3	28.8995	4.1	25.0343	1.8	13.3867	2.4	16.8529	2.9	18.9284	1.2	7.94192	0.59	5.91852	5.3	27.7976	4.1	22.2275	1.2	9.78609	1.8	11.137	3.5	23.4242
196463	PLBD2	3.8	20.7204	6.2	37.8568	0.69	5.13156	3.1	21.7683	3.4	22.1919	5.2	34.415	1.7	17.0534	1.7	8.91621	0.69	3.74073	0.34	2.77273	1	6.18724	1.7	11.3775
1982	EIF4G2	1.7	9.26966	1.5	9.15891	0.76	5.65215	1.5	10.533	0.96	6.26595	1.3	8.60374	0.76	7.62386	1.9	9.96517	0.38	2.06011	0.96	7.82887	0.57	3.52673	0.57	3.8148
2224	FDPS	10.7	58.3443	4.2	25.6449	2.4	17.8489	7.7	54.0696	3.6	23.4973	4.8	31.7677	0.6	6.01884	6	31.469	0.6	3.25281	1.8	14.6791	3.6	22.2741	4.2	28.1091
10424	PGRMC2	1	5.45274	1	6.10594	1	7.43705	3	21.0661	3	19.5811	3	19.8548	2	20.0628	2	10.4897	1	5.42135	2	16.3102	3	18.5617	2	13.3853
84324	SARNP	7.7	41.9861	12.3	75.103	16.2	120.48	2.3	16.1507	3.1	20.2338	3.8	25.1494	1.5	15.0471	8.5	44.581	0.77	4.17444	3.1	25.2807	3.1	19.1804	4.6	30.7861
3337	DNAJB1	2.6	14.1771	5.3	32.3615	2.6	19.3363	1.6	11.2352	3.2	20.8865	2.1	13.8984	2.1	21.0659	2.6	13.6366	0.53	2.87331	1.1	8.97058	2.6	16.0868	2.6	17.4008
9322	TRIP10	7.8	42.5314	6.7	40.9098	3.3	24.5422	2.2	15.4485	3.3	21.5392	2.2	14.5602	0.74	7.42323	0.74	3.88117	1.1	5.96348	1.5	12.2326	1.5	9.28086	1.9	12.716
9124	PDLIM1	8.3	45.2578	6.7	40.9098	16.1	119.736	5.6	39.3234	3.9	25.4554	3.9	25.8112	1.7	17.0534	2.2	11.5386	5.6	30.3595	2.8	22.8342	6.7	41.4545	5.6	37.4788
10587	TXNRD2	0.69	3.76239	2.1	12.8225	1.4	10.4119	3.4	23.8749	2.4	15.6649	1.7	11.2511	1.7	17.0534	1.4	7.34276	2.4	13.0112	0.69	5.627	1.4	8.66213	1.7	11.3775
93100	NAPRT1	2.1	11.4508	2.1	12.8225	2.1	15.6178	0.69	4.8452	2.8	18.2757	2.1	13.8984	3.4	34.1068	1	5.24483	0.34	1.84326	0.34	2.77273	0.34	2.10366	0.34	2.2755
847	CAT	10	54.5274	8.3	50.6793	6.7	49.8282	5	35.1101	6	39.1622	8	52.9461	2	20.0628	2.3	12.0631	0.67	3.6323	1.3	10.6016	2.7	16.7055	3	20.0779
23524	SRRM2	0.72	3.92597	0.8	4.88475	0.88	6.5446	0.4	2.80881	0.32	2.08865	0.48	3.17677	0.88	8.82763	0.16	0.839173	0.64	3.46966	0.16	1.30481	0.16	0.989958	0.32	2.14164
6634	SNRPD3	8.6	46.8936	10	61.0594	11.4	84.7823	4.3	30.1947	5.7	37.2041	5.7	37.7241	4.3	43.135	2.9	15.21	5.7	30.9017	4.3	35.0668	5.7	35.2673	2.9	19.4086
271	AMPD2	0.47	2.56279	0.47	2.86979	0.23	1.71052	1.4	9.83084	2.1	13.7068	1.2	7.94192	1.9	19.0597	0.23	1.20631	0.23	1.24691	0.7	5.70855	0.94	5.816	0.47	3.14554
60491	NIF3L1	7.4	40.3503	2.5	15.2648	3	22.3111	9.4	66.0071	5.4	35.246	7.4	48.9752	1.5	15.0471	4.4	23.0772	4.9	26.5646	4	32.6203	6.9	42.6919	3.5	23.4242
5357	PLS1	2.1	11.4508	1.5	9.15891	0.77	5.72652	4.1	28.7903	3.3	21.5392	2.8	18.5311	0.26	2.60816	7.4	38.8117	5.1	27.6489	5.1	41.5909	7.9	48.8792	7.9	52.8718
6147	RPL23A	10	54.5274	5	30.5297	6.7	49.8282	3.3	23.1727	6.7	43.7311	5	33.0913	1.7	17.0534	11.7	61.3645	10	54.2135	8.3	67.6871	5	30.9362	3.3	22.0857
6643	SNX2	4.6	25.0826	6.4	39.078	3.6	26.7734	2.1	14.7463	2.5	16.3176	3.6	23.8258	1.1	11.0345	3.2	16.7835	1.4	7.58989	1.8	14.6791	4.6	28.4613	3.6	24.0935
6611	SMS	2	10.9055	2	12.2119	1	7.43705	3.5	24.5771	4	26.1081	2	13.2365	1.5	15.0471	1.5	7.86724	1	5.42135	1	8.15508	1.5	9.28086	0.5	3.34632
2017	CTTN	11	59.9802	10.3	62.8912	9.7	72.1393	2.8	19.6617	2.8	18.2757	3.4	22.5021	0.34	3.41068	4.8	25.1752	3.8	20.6011	2.8	22.8342	4.8	29.6987	4.8	32.1246
91039	DPP9	3.9	21.2657	4.1	25.0343	1.4	10.4119	2.4	16.8529	3.5	22.8446	2.9	19.193	0.41	4.11287	3.9	20.4548	3.7	20.059	1.8	14.6791	3.3	20.4179	2.4	16.0623
10539	GLRX3	8.9	48.5294	3.7	22.592	1.1	8.18075	5.8	40.7278	5.3	34.5933	3.7	24.4876	1.1	11.0345	7.4	38.8117	6.3	34.1545	4.7	38.3289	4.2	25.9864	6.3	42.1636
813	CALU	14	76.3384	2.8	17.0966	5.6	41.6475	15.3	107.437	11.2	73.1028	14	92.6557	4.9	49.1539	14.7	77.099	9.1	49.3343	9.1	74.2112	8.4	51.9728	11.9	79.6423
79811	SLTM	2.7	14.7224	2.5	15.2648	3.6	26.7734	0.67	4.70476	0.9	5.87433	0.67	4.43424	0.22	2.20691	2.7	14.161	2	10.8427	0.45	3.66978	2	12.3745	0.9	6.02337
7879	RAB7A	6.4	34.8975	3.6	21.9814	2.9	21.5674	3.6	25.2793	2.9	18.9284	4.3	28.4585	0.71	7.12229	7.1	37.2383	9.3	50.4185	3.6	29.3583	6.4	39.5983	9.3	62.2415
6249	CLIP1	1.1	5.99802	1.3	7.93772	0.5	3.71852	0.75	5.26652	0.75	4.89527	0.88	5.82407	0.13	1.30408	2	10.4897	1.4	7.58989	1.3	10.6016	1.6	9.89958	1.1	7.3619
27068	PPA2	6.5	35.4428	3.2	19.539	2.2	16.3615	3.8	26.6837	4.3	28.0662	4.3	28.4585	1.6	16.0502	5.9	30.9445	6.5	35.2388	6.5	53.008	4.9	30.3175	5.4	36.1402
4659	PPP1R12A	1.4	7.63384	1.8	10.9907	2.2	16.3615	1	7.02203	1.6	10.4433	1.2	7.94192	0.2	2.00628	0.6	3.1469	1.8	9.75842	0.8	6.52406	2.2	13.6119	2.4	16.0623
8428	STK24	5	27.2637	4.2	25.6449	2.1	15.6178	2.5	17.5551	3.8	24.8027	2.9	19.193	0.42	4.21319	6.3	33.0424	3.3	17.8904	1.7	13.8636	4.2	25.9864	3.3	22.0857
1656	DDX6	2.9	15.8129	3.6	21.9814	2.5	18.5926	2.1	14.7463	2.1	13.7068	3.2	21.1784	0.71	7.12229	1.8	9.44069	1.4	7.58989	1.8	14.6791	2.5	15.4681	2.5	16.7316
221294	NT5DC1	2.3	12.5413	2.7	16.486	2.3	17.1052	3.8	26.6837	3.5	22.8446	3.1	20.5166	0.38	3.81193	2.7	14.161	2.7	14.6376	3.1	25.2807	3.1	19.1804	1.2	8.03116
6202	RPS8	5.6	30.5354	5.6	34.1933	5.6	41.6475	5.6	39.3234	5.6	36.5514	6.7	44.3424	2.2	22.0691	8.9	46.679	8.9	48.25	8.9	72.5802	4.4	27.2238	2.2	14.7238
51552	RAB14	2.9	15.8129	2.4	14.6543	2.4	17.8489	7.1	49.8564	2.4	15.6649	2.4	15.8838	1.8	18.0565	7.1	37.2383	3.5	18.9747	1.8	14.6791	5.9	36.5047	3.5	23.4242
26275	HIBCH	2.6	14.1771	2.1	12.8225	0.85	6.32149	2.1	14.7463	1.7	11.096	0.85	5.62553	0.43	4.3135	3.8	19.9303	2.6	14.0955	1.7	13.8636	3	18.5617	2.6	17.4008
53938	PPIL3	6.9	37.6239	4.6	28.0873	3.1	23.0548	11.5	80.7533	5.4	35.246	5.4	35.7386	2.3	23.0722	6.2	32.5179	3.8	20.6011	3.8	30.9893	6.9	42.6919	5.4	36.1402
54187	NANS	2.8	15.2677	1.7	10.3801	2.8	20.8237	6.1	42.8344	2.2	14.3595	4.4	29.1204	1.1	11.0345	5.6	29.371	4.4	23.8539	1.1	8.97058	4.4	27.2238	2.8	18.7394
84955	NUDCD1	1.5	8.17911	1.8	10.9907	1.2	8.92445	1.5	10.533	2.8	18.2757	2.5	16.5457	0.31	3.10973	5.8	30.42	3.1	16.8062	4.3	35.0668	3.7	22.8928	3.4	22.755
5046	PCSK6	0.48	2.61732	1.7	10.3801	0.71	5.2803	1.4	9.83084	1.4	9.13784	1.7	11.2511	0.24	2.40754	0.71	3.72383	2.6	14.0955	1.2	9.78609	1.2	7.42469	0.71	4.75177
56061	UBFD1	2.1	11.4508	3.6	21.9814	3.6	26.7734	3.6	25.2793	5	32.6352	5	33.0913	0.71	7.12229	5	26.2241	2.9	15.7219	3.6	29.3583	7.1	43.9294	7.9	52.8718
11091	WDR5	2.5	13.6319	2.5	15.2648	1.3	9.66816	4.4	30.8969	3.8	24.8027	3.1	20.5166	0.63	6.31978	2.5	13.1121	1.9	10.3006	0.63	5.1377	3.1	19.1804	2.5	16.7316
4054	LTBP3	0.88	4.79841	0.29	1.77072	0.59	4.38786	0.29	2.03639	0.73	4.76473	0.44	2.91204	0.29	2.90911	0.73	3.82872	1.3	7.04775	1.2	9.78609	1.3	8.04341	0.88	5.88952
2730	GCLM	1.7	9.26966	5.8	35.4144	3.3	24.5422	4.2	29.4925	5	32.6352	0.83	5.49316	0.83	8.32606	20	104.897	5.8	31.4438	6.7	54.639	11.7	72.3907	10	66.9263
8260	NAA10	2	10.9055	3.3	20.1496	2	14.8741	2.7	18.9595	4.7	30.677	4.7	31.1058	0.67	6.72104	5.3	27.7976	2.7	14.6376	0.67	5.4639	4	24.749	3.3	22.0857
4043	LRPAP1	5	27.2637	2	12.2119	4.5	33.4667	1	7.02203	1.5	9.79055	3.5	23.1639	1	10.0314	4.5	23.6017	2.5	13.5534	3	24.4652	4.5	27.8426	3	20.0779
8539	API5	3.1	16.9035	1.2	7.32713	1.2	8.92445	1.2	8.42643	1.2	7.83244	0.77	5.09606	0.38	3.81193	1.5	7.86724	0.77	4.17444	1.5	12.2326	1.9	11.7558	1.2	8.03116
3988	LIPA	7.3	39.805	3.3	20.1496	0.67	4.98282	8	56.1762	22	143.595	20	132.365	0.67	6.72104	5.3	27.7976	8	43.3708	2.7	22.0187	0.67	4.14545	1.3	8.70042
29925	GMPPB	4.4	23.9921	0.98	5.98382	2.4	17.8489	0.98	6.88159	0.98	6.39649	1.5	9.9274	0.49	4.91539	2	10.4897	3.4	18.4326	2	16.3102	3.9	24.1302	3.9	26.1013
28985	MCTS1	4	21.811	4	24.4238	2	14.8741	9	63.1983	7	45.6892	6	39.7096	2	20.0628	11	57.6931	12	65.0562	2	16.3102	12	74.2469	8	53.5411
4026	LPP	4.3	23.4468	5.1	31.1403	6.1	45.366	0.72	5.05586	0.36	2.34973	0.36	2.38258	0.36	3.6113	3.3	17.3079	2.2	11.927	0.72	5.87166	1.4	8.66213	1.4	9.36969
10910	SUGT1	4	21.811	1.8	10.9907	2.7	20.08	3.6	25.2793	2.2	14.3595	2.7	17.8693	0.89	8.92794	0.89	4.6679	0.89	4.825	2.7	22.0187	0.89	5.50664	0.89	5.95644
3295	HSD17B4	1.8	9.81493	2.8	17.0966	1.4	10.4119	1.8	12.6397	2.8	18.2757	2.3	15.222	0.69	6.92166	0.69	3.61893	1.6	8.67416	1.8	14.6791	1.4	8.66213	1.2	8.03116
5033	P4HA1	0.33	1.7994	0.33	2.01496	1.3	9.66816	2.3	16.1507	2.3	15.0122	2.6	17.2075	0.66	6.62072	1.3	6.81828	3	16.264	2	16.3102	2.6	16.0868	5.2	34.8017
6647	SOD1	7.8	42.5314	10	61.0594	5.6	41.6475	2.2	15.4485	7.8	50.9108	8.9	58.9026	2.2	22.0691	5.6	29.371	10	54.2135	7.8	63.6096	12.2	75.4843	7.8	52.2025
7812	CSDE1	0.85	4.63483	1.9	11.6013	3	22.3111	1.5	10.533	0.63	4.11203	1.3	8.60374	0.42	4.21319	2.1	11.0141	2.7	14.6376	1.1	8.97058	1.5	9.28086	0.63	4.21636
134510	UBLCP1	3.3	17.994	4.4	26.8661	0.56	4.16475	2.8	19.6617	2.8	18.2757	5	33.0913	1.1	11.0345	2.8	14.6855	1.1	5.96348	2.8	22.8342	3.3	20.4179	2.2	14.7238
51060	TXNDC12	7	38.1692	2	12.2119	2	14.8741	9	63.1983	3	19.5811	3	19.8548	1	10.0314	2	10.4897	10	54.2135	2	16.3102	5	30.9362	4	26.7705
8411	EEA1	3.6	19.6299	3.4	20.7602	0.96	7.13956	0.96	6.74115	1.4	9.13784	0.96	6.35353	0.12	1.20377	3.1	16.259	2.7	14.6376	1.4	11.4171	1.8	11.137	2.4	16.0623
1500	CTNND1	4.5	24.5373	2.3	14.0437	2.5	18.5926	1.2	8.42643	0.82	5.35217	0.82	5.42698	0.21	2.10659	1.2	6.29379	1.2	6.50562	1	8.15508	0.21	1.29932	0.41	2.74398
1975	EIF4B	5.9	32.1712	6.3	38.4674	6.7	49.8282	1.5	10.533	3.7	24.15	3.7	24.4876	0.37	3.71162	4.4	23.0772	3.7	20.059	3	24.4652	4.1	25.3677	4.1	27.4398
90861	HN1L	12.5	68.1593	7.5	45.7945	26.7	198.569	7.5	52.6652	4.2	27.4135	5	33.0913	0.83	8.32606	5.8	30.42	1.7	9.21629	2.5	20.3877	8.3	51.3541	2.5	16.7316
5747	PTK2	2	10.9055	1.5	9.15891	0.34	2.5286	1	7.02203	0.34	2.21919	0.84	5.55934	0.17	1.70534	3.5	18.3569	2	10.8427	2.4	19.5722	2.4	14.8494	1.3	8.70042
8667	EIF3H	6.5	35.4428	2	12.2119	2.5	18.5926	3	21.0661	5	32.6352	7.5	49.637	0.5	5.0157	5	26.2241	3	16.264	2	16.3102	5	30.9362	1.5	10.039
8021	NUP214	1	5.45274	0.69	4.2131	0.46	3.42104	0.46	3.23013	1.1	7.17973	1.1	7.28009	0.34	3.41068	1.4	7.34276	1.3	7.04775	0.8	6.52406	0.46	2.84613	0.57	3.8148
5692	PSMB4	9.2	50.1652	10	61.0594	6.2	46.1097	20	140.441	6.9	45.0365	8.5	56.2553	0.77	7.72418	6.9	36.1893	10.8	58.5505	5.4	44.0374	8.5	52.5915	6.9	46.1792
2108	ETFA	3.2	17.4488	1.6	9.7695	1.6	11.8993	3.2	22.4705	1.6	10.4433	1.6	10.5892	0.53	5.31664	3.7	19.4059	1.6	8.67416	1.1	8.97058	2.1	12.9932	4.7	31.4554
51035	UBXN1	1.9	10.3602	4.4	26.8661	5.6	41.6475	4.4	30.8969	1.3	8.48514	1.9	12.5747	0.63	6.31978	3.8	19.9303	1.9	10.3006	1.9	15.4946	3.8	23.5115	2.5	16.7316
8209	C21orf33	1.4	7.63384	4.3	26.2555	3.6	26.7734	6.4	44.941	2.9	18.9284	3.6	23.8258	0.71	7.12229	5	26.2241	5.7	30.9017	4.3	35.0668	3.6	22.2741	5	33.4632
58155	PTBP2	1.7	9.26966	2.5	15.2648	4.2	31.2356	1.3	9.12864	2.1	13.7068	1.7	11.2511	0.42	4.21319	1.3	6.81828	1.7	9.21629	1.3	10.6016	2.5	15.4681	1.3	8.70042
5878	RAB5C	8.2	44.7125	6.4	39.078	1.8	13.3867	5.5	38.6212	4.5	29.3716	1.8	11.9129	1.8	18.0565	3.6	18.8814	7.3	39.5758	4.5	36.6978	8.2	50.7354	6.4	42.8329
1786	DNMT1	0.63	3.43523	1.5	9.15891	0.75	5.57778	1	7.02203	1.3	8.48514	0.75	4.9637	0.13	1.30408	1.1	5.76931	0.63	3.41545	0.63	5.1377	0.63	3.89796	0.63	4.21636
23468	CBX5	7	38.1692	3	18.3178	9	66.9334	4	28.0881	5	32.6352	2	13.2365	1	10.0314	3	15.7345	5	27.1067	2	16.3102	4	24.749	11	73.619
2992	GYG1	3.1	16.9035	3.1	18.9284	1.3	9.66816	1.3	9.12864	2.5	16.3176	1.9	12.5747	1.3	13.0408	1.9	9.96517	1.9	10.3006	1.9	15.4946	3.1	19.1804	2.5	16.7316
55740	ENAH	13.3	72.5215	9.2	56.1746	8.3	61.7275	1.3	9.12864	5.8	37.8568	5.4	35.7386	0.42	4.21319	5.8	30.42	4.2	22.7697	6.3	51.377	5	30.9362	4.6	30.7861
27436	EML4	3.5	19.0846	4.5	27.4767	2	14.8741	0.39	2.73859	1.2	7.83244	0.98	6.4859	0.39	3.91225	3.5	18.3569	2.2	11.927	2.5	20.3877	3.1	19.1804	4.3	28.7783
26973	CHORDC1	8.5	46.3483	4.8	29.3085	3	22.3111	6.1	42.8344	8.5	55.4798	9.1	60.2262	0.61	6.11915	20.6	108.043	8.5	46.0815	6.7	54.639	12.7	78.5779	7.9	52.8718
6208	RPS14	18	98.1493	6	36.6356	10	74.3705	4	28.0881	2	13.0541	4	26.4731	4	40.1256	6	31.469	8	43.3708	10	81.5508	4	24.749	6	40.1558
64342	HS1BP3	2.1	11.4508	1.6	9.7695	1.6	11.8993	1.1	7.72423	1.1	7.17973	1.1	7.28009	0.53	5.31664	0.53	2.77976	1.1	5.96348	0.53	4.32219	1.6	9.89958	2.6	17.4008
7178	TPT1	17.5	95.423	15	91.5891	11.3	84.0386	11.3	79.3489	12.5	81.5879	13.8	91.3321	1.3	13.0408	13.8	72.3786	20	108.427	7.5	61.1631	13.8	85.3839	15	100.39
2969	GTF2I	3.1	16.9035	3.7	22.592	1.2	8.92445	1.2	8.42643	1.6	10.4433	0.58	3.83859	0.97	9.73046	1.2	6.29379	2.1	11.3848	0.97	7.91042	0.97	6.00162	1.4	9.36969
11212	PROSC	6	32.7164	4	24.4238	2	14.8741	2.7	18.9595	1.3	8.48514	0.67	4.43424	0.67	6.72104	4.7	24.6507	3.3	17.8904	1.3	10.6016	6	37.1234	3.3	22.0857
25824	PRDX5	13.7	74.7026	12	73.2713	6.9	51.3156	10.3	72.3269	6	39.1622	4.3	28.4585	0.86	8.627	6	31.469	8.6	46.6236	3.4	27.7273	6.9	42.6919	6.9	46.1792
5007	OSBP	0.93	5.07105	1.6	9.7695	1.2	8.92445	0.7	4.91542	0.47	3.0677	0.93	6.15499	0.7	7.02198	3	15.7345	2.3	12.4691	1.6	13.0481	4.2	25.9864	4	26.7705
5300	PIN1	5	27.2637	6	36.6356	17	126.43	9	63.1983	4	26.1081	2	13.2365	4	40.1256	7	36.7138	4	21.6854	2	16.3102	2	12.3745	5	33.4632
6187	RPS2	2.1	11.4508	3.7	22.592	3.7	27.5171	2.6	18.2573	1.6	10.4433	1.6	10.5892	3.7	37.1162	5.8	30.42	3.7	20.059	1.1	8.97058	1.1	6.80596	1.6	10.7082
22894	DIS3	0.61	3.32617	0.82	5.00687	0.41	3.04919	1.2	8.42643	1.6	10.4433	1	6.61827	0.61	6.11915	1.4	7.34276	0.2	1.08427	1.4	11.4171	1.4	8.66213	0.82	5.48796
374354	NHLRC2	0.3	1.63582	2.7	16.486	2.4	17.8489	2.4	16.8529	2.7	17.623	0.91	6.02262	0.91	9.12857	1.8	9.44069	0.91	4.93343	1.2	9.78609	0.91	5.63039	1.2	8.03116
11137	PWP1	0.8	4.36219	2	12.2119	1.6	11.8993	0.4	2.80881	2	13.0541	2.4	15.8838	0.8	8.02512	2	10.4897	2.8	15.1798	1.6	13.0481	2	12.3745	0.8	5.35411
6230	RPS25	4	21.811	12	73.2713	6	44.6223	4	28.0881	8	52.2163	6	39.7096	2	20.0628	14	73.4276	20	108.427	6	48.9305	4	24.749	2	13.3853
1267	CNP	0.74	4.03503	0.37	2.2592	0.37	2.75171	1.9	13.3419	1.1	7.17973	0.74	4.89752	0.74	7.42323	0.37	1.94059	3	16.264	1.5	12.2326	1.1	6.80596	1.1	7.3619
7706	TRIM25	0.88	4.79841	1.2	7.32713	1.2	8.92445	0.88	6.17938	1.2	7.83244	0.29	1.9193	0.29	2.90911	2.9	15.21	1.2	6.50562	0.29	2.36497	0.59	3.65047	1.2	8.03116
1632	ECI1	2.4	13.0866	1.8	10.9907	2.4	17.8489	4.8	33.7057	1.8	11.7487	0.61	4.03714	0.61	6.11915	3.6	18.8814	1.8	9.75842	1.8	14.6791	1.8	11.137	2.4	16.0623
261726	TIPRL	5.3	28.8995	4.7	28.6979	1.3	9.66816	2	14.0441	3.3	21.5392	0.67	4.43424	0.67	6.72104	7.3	38.2872	2.7	14.6376	0.67	5.4639	4.7	29.08	2.7	18.0701
126298	IRGQ	6.1	33.2617	4.5	27.4767	5.8	43.1349	0.3	2.10661	1.5	9.79055	0.61	4.03714	0.61	6.11915	5.8	30.42	3.3	17.8904	2.4	19.5722	3	18.5617	1.8	12.0467
26073	POLDIP2	2.5	13.6319	2.1	12.8225	1.3	9.66816	2.9	20.3639	0.83	5.41744	0.42	2.77967	0.42	4.21319	2.1	11.0141	1.3	7.04775	2.5	20.3877	0.42	2.59864	0.83	5.55489
10531	PITRM1	1.1	5.99802	0.36	2.19814	0.36	2.67734	1.8	12.6397	0.53	3.45933	0.53	3.50768	0.18	1.80565	2.5	13.1121	1.6	8.67416	0.53	4.32219	2.5	15.4681	2	13.3853
6143	RPL19	8.3	45.2578	3.3	20.1496	3.3	24.5422	5	35.1101	6.7	43.7311	3.3	21.8403	3.3	33.1036	8.3	43.5321	3.3	17.8904	5	40.7754	10	61.8724	8.3	55.5489
9394	HS6ST1	3.5	19.0846	3	18.3178	0.5	3.71852	1.5	10.533	1	6.52703	1	6.61827	1	10.0314	0.5	2.62241	0.5	2.71067	1	8.15508	1	6.18724	0.5	3.34632
7162	TPBG	2.4	13.0866	1.9	11.6013	1.9	14.1304	3.3	23.1727	0.48	3.13298	0.95	6.28735	1.9	19.0597	6.7	35.1404	7.1	38.4916	5.2	42.4064	2.9	17.943	0.95	6.358
9416	DDX23	1.6	8.72439	2	12.2119	0.67	4.98282	1.3	9.12864	1.3	8.48514	0.89	5.89026	0.67	6.72104	4	20.9793	1.1	5.96348	0.44	3.58823	1.3	8.04341	0.89	5.95644
9898	UBAP2L	5.5	29.9901	5.5	33.5827	4.9	36.4415	1.6	11.2352	0.82	5.35217	0.82	5.42698	1.4	14.044	3.6	18.8814	2.7	14.6376	2.5	20.3877	1.6	9.89958	1.6	10.7082
987	LRBA	0.33	1.7994	0.39	2.38132	0.33	2.45422	0.2	1.40441	0.07	0.456892	0.59	3.90478	0.33	3.31036	0.59	3.09445	0.39	2.11433	0.46	3.75134	0.13	0.804341	0.2	1.33853
6451	SH3BGRL	3.8	20.7204	3.8	23.2026	3.8	28.2608	11.3	79.3489	1.3	8.48514	5	33.0913	3.8	38.1193	15	78.6724	22.5	121.98	10	81.5508	10	61.8724	12.5	83.6579
55246	CCDC25	2	10.9055	2	12.2119	2.7	20.08	5.3	37.2167	1.3	8.48514	2	13.2365	1.3	13.0408	2.7	14.161	1.3	7.04775	2	16.3102	2	12.3745	4	26.7705
1627	DBN1	7.4	40.3503	2.3	14.0437	3.5	26.0297	2.3	16.1507	0.32	2.08865	0.32	2.11784	0.97	9.73046	0.65	3.40914	0.32	1.73483	1.3	10.6016	0.65	4.0217	0.32	2.14164
23386	NUDCD3	5.2	28.3543	2.2	13.4331	0.87	6.47023	2.2	15.4485	1.3	8.48514	0.87	5.75789	0.87	8.72732	0.87	4.563	0.43	2.33118	0.87	7.09492	0.87	5.3829	0.87	5.82259
55269	PSPC1	8.6	46.8936	7.7	47.0157	16.8	124.942	0.91	6.39005	1.8	11.7487	0.45	2.97822	1.4	14.044	0.45	2.36017	1.8	9.75842	1.8	14.6791	1.4	8.66213	2.7	18.0701
22928	SEPHS2	3.2	17.4488	4.7	28.6979	6.8	50.5719	1.1	7.72423	0.53	3.45933	1.6	10.5892	0.53	5.31664	3.2	16.7835	2.6	14.0955	1.1	8.97058	1.1	6.80596	1.6	10.7082
55971	BAIAP2L1	3.1	16.9035	1.3	7.93772	1.9	14.1304	0.94	6.60071	0.94	6.13541	0.31	2.05166	0.31	3.10973	5.9	30.9445	2.5	13.5534	2.5	20.3877	1.3	8.04341	1.9	12.716
5573	PRKAR1A	2.4	13.0866	1.9	11.6013	0.95	7.06519	1.4	9.83084	0.48	3.13298	1.4	9.26557	0.48	4.81507	2.4	12.5876	1.4	7.58989	2.4	19.5722	1.4	8.66213	0.95	6.358
10094	ARPC3	5.5	29.9901	5.5	33.5827	7.3	54.2904	4.5	31.5991	1.8	11.7487	2.7	17.8693	1.8	18.0565	6.4	33.5669	7.3	39.5758	0.91	7.42112	4.5	27.8426	2.7	18.0701
5510	PPP1R7	6.2	33.807	3.3	20.1496	3.3	24.5422	2.4	16.8529	0.48	3.13298	1.4	9.26557	2.4	24.0754	0.48	2.51752	0.95	5.15028	4.3	35.0668	1.9	11.7558	1.4	9.36969
22934	RPIA	2.6	14.1771	2.1	12.8225	1.6	11.8993	1.1	7.72423	1.1	7.17973	1.1	7.28009	1.6	16.0502	2.6	13.6366	3.7	20.059	1.6	13.0481	3.7	22.8928	2.1	14.0545
1478	CSTF2	3.5	19.0846	3.1	18.9284	3.5	26.0297	0.77	5.40696	0.77	5.02581	2.3	15.222	0.38	3.81193	2.7	14.161	3.1	16.8062	3.1	25.2807	1.2	7.42469	1.9	12.716
27236	ARFIP1	3.6	19.6299	3.1	18.9284	1.6	11.8993	3.1	21.7683	0.52	3.39406	2.1	13.8984	2.1	21.0659	1	5.24483	1.6	8.67416	1	8.15508	2.6	16.0868	6.2	41.4943
3069	HDLBP	3	16.3582	1.6	9.7695	3.5	26.0297	0.43	3.01947	0.14	0.913784	0.72	4.76515	1	10.0314	1.3	6.81828	1.6	8.67416	2.3	18.7567	1.4	8.66213	1.4	9.36969
5819	PVRL2	6	32.7164	3.6	21.9814	2	14.8741	0.8	5.61762	3.2	20.8865	3.2	21.1784	1.2	12.0377	2.8	14.6855	4.8	26.0225	1.6	13.0481	1.6	9.89958	3.2	21.4164
1479	CSTF3	5.6	30.5354	5.6	34.1933	5.6	41.6475	3.1	21.7683	3.1	20.2338	4.4	29.1204	1.3	13.0408	7.5	39.3362	4.4	23.8539	0.63	5.1377	4.4	27.2238	4.4	29.4476
84823	LMNB2	9.7	52.8916	9.2	56.1746	10	74.3705	0.53	3.72167	2.6	16.9703	1.3	8.60374	1.1	11.0345	4.7	24.6507	3.9	21.1433	3.2	26.0962	3.9	24.1302	4.7	31.4554
7536	SF1	8.5	46.3483	12.3	75.103	10.9	81.0638	0.94	6.60071	4.7	30.677	6.1	40.3714	2.4	24.0754	8.5	44.581	5.2	28.191	1.9	15.4946	2.8	17.3243	4.7	31.4554
6449	SGTA	5.7	31.0806	3.6	21.9814	7.9	58.7527	2.1	14.7463	6.4	41.773	4.3	28.4585	1.4	14.044	10.7	56.1197	11.4	61.8034	2.9	23.6497	2.9	17.943	4.3	28.7783
27339	PRPF19	2.9	15.8129	5	30.5297	4.6	34.2104	1.3	9.12864	4.2	27.4135	5	33.0913	0.83	8.32606	5.8	30.42	3.3	17.8904	0.83	6.76871	2.1	12.9932	1.7	11.3775
23028	KDM1A	0.73	3.9805	2	12.2119	2.2	16.3615	0.49	3.44079	0.98	6.39649	1.5	9.9274	0.98	9.83077	1.2	6.29379	2	10.8427	0.98	7.99198	0.73	4.51668	0.98	6.55878
2588	GALNS	1.1	5.99802	2.1	12.8225	1.1	8.18075	1.1	7.72423	2.5	16.3176	2.1	13.8984	2.1	21.0659	3.2	16.7835	3.2	17.3483	3.2	26.0962	3.9	24.1302	1.1	7.3619
6130	RPL7A	1	5.45274	8	48.8475	3	22.3111	1	7.02203	4	26.1081	7	46.3279	8	80.2512	5	26.2241	14	75.8989	3	24.4652	3	18.5617	4	26.7705
9967	THRAP3	1.9	10.3602	3.5	21.3708	3.3	24.5422	1.2	8.42643	3	19.5811	2.8	18.5311	0.7	7.02198	1.2	6.29379	0.93	5.04185	0.23	1.87567	0.7	4.33107	0.23	1.53931
10956	OS9	2.6	14.1771	2.4	14.6543	1.5	11.1556	0.29	2.03639	1.5	9.79055	1.5	9.9274	0.88	8.82763	0.88	4.61545	0.29	1.57219	0.29	2.36497	2.1	12.9932	0.88	5.88952
97	ACYP1	1.3	7.08856	6.7	40.9098	4	29.7482	4	28.0881	8	52.2163	5.3	35.0768	6.7	67.2104	9.3	48.7769	4	21.6854	2.7	22.0187	4	24.749	2.7	18.0701
23215	PRRC2C	1.4	7.63384	1.8	10.9907	1.5	11.1556	0.18	1.26397	0.54	3.5246	0.45	2.97822	0.09	0.902826	0.71	3.72383	0.71	3.84916	0.18	1.46791	0.36	2.22741	0.09	0.602337
6224	RPS20	14.5	79.0647	7.3	44.5733	9.1	67.6771	9.1	63.9005	1.8	11.7487	5.5	36.4005	3.6	36.113	9.1	47.7279	3.6	19.5168	7.3	59.5321	9.1	56.3039	12.7	84.9965
2147	F2	3.6	19.6299	7	42.7416	4.2	31.2356	1.2	8.42643	0.61	3.98149	0.91	6.02262	0.61	6.11915	2.1	11.0141	2.4	13.0112	0.91	7.42112	1.5	9.28086	2.4	16.0623
2059	EPS8	1.7	9.26966	1.7	10.3801	2.7	20.08	1.2	8.42643	0.49	3.19825	0.73	4.83133	0.73	7.32292	5.9	30.9445	3.2	17.3483	2	16.3102	2.2	13.6119	0.98	6.55878
3053	SERPIND1	6.8	37.0786	16.1	98.3056	11.1	82.5512	0.71	4.98564	3.2	20.8865	6.4	42.3569	0.36	3.6113	0.71	3.72383	2.1	11.3848	0.36	2.93583	0.36	2.22741	1.8	12.0467
1983	EIF5	1.3	7.08856	4.8	29.3085	4.8	35.6978	1.3	9.12864	3	19.5811	1.7	11.2511	0.43	4.3135	5.2	27.2731	1.3	7.04775	3	24.4652	2.6	16.0868	2.2	14.7238
23019	CNOT1	0.73	3.9805	0.73	4.45733	0.37	2.75171	0.27	1.89595	0.37	2.415	0.82	5.42698	0.09	0.902826	2.6	13.6366	2	10.8427	1.8	14.6791	1.6	9.89958	0.64	4.28329
55114	ARHGAP17	2.2	11.996	1.6	9.7695	3	22.3111	1.4	9.83084	1.6	10.4433	0.82	5.42698	0.55	5.51727	5.5	28.8466	4.1	22.2275	3	24.4652	2.5	15.4681	1.6	10.7082
4976	OPA1	0.75	4.08956	2.2	13.4331	0.37	2.75171	0.19	1.33419	0.37	2.415	0.56	3.70623	0.19	1.90597	2.2	11.5386	1.3	7.04775	1.5	12.2326	3	18.5617	2.8	18.7394
83638	C11orf68	2.5	13.6319	1.5	9.15891	1.5	11.1556	2	14.0441	1	6.52703	1.5	9.9274	0.5	5.0157	1	5.24483	1	5.42135	2	16.3102	0.5	3.09362	2	13.3853
51593	SRRT	2.1	11.4508	1.5	9.15891	1.7	12.643	0.21	1.47463	0.63	4.11203	0.83	5.49316	0.21	2.10659	0.63	3.30424	1.5	8.13202	0.63	5.1377	1	6.18724	1.5	10.039
2171	FABP5	6.7	36.5334	14.4	87.9255	8.9	66.1897	2.2	15.4485	7.8	50.9108	6.7	44.3424	3.3	33.1036	10	52.4483	13.3	72.1039	2.2	17.9412	6.7	41.4545	8.9	59.5644
9138	ARHGEF1	1.4	7.63384	0.81	4.94581	1.4	10.4119	0.6	4.21322	0.4	2.61081	0.2	1.32365	0.2	2.00628	1	5.24483	1	5.42135	1.6	13.0481	0.6	3.71234	0.2	1.33853
26058	GIGYF2	0.84	4.5803	0.68	4.15204	0.68	5.05719	0.34	2.38749	0.34	2.21919	0.17	1.12511	0.34	3.41068	0.51	2.67486	0.17	0.921629	0.51	4.15909	0.68	4.20732	0.84	5.62181
10915	TCERG1	4.7	25.6279	3.5	21.3708	3.5	26.0297	0.71	4.98564	2.1	13.7068	0.47	3.11058	0.47	4.71476	0.47	2.46507	0.47	2.54803	1.9	15.4946	0.71	4.39294	1.4	9.36969
9919	SEC16A	0.47	2.56279	1.6	9.7695	1	7.43705	0.28	1.96617	0.19	1.24014	0.09	0.595644	0.57	5.7179	0.57	2.98955	0.38	2.06011	0.47	3.83289	0.94	5.816	0.47	3.14554
23513	SCRIB	0.47	2.56279	0.71	4.33522	0.24	1.78489	0.71	4.98564	0.12	0.783244	0.12	0.794192	0.12	1.20377	0.24	1.25876	0.59	3.19859	0.24	1.95722	0.36	2.22741	0.36	2.40935
51474	LIMA1	1.6	8.72439	2.3	14.0437	0.82	6.09838	0.62	4.35366	2.1	13.7068	1.2	7.94192	0.41	4.11287	2.5	13.1121	2.3	12.4691	0.82	6.68716	0.62	3.83609	0.62	4.14943
2817	GPC1	2.1	11.4508	2.4	14.6543	2.4	17.8489	0.69	4.8452	4.8	31.3298	6.2	41.0332	3.4	34.1068	12.1	63.4624	9	48.7921	5.2	42.4064	7.6	47.023	7.2	48.187
65125	WNK1	2.6	14.1771	2.1	12.8225	0.86	6.39586	0.12	0.842643	0.86	5.61325	0.86	5.69171	0.37	3.71162	3.1	16.259	1.7	9.21629	0.62	5.05615	2.2	13.6119	0.86	5.75567
1655	DDX5	5.1	27.809	5.7	34.8038	4	29.7482	1.1	7.72423	2.9	18.9284	2.6	17.2075	3.1	31.0973	7.4	38.8117	6.6	35.7809	4.3	35.0668	5.4	33.4111	2.9	19.4086
10427	SEC24B	0.21	1.14508	1.5	9.15891	0.63	4.68534	0.42	2.94925	1.3	8.48514	1.3	8.60374	1.1	11.0345	1.9	9.96517	1.3	7.04775	1.1	8.97058	0.84	5.19728	1.5	10.039
11273	ATXN2L	4	21.811	5.8	35.4144	5.8	43.1349	0.93	6.53049	1.2	7.83244	1.2	7.94192	1.4	14.044	1.6	8.39173	2.1	11.3848	0.93	7.58422	1.9	11.7558	0.93	6.22415
53	ACP2	6.7	36.5334	6	36.6356	5.3	39.4163	0.67	4.70476	2.7	17.623	2	13.2365	2	20.0628	2.7	14.161	0.67	3.6323	4.7	38.3289	2	12.3745	0.67	4.48406
28969	BZW2	3.7	20.1751	1.9	11.6013	1.5	11.1556	0.37	2.59815	3.3	21.5392	2.2	14.5602	1.5	15.0471	1.5	7.86724	3.3	17.8904	1.5	12.2326	2.2	13.6119	0.74	4.95255
51752	ERAP1	1.8	9.81493	1.8	10.9907	1.4	10.4119	0.6	4.21322	1.6	10.4433	2	13.2365	0.4	4.01256	6.2	32.5179	5.6	30.3595	3.2	26.0962	3.6	22.2741	4.2	28.1091
81609	SNX27	1.4	7.63384	3.1	18.9284	2.1	15.6178	0.34	2.38749	1.7	11.096	1.7	11.2511	1	10.0314	4.8	25.1752	6.6	35.7809	3.1	25.2807	2.8	17.3243	1.4	9.36969
10128	LRPPRC	0.22	1.1996	0.56	3.41933	0.22	1.63615	0.33	2.31727	0.56	3.65514	0.22	1.45602	1	10.0314	2.1	11.0141	2.7	14.6376	0.22	1.79412	0.33	2.04179	0.11	0.73619
11196	SEC23IP	1.1	5.99802	1.1	6.71653	1.1	8.18075	0.22	1.54485	0.89	5.80906	1.1	7.28009	1.1	11.0345	0.44	2.30772	1.3	7.04775	0.67	5.4639	0.67	4.14545	0.89	5.95644
375056	MIA3	0.61	3.32617	0.43	2.62555	0.26	1.93363	0.17	1.19374	0.52	3.39406	0.7	4.63279	0.09	0.902826	0.26	1.36366	0.43	2.33118	0.26	2.12032	0.43	2.66051	0.43	2.87783
9733	SART3	0.56	3.05354	0.93	5.67852	1.3	9.66816	0.19	1.33419	0.56	3.65514	0.19	1.25747	0.56	5.61758	1.9	9.96517	1.3	7.04775	0.93	7.58422	0.37	2.28928	0.56	3.74788
11052	CPSF6	0.42	2.29015	3.3	20.1496	2.9	21.5674	0.42	2.94925	0.42	2.74135	1.3	8.60374	1.7	17.0534	0.83	4.35321	2.1	11.3848	0.83	6.76871	1.7	10.5183	1.7	11.3775
83743	GRWD1	2.2	11.996	1.7	10.3801	1.7	12.643	0.43	3.01947	1.7	11.096	1.7	11.2511	1.7	17.0534	5.2	27.2731	3.5	18.9747	3	24.4652	1.7	10.5183	2.6	17.4008
9349	RPL23	1.1	5.99802	5.6	34.1933	2.2	16.3615	1.1	7.72423	5.6	36.5514	3.3	21.8403	2.2	22.0691	7.8	40.9097	1.1	5.96348	3.3	26.9118	2.2	13.6119	2.2	14.7238
79892	MCMBP	0.83	4.52578	0.56	3.41933	0.28	2.08237	0.56	3.93234	0.83	5.41744	0.56	3.70623	0.56	5.61758	0.28	1.46855	0.28	1.51798	0.56	4.56684	0.28	1.73243	0.28	1.87394
1729	DIAPH1	0.94	5.12558	1.6	9.7695	0.79	5.87527	1.1	7.72423	1.6	10.4433	1.4	9.26557	0.47	4.71476	1.1	5.76931	0.63	3.41545	2	16.3102	1.6	9.89958	1.9	12.716
10109	ARPC2	16.7	91.0608	6.7	40.9098	1.9	14.1304	2.4	16.8529	8.1	52.869	10.5	69.4918	2.4	24.0754	7.1	37.2383	10.5	56.9241	8.6	70.1337	13.8	85.3839	11.9	79.6423
6738	TROVE2	6	32.7164	3.6	21.9814	0.99	7.36267	4	28.0881	3	19.5811	3.6	23.8258	1.3	13.0408	3	15.7345	4	21.6854	2.6	21.2032	2.6	16.0868	3.6	24.0935
3912	LAMB1	2.2	11.996	2.3	14.0437	0.7	5.20593	3.8	26.6837	9.2	60.0487	9.1	60.2262	1.7	17.0534	7.3	38.2872	8.6	46.6236	2.8	22.8342	5.5	34.0298	5.8	38.8173
5705	PSMC5	4.9	26.7184	4.1	25.0343	0.41	3.04919	2	14.0441	6.1	39.8149	3.3	21.8403	2.4	24.0754	4.5	23.6017	5.7	30.9017	2.9	23.6497	4.5	27.8426	6.9	46.1792
6448	SGSH	5	27.2637	2.7	16.486	1.2	8.92445	5	35.1101	7.3	47.6473	7.3	48.3133	1.9	19.0597	1.5	7.86724	3.8	20.6011	1.5	12.2326	0.77	4.76417	1.5	10.039
2885	GRB2	7.5	40.8956	6.7	40.9098	1.7	12.643	8.3	58.2828	6.7	43.7311	5	33.0913	1.7	17.0534	7.5	39.3362	6.7	36.323	2.5	20.3877	3.3	20.4179	5.8	38.8173
2589	GALNT1	3.3	17.994	3.7	22.592	0.67	4.98282	1.7	11.9374	5	32.6352	4	26.4731	1.7	17.0534	1.7	8.91621	2.7	14.6376	2	16.3102	3	18.5617	2.7	18.0701
4898	NRD1	1.6	8.72439	1.2	7.32713	0.18	1.33867	4.3	30.1947	2.3	15.0122	4.1	27.1349	1.2	12.0377	2.8	14.6855	2	10.8427	1.1	8.97058	1.6	9.89958	0.89	5.95644
9318	COPS2	5.7	31.0806	3.5	21.3708	0.43	3.19793	3.5	24.5771	8.3	54.1744	5.7	37.7241	3.5	35.1099	7.4	38.8117	5.7	30.9017	3.5	28.5428	2.6	16.0868	3.9	26.1013
5690	PSMB2	15	81.7911	3	18.3178	3	22.3111	12	84.2643	6	39.1622	6	39.7096	6	60.1884	4	20.9793	5	27.1067	2	16.3102	4	24.749	6	40.1558
6240	RRM1	2	10.9055	5.3	32.3615	0.89	6.61897	8.9	62.4961	11.3	73.7555	13.3	88.0229	8	80.2512	1.3	6.81828	1.3	7.04775	2	16.3102	1.6	9.89958	2.2	14.7238
5719	PSMD13	4.2	22.9015	5.3	32.3615	1.1	8.18075	1.1	7.72423	1.9	12.4014	1.5	9.9274	1.9	19.0597	2.3	12.0631	3.8	20.6011	1.5	12.2326	2.3	14.2306	1.5	10.039
56474	CTPS2	2.3	12.5413	2.6	15.8754	0.29	2.15674	0.86	6.03894	2.6	16.9703	1.4	9.26557	1.1	11.0345	3.1	16.259	2.9	15.7219	1.1	8.97058	2.6	16.0868	1.1	7.3619
10787	NCKAP1	1.2	6.54329	1.1	6.71653	0.15	1.11556	1.4	9.83084	2.1	13.7068	1.8	11.9129	0.3	3.00942	3	15.7345	1.1	5.96348	0.91	7.42112	1.4	8.66213	1.2	8.03116
3956	LGALS1	17	92.6966	11	67.1653	2	14.8741	14	98.3084	29	189.284	22	145.602	11	110.345	31	162.59	26	140.955	13	106.016	30	185.617	31	207.472
8453	CUL2	2	10.9055	1.1	6.71653	0.67	4.98282	3.1	21.7683	2.5	16.3176	2	13.2365	1.3	13.0408	4.5	23.6017	1.1	5.96348	2.9	23.6497	2	12.3745	1.6	10.7082
7332	UBE2L3	20	109.055	7.1	43.3522	1.4	10.4119	21.4	150.271	18.6	121.403	21.4	141.631	11.4	114.358	22.9	120.107	18.6	100.837	4.3	35.0668	11.4	70.5345	17.1	114.444
56259	CTNNBL1	1.9	10.3602	1.5	9.15891	0.37	2.75171	1.1	7.72423	0.37	2.415	1.1	7.28009	0.74	7.42323	0.74	3.88117	2.6	14.0955	0.74	6.03476	0.37	2.28928	1.1	7.3619
25932	CLIC4	5	27.2637	5	30.5297	3.1	23.0548	2.5	17.5551	3.8	24.8027	6.3	41.6951	1.3	13.0408	8.1	42.4831	10	54.2135	6.9	56.27	11.9	73.6281	10	66.9263
830	CAPZA2	7.1	38.7145	4.3	26.2555	2.1	15.6178	9.3	65.3049	12.1	78.9771	11.4	75.4482	12.9	129.405	10.7	56.1197	13.6	73.7303	12.1	98.6764	13.6	84.1464	13.6	91.0198
60496	AASDHPPT	3.8	20.7204	1.9	11.6013	0.63	4.68534	3.1	21.7683	2.5	16.3176	2.5	16.5457	3.1	31.0973	5	26.2241	1.3	7.04775	5.6	45.6684	2.5	15.4681	2.5	16.7316
6774	STAT3	1.2	6.54329	0.48	2.93085	0.48	3.56978	1.9	13.3419	2.4	15.6649	0.96	6.35353	0.48	4.81507	1.9	9.96517	1.2	6.50562	0.72	5.87166	2.2	13.6119	0.72	4.8187
826	CAPNS1	3.1	16.9035	7.7	47.0157	2.3	17.1052	3.8	26.6837	3.8	24.8027	3.8	25.1494	0.77	7.72418	8.5	44.581	8.5	46.0815	7.7	62.7941	9.2	56.9226	6.9	46.1792
5797	PTPRM	0.56	3.05354	0.56	3.41933	0.14	1.04119	1.7	11.9374	1.7	11.096	1.7	11.2511	0.42	4.21319	0.83	4.35321	0.56	3.03595	0.83	6.76871	0.42	2.59864	0.69	4.61792
5520	PPP2R2A	2.4	13.0866	2.9	17.7072	0.82	6.09838	2	14.0441	1.6	10.4433	1.6	10.5892	2	20.0628	4.1	21.5038	2.9	15.7219	2.4	19.5722	2.9	17.943	3.7	24.7627
10327	AKR1A1	4.3	23.4468	4.3	26.2555	1.7	12.643	3.9	27.3859	3	19.5811	5.2	34.415	1.3	13.0408	1.3	6.81828	1.3	7.04775	1.3	10.6016	2.2	13.6119	1.3	8.70042
29894	CPSF1	0.67	3.65334	1.7	10.3801	0.27	2.008	0.27	1.89595	0.4	2.61081	0.4	2.64731	0.27	2.70848	0.67	3.51404	1.5	8.13202	0.53	4.32219	0.13	0.804341	0.27	1.80701
6675	UAP1	1.6	8.72439	1.6	9.7695	0.65	4.83408	2.6	18.2573	2.6	16.9703	1.6	10.5892	1.6	16.0502	1.9	9.96517	1.3	7.04775	0.32	2.60962	1.3	8.04341	0.97	6.49186
10528	NOP56	0.94	5.12558	3.1	18.9284	0.94	6.99082	1.6	11.2352	0.63	4.11203	0.94	6.22117	1.6	16.0502	0.63	3.30424	1.6	8.67416	1.3	10.6016	0.94	5.816	0.94	6.29108
9562	MINPP1	4.8	26.1732	1.4	8.54831	0.48	3.56978	1.4	9.83084	1.9	12.4014	5.2	34.415	1.4	14.044	1.9	9.96517	0.95	5.15028	0.48	3.91444	0.48	2.96987	1.9	12.716
283	ANG	2.2	11.996	3.3	20.1496	3.3	24.5422	5.6	39.3234	8.9	58.0906	6.7	44.3424	5.6	56.1758	1.1	5.76931	3.3	17.8904	5.6	45.6684	4.4	27.2238	5.6	37.4788
2734	GLG1	1.4	7.63384	0.15	0.915891	0.15	1.11556	0.77	5.40696	1.4	9.13784	1.5	9.9274	0.46	4.61444	0.31	1.6259	0.77	4.17444	0.31	2.52807	0.31	1.91804	0.46	3.07861
3476	IGBP1	2.6	14.1771	1.6	9.7695	1.6	11.8993	2.6	18.2573	1.1	7.17973	0.53	3.50768	2.1	21.0659	9.5	49.8259	0.53	2.87331	2.1	17.1257	3.2	19.7992	2.1	14.0545
51479	ANKFY1	0.93	5.07105	1.9	11.6013	0.47	3.49541	0.7	4.91542	0.93	6.07014	1.2	7.94192	0.47	4.71476	1.6	8.39173	0.7	3.79494	1.9	15.4946	0.93	5.75413	1.4	9.36969
1783	DYNC1LI2	2.1	11.4508	1.4	8.54831	0.34	2.5286	1.7	11.9374	1.4	9.13784	2.1	13.8984	0.34	3.41068	2.1	11.0141	1.4	7.58989	1	8.15508	2.8	17.3243	0.69	4.61792
114876	OSBPL1A	0.54	2.94448	0.8	4.88475	0.27	2.008	0.54	3.7919	0.8	5.22163	0.8	5.29461	0.54	5.41696	1.1	5.76931	0.27	1.46376	1.9	15.4946	0.8	4.94979	0.8	5.35411
7247	TSN	12.1	65.9782	0.71	4.33522	0.71	5.2803	7.1	49.8564	4.3	28.0662	2.9	19.193	0.71	7.12229	3.6	18.8814	4.3	23.3118	1.4	11.4171	4.3	26.6051	5.7	38.148
51154	MRTO4	5.3	28.8995	1.3	7.93772	0.67	4.98282	2.7	18.9595	4.7	30.677	6	39.7096	0.67	6.72104	2.7	14.161	2.7	14.6376	1.3	10.6016	2.7	16.7055	3.3	22.0857
9563	H6PD	2.4	13.0866	1.1	6.71653	0.22	1.63615	2	14.0441	0.43	2.80662	0.43	2.84585	0.43	4.3135	3.7	19.4059	0.87	4.71657	2.2	17.9412	2.6	16.0868	1.5	10.039
8087	FXR1	2.9	15.8129	2.9	17.7072	1.1	8.18075	0.73	5.12608	0.73	4.76473	0.73	4.83133	2.9	29.0911	4.4	23.0772	1.1	5.96348	0.73	5.95321	1.8	11.137	1.8	12.0467
84064	HDHD2	4.2	22.9015	1.7	10.3801	0.83	6.17275	3.3	23.1727	0.83	5.41744	1.7	11.2511	0.83	8.32606	5	26.2241	2.5	13.5534	2.5	20.3877	0.83	5.13541	1.7	11.3775
4436	MSH2	1.7	9.26966	2.1	12.8225	0.63	4.68534	0.83	5.82828	0.21	1.37068	0.21	1.38984	0.42	4.21319	0.83	4.35321	1.9	10.3006	0.42	3.42513	1	6.18724	0.83	5.55489
8731	RNMT	1.6	8.72439	2	12.2119	0.4	2.97482	0.8	5.61762	1.2	7.83244	2	13.2365	1.6	16.0502	2.4	12.5876	0.8	4.33708	2	16.3102	0.4	2.4749	1.6	10.7082
5636	PRPSAP2	1.3	7.08856	2.9	17.7072	0.42	3.12356	1.7	11.9374	0.83	5.41744	2.1	13.8984	1.3	13.0408	5.4	28.3221	3.3	17.8904	2.5	20.3877	2.9	17.943	2.9	19.4086
390916	NUDT19	2.8	15.2677	2.2	13.4331	1.1	8.18075	2.2	15.4485	1.7	11.096	1.1	7.28009	1.7	17.0534	4.4	23.0772	3.3	17.8904	5.6	45.6684	3.9	24.1302	3.9	26.1013
10196	PRMT3	0.43	2.34468	1.7	10.3801	0.86	6.39586	0.43	3.01947	2.6	16.9703	3	19.8548	0.43	4.3135	2.6	13.6366	3.4	18.4326	1.7	13.8636	2.1	12.9932	2.1	14.0545
24139	EML2	1.3	7.08856	1	6.10594	0.5	3.71852	5	35.1101	4.8	31.3298	5	33.0913	2.8	28.0879	3.5	18.3569	3	16.264	2.5	20.3877	3.3	20.4179	3.3	22.0857
51386	EIF3L	6	32.7164	4.1	25.0343	0.32	2.37985	4.1	28.7903	5.4	35.246	5.1	33.7532	3.8	38.1193	3.5	18.3569	4.8	26.0225	1.3	10.6016	2.9	17.943	2.5	16.7316
135228	CD109	2.3	12.5413	3	18.3178	0.28	2.08237	7.3	51.2608	11.3	73.7555	13.9	91.9939	4.5	45.1413	7.2	37.7628	8.7	47.1657	3.4	27.7273	7.3	45.1668	7.3	48.8562
2739	GLO1	22.5	122.687	5.8	35.4144	0.83	6.17275	30	210.661	12.5	81.5879	11.7	77.4337	3.3	33.1036	13.3	69.7562	10.8	58.5505	5.8	47.2994	12.5	77.3405	11.7	78.3038
8665	EIF3F	7.2	39.2597	6.1	37.2462	0.56	4.16475	2.8	19.6617	8.3	54.1744	11.7	77.4337	8.3	83.2606	17.2	90.2111	8.9	48.25	10.6	86.4438	9.4	58.16	5.6	37.4788
92689	FAM114A1	1.1	5.99802	1.1	6.71653	0.74	5.50341	2.2	15.4485	1.9	12.4014	1.1	7.28009	1.1	11.0345	2.2	11.5386	1.9	10.3006	0.74	6.03476	1.5	9.28086	1.1	7.3619
57142	RTN4	0.69	3.76239	1	6.10594	0.69	5.13156	1.4	9.83084	1.4	9.13784	1.4	9.26557	3.8	38.1193	2.4	12.5876	2.8	15.1798	1.7	13.8636	3.5	21.6553	2.1	14.0545
9410	SNRNP40	0.59	3.21712	1.2	7.32713	0.59	4.38786	1.2	8.42643	2.9	18.9284	1.2	7.94192	1.8	18.0565	1.2	6.29379	1.2	6.50562	0.59	4.8115	0.59	3.65047	0.59	3.94865
2135	EXTL2	4	21.811	6.7	40.9098	0.67	4.98282	6	42.1322	12.7	82.8933	12	79.4192	2.7	27.0848	4.7	24.6507	2	10.8427	1.3	10.6016	1.3	8.04341	1.3	8.70042
22824	HSPA4L	0.38	2.07204	1.5	9.15891	0.19	1.41304	2.3	16.1507	2.8	18.2757	3.2	21.1784	1.1	11.0345	0.38	1.99303	0.19	1.03006	1.3	10.6016	2.8	17.3243	1.5	10.039
4817	NIT1	1.6	8.72439	2.2	13.4331	0.54	4.016	3.8	26.6837	2.7	17.623	3.2	21.1784	1.6	16.0502	3.8	19.9303	0.54	2.92753	2.7	22.0187	2.7	16.7055	3.8	25.432
25814	ATXN10	2	10.9055	0.78	4.76263	0.78	5.8009	2.4	16.8529	1.2	7.83244	0.78	5.16225	2	20.0628	0.39	2.04548	1.2	6.50562	0.39	3.18048	0.39	2.41302	0.78	5.22025
9652	TTC37	0.35	1.90846	0.59	3.6025	0.24	1.78489	0.59	4.143	0.24	1.56649	0.59	3.90478	0.12	1.20377	0.59	3.09445	0.35	1.89747	0.24	1.95722	0.71	4.39294	0.12	0.803116
1211	CLTA	14.3	77.9742	9.1	55.564	2.6	19.3363	1.3	9.12864	5.2	33.9406	3.9	25.8112	5.2	52.1633	2.6	13.6366	5.2	28.191	5.2	42.4064	6.5	40.217	3.9	26.1013
10512	SEMA3C	1.3	7.08856	1.3	7.93772	0.25	1.85926	12.8	89.882	10	65.2703	9	59.5644	5.5	55.1727	3	15.7345	3.8	20.6011	1.8	14.6791	0.75	4.64043	1.5	10.039
51072	MEMO1	1.3	7.08856	3.8	23.2026	1.3	9.66816	3.8	26.6837	4.4	28.7189	1.9	12.5747	3.1	31.0973	10	52.4483	9.4	50.9607	3.1	25.2807	7.5	46.4043	6.3	42.1636
5886	RAD23A	6.5	35.4428	3.5	21.3708	0.59	4.38786	7.1	49.8564	6.5	42.4257	5.3	35.0768	1.2	12.0377	4.7	24.6507	1.8	9.75842	3.5	28.5428	4.1	25.3677	4.1	27.4398
79084	WDR77	1.4	7.63384	1.4	8.54831	0.71	5.2803	2.1	14.7463	5	32.6352	3.6	23.8258	5	50.157	4.3	22.5528	0.71	3.84916	3.6	29.3583	1.4	8.66213	2.1	14.0545
587	BCAT2	4.7	25.6279	3.7	22.592	0.53	3.94163	2.6	18.2573	1.6	10.4433	4.2	27.7967	2.6	26.0816	4.2	22.0283	8.4	45.5393	3.2	26.0962	4.2	25.9864	3.7	24.7627
164	AP1G1	1.5	8.17911	2.1	12.8225	0.26	1.93363	1.8	12.6397	2.1	13.7068	3.1	20.5166	1	10.0314	3.6	18.8814	2.1	11.3848	2.8	22.8342	3.1	19.1804	2.1	14.0545
79711	IPO4	0.51	2.7809	1.4	8.54831	0.17	1.2643	1.5	10.533	1.2	7.83244	0.68	4.50042	1.2	12.0377	1.4	7.34276	0.51	2.76489	2.9	23.6497	0.34	2.10366	1	6.69263
7329	UBE2I	16.3	88.8797	5	30.5297	1.3	9.66816	18.8	132.014	5	32.6352	11.3	74.7864	3.8	38.1193	6.3	33.0424	18.8	101.921	1.3	10.6016	5	30.9362	8.8	58.8952
6717	SRI	4.3	23.4468	1.4	8.54831	0.71	5.2803	5.7	40.0256	2.9	18.9284	1.4	9.26557	0.71	7.12229	5.7	29.8955	5	27.1067	2.1	17.1257	2.9	17.943	1.4	9.36969
157777	C8orf45	1.1	5.99802	0.27	1.6486	0.54	4.016	1.6	11.2352	1.1	7.17973	0.54	3.57386	0.54	5.41696	2.1	11.0141	1.1	5.96348	0.27	2.20187	1.1	6.80596	1.6	10.7082
22803	XRN2	1.8	9.81493	0.8	4.88475	2.6	19.3363	0.8	5.61762	1.4	9.13784	1.6	10.5892	1.2	12.0377	3.2	16.7835	1	5.42135	2.2	17.9412	1.6	9.89958	1.4	9.36969
9939	RBM8A	11.1	60.5254	2.2	13.4331	2.2	16.3615	4.4	30.8969	6.7	43.7311	8.9	58.9026	4.4	44.1382	6.7	35.1404	2.2	11.927	1.1	8.97058	5.6	34.6485	10	66.9263
79180	EFHD2	5.4	29.4448	0.77	4.70157	3.1	23.0548	4.6	32.3013	6.9	45.0365	2.3	15.222	12.3	123.386	6.9	36.1893	7.7	41.7444	6.2	50.5615	4.6	28.4613	6.2	41.4943
284119	PTRF	3.9	21.2657	0.56	3.41933	0.56	4.16475	1.7	11.9374	1.7	11.096	1.1	7.28009	0.56	5.61758	3.9	20.4548	1.1	5.96348	1.7	13.8636	3.9	24.1302	1.7	11.3775
768	CA9	3.6	19.6299	1.6	9.7695	0.4	2.97482	9.2	64.6027	9.2	60.0487	12.8	84.7138	4.4	44.1382	7.2	37.7628	2	10.8427	3.2	26.0962	4.4	27.2238	5.6	37.4788
9039	UBA3	1.7	9.26966	0.83	5.06793	1.3	9.66816	1.3	9.12864	1.3	8.48514	1.3	8.60374	0.42	4.21319	3.3	17.3079	2.9	15.7219	1.3	10.6016	2.5	15.4681	1.3	8.70042
57698	KIAA1598	1.8	9.81493	1.8	10.9907	2.7	20.08	1.5	10.533	0.6	3.91622	0.3	1.98548	0.3	3.00942	0.3	1.57345	0.9	4.87921	0.9	7.33957	1.8	11.137	1.2	8.03116
9130	FAM50A	6.9	37.6239	0.63	3.84674	0.63	4.68534	3.8	26.6837	4.4	28.7189	1.9	12.5747	2.5	25.0785	4.4	23.0772	3.8	20.6011	2.5	20.3877	3.1	19.1804	1.3	8.70042
7205	TRIP6	1.3	7.08856	0.83	5.06793	1.7	12.643	0.42	2.94925	0.83	5.41744	0.42	2.77967	1.7	17.0534	0.83	4.35321	0.83	4.49972	2.5	20.3877	0.42	2.59864	2.1	14.0545
29966	STRN3	0.29	1.58129	0.59	3.6025	2.1	15.6178	0.59	4.143	1.5	9.79055	0.29	1.9193	0.29	2.90911	0.59	3.09445	1.8	9.75842	0.59	4.8115	0.88	5.44477	1.5	10.039
95	ACY1	6	32.7164	1.8	10.9907	2.3	17.1052	5	35.1101	2.3	15.0122	4.6	30.444	4.6	46.1444	2.8	14.6855	0.46	2.49382	2.3	18.7567	3.2	19.7992	4.1	27.4398
51119	SBDS	7.8	42.5314	2.2	13.4331	1.1	8.18075	2.2	15.4485	3.9	25.4554	5.6	37.0623	3.3	33.1036	7.2	37.7628	6.1	33.0702	4.4	35.8823	6.1	37.7422	6.1	40.8251
4082	MARCKS	4.1	22.3562	1.2	7.32713	0.59	4.38786	2.4	16.8529	4.7	30.677	5.3	35.0768	1.8	18.0565	2.9	15.21	8.2	44.455	4.7	38.3289	4.7	29.08	4.7	31.4554
55291	PPP6R3	1.7	9.26966	1.3	7.93772	0.21	1.56178	0.43	3.01947	0.64	4.1773	1.5	9.9274	0.43	4.3135	1.7	8.91621	1.1	5.96348	1.9	15.4946	1.1	6.80596	1.5	10.039
8624	PSMG1	1.9	10.3602	0.65	3.96886	0.65	4.83408	1.9	13.3419	1.3	8.48514	1.9	12.5747	0.65	6.52041	3.9	20.4548	3.9	21.1433	2.6	21.2032	1.9	11.7558	1.9	12.716
10447	FAM3C	2.3	12.5413	0.77	4.70157	0.77	5.72652	5.4	37.919	12.3	80.2825	8.5	56.2553	1.5	15.0471	4.6	24.1262	9.2	49.8764	0.77	6.27941	3.8	23.5115	4.6	30.7861
9689	BZW1	3.1	16.9035	1.2	7.32713	0.39	2.90045	5.9	41.43	4.3	28.0662	5.9	39.0478	2	20.0628	3.5	18.3569	1.2	6.50562	1.2	9.78609	2.7	16.7055	2	13.3853
80218	NAA50	10	54.5274	1.8	10.9907	1.8	13.3867	9.1	63.9005	7.3	47.6473	7.3	48.3133	2.7	27.0848	3.6	18.8814	6.4	34.6966	2.7	22.0187	10	61.8724	5.5	36.8095
8614	STC2	5.4	29.4448	0.77	4.70157	2.3	17.1052	7.7	54.0696	10.8	70.4919	7.7	50.9606	5.4	54.1696	3.1	16.259	4.6	24.9382	6.2	50.5615	6.9	42.6919	3.1	20.7472
2873	GPS1	4.8	26.1732	0.48	2.93085	1.4	10.4119	3.8	26.6837	4.8	31.3298	3.3	21.8403	1.9	19.0597	2.4	12.5876	1.9	10.3006	2.4	19.5722	2.4	14.8494	0.95	6.358
11047	ADRM1	3.3	17.994	0.67	4.09098	2	14.8741	4	28.0881	2.7	17.623	1.3	8.60374	1.3	13.0408	5.3	27.7976	2.7	14.6376	4.7	38.3289	2.7	16.7055	3.3	22.0857
10163	WASF2	1.3	7.08856	0.67	4.09098	1.3	9.66816	0.67	4.70476	1.3	8.48514	0.67	4.43424	1.3	13.0408	1.3	6.81828	2	10.8427	2	16.3102	1.3	8.04341	0.67	4.48406
1675	CFD	3.3	17.994	0.83	5.06793	0.83	6.17275	12.5	87.7754	10.8	70.4919	12.5	82.7283	17.5	175.549	5	26.2241	5	27.1067	6.7	54.639	5.8	35.886	6.7	44.8406
23039	XPO7	0.65	3.54428	0.32	1.9539	0.16	1.18993	1.1	7.72423	0.65	4.24257	0.65	4.30187	0.48	4.81507	0.97	5.08748	0.81	4.39129	0.32	2.60962	0.16	0.989958	0.32	2.14164
1432	MAPK14	6	32.7164	1.1	6.71653	0.55	4.09037	3.8	26.6837	0.55	3.58987	1.1	7.28009	1.1	11.0345	2.7	14.161	2.2	11.927	2.7	22.0187	1.6	9.89958	1.1	7.3619
284207	METRNL	2.6	14.1771	0.53	3.23615	3.7	27.5171	2.1	14.7463	7.9	51.5636	6.8	45.0042	4.7	47.1476	3.7	19.4059	2.1	11.3848	1.1	8.97058	2.6	16.0868	5.8	38.8173
83442	SH3BGRL3	8	43.6219	2	12.2119	14	104.119	12	84.2643	4	26.1081	6	39.7096	2	20.0628	6	31.469	4	21.6854	12	97.8609	8	49.4979	12	80.3116
223	ALDH9A1	2.9	15.8129	0.71	4.33522	0.36	2.67734	2.5	17.5551	1.1	7.17973	1.8	11.9129	2.1	21.0659	2.5	13.1121	2.1	11.3848	2.1	17.1257	1.1	6.80596	1.8	12.0467
5331	PLCB3	0.84	4.5803	0.84	5.12899	0.67	4.98282	1.8	12.6397	1	6.52703	1.3	8.60374	0.84	8.42637	0.84	4.40566	0.84	4.55393	1.3	10.6016	1.2	7.42469	0.5	3.34632
8721	EDF1	2.9	15.8129	2.9	17.7072	11.4	84.7823	3.8	26.6837	3.8	24.8027	4.8	31.7677	1.9	19.0597	6.7	35.1404	9.5	51.5028	2.9	23.6497	3.8	23.5115	5.7	38.148
8533	COPS3	0.39	2.12657	0.39	2.38132	0.39	2.90045	0.78	5.47718	0.78	5.09108	2	13.2365	0.78	7.82449	1.6	8.39173	0.78	4.22865	0.39	3.18048	2	12.3745	0.39	2.61013
10051	SMC4	0.41	2.23562	0.96	5.8617	1.1	8.18075	0.14	0.983084	1.5	9.79055	1.4	9.26557	0.41	4.11287	1.5	7.86724	0.41	2.22275	0.14	1.14171	0.96	5.93975	0.82	5.48796
444	ASPH	2.7	14.7224	17.3	105.633	11.8	87.7571	7.3	51.2608	17.3	112.918	14.5	95.9648	2.7	27.0848	39.1	205.073	33.6	182.157	19.1	155.762	31.8	196.754	32.7	218.849
30846	EHD2	0.97	5.28916	1.6	9.7695	0.32	2.37985	4.5	31.5991	0.65	4.24257	0.97	6.41972	1.3	13.0408	6.1	31.9935	3.9	21.1433	1.6	13.0481	5.2	32.1736	4.5	30.1169
9688	NUP93	0.82	4.47125	0.41	2.50343	0.2	1.48741	0.61	4.28344	0.61	3.98149	0.82	5.42698	2	20.0628	0.61	3.19935	0.41	2.22275	0.61	4.9746	0.41	2.53677	0.2	1.33853
23307	FKBP15	0.16	0.872439	0.66	4.02992	0.82	6.09838	0.16	1.12352	0.82	5.35217	0.66	4.36805	0.16	1.60502	0.66	3.46159	1.3	7.04775	0.49	3.99599	0.16	0.989958	0.16	1.07082
60412	EXOC4	0.24	1.30866	1.4	8.54831	0.72	5.35467	0.24	1.68529	0.72	4.69946	0.72	4.76515	0.48	4.81507	1.2	6.29379	0.96	5.20449	0.48	3.91444	0.48	2.96987	0.48	3.21246
10802	SEC24A	0.4	2.1811	0.8	4.88475	0.8	5.94964	1.2	8.42643	1.2	7.83244	2	13.2365	0.4	4.01256	1.6	8.39173	1	5.42135	0.4	3.26203	1.4	8.66213	1.6	10.7082
92675	DTD1	1.1	5.99802	5.6	34.1933	2.2	16.3615	1.1	7.72423	6.7	43.7311	8.9	58.9026	1.1	11.0345	20	104.897	14.4	78.0674	3.3	26.9118	10	61.8724	8.9	59.5644
145482	PTGR2	0.56	3.05354	2.2	13.4331	1.1	8.18075	1.1	7.72423	0.56	3.65514	1.1	7.28009	0.56	5.61758	1.1	5.76931	2.2	11.927	1.1	8.97058	3.9	24.1302	2.2	14.7238
100507436	MICA	0.5	2.72637	1.5	9.15891	1	7.43705	2.5	17.5551	3	19.5811	2	13.2365	1	10.0314	0.5	2.62241	1	5.42135	0.5	4.07754	0.5	3.09362	0.5	3.34632
81890	QTRT1	1.4	7.63384	2.9	17.7072	0.95	7.06519	2.4	16.8529	1.4	9.13784	0.95	6.28735	0.95	9.52983	1.4	7.34276	1.9	10.3006	2.9	23.6497	1.4	8.66213	0.48	3.21246
57095	PITHD1	3.1	16.9035	3.1	18.9284	1.3	9.66816	6.3	44.2388	3.1	20.2338	1.3	8.60374	1.3	13.0408	4.4	23.0772	1.3	7.04775	1.3	10.6016	1.3	8.04341	1.9	12.716
1967	EIF2B1	0.59	3.21712	4.7	28.6979	1.2	8.92445	5.9	41.43	2.9	18.9284	4.7	31.1058	1.2	12.0377	7.1	37.2383	8.8	47.7079	1.8	14.6791	7.1	43.9294	7.1	47.5177
5049	PAFAH1B2	1.1	5.99802	3.3	20.1496	2.2	16.3615	6.7	47.0476	4.4	28.7189	4.4	29.1204	4.4	44.1382	4.4	23.0772	5.6	30.3595	2.2	17.9412	3.3	20.4179	3.3	22.0857
84193	SETD3	0.36	1.96299	1.8	10.9907	0.36	2.67734	1.1	7.72423	2.5	16.3176	2.5	16.5457	1.1	11.0345	1.8	9.44069	1.1	5.96348	0.36	2.93583	2.5	15.4681	0.73	4.88562
8189	SYMPK	0.41	2.23562	0.54	3.29721	0.14	1.04119	0.41	2.87903	0.41	2.67608	0.27	1.78693	0.41	4.11287	0.14	0.734276	0.14	0.758989	0.14	1.14171	0.27	1.67055	0.14	0.936969
28960	DCPS	1	5.45274	3	18.3178	3.5	26.0297	2.5	17.5551	1.5	9.79055	1.5	9.9274	4.5	45.1413	2	10.4897	1	5.42135	2	16.3102	1.5	9.28086	2.5	16.7316
26130	GAPVD1	0.29	1.58129	0.87	5.31217	0.58	4.31349	0.72	5.05586	0.43	2.80662	0.87	5.75789	0.14	1.4044	0.87	4.563	0.43	2.33118	0.29	2.36497	0.58	3.5886	0.58	3.88173
10272	FSTL3	2.5	13.6319	0.83	5.06793	0.83	6.17275	6.7	47.0476	9.2	60.0487	7.5	49.637	6.7	67.2104	3.3	17.3079	2.5	13.5534	1.7	13.8636	0.83	5.13541	2.5	16.7316
85476	GFM1	0.91	4.96199	0.23	1.40437	0.45	3.34667	0.91	6.39005	0.68	4.43838	0.23	1.5222	1.8	18.0565	0.45	2.36017	1.8	9.75842	2	16.3102	1.4	8.66213	0.68	4.55099
10938	EHD1	1.6	8.72439	1.6	9.7695	0.97	7.21393	4.5	31.5991	2.9	18.9284	2.9	19.193	1.6	16.0502	13.5	70.8052	7.4	40.118	6.1	49.746	5.5	34.0298	9.7	64.9186
10491	CRTAP	0.4	2.1811	0.8	4.88475	0.4	2.97482	1.6	11.2352	1.2	7.83244	2.8	18.5311	1.6	16.0502	0.4	2.09793	0.4	2.16854	2	16.3102	1.6	9.89958	0.8	5.35411
64423	INF2	0.5	2.72637	0.99	6.04488	0.25	1.85926	0.5	3.51101	0.74	4.83	0.5	3.30913	0.25	2.50785	3.7	19.4059	2.7	14.6376	0.5	4.07754	2.5	15.4681	0.99	6.62571
9761	MLEC	0.53	2.88995	1.1	6.71653	0.53	3.94163	1.1	7.72423	0.53	3.45933	1.1	7.28009	1.1	11.0345	5.3	27.7976	1.6	8.67416	1.1	8.97058	2.1	12.9932	5.3	35.471
170506	DHX36	0.19	1.03602	0.58	3.54144	0.19	1.41304	0.38	2.66837	1.7	11.096	1.2	7.94192	0.19	1.90597	0.77	4.03852	2.3	12.4691	0.38	3.09893	0.96	5.93975	0.38	2.5432
5970	RELA	1.2	6.54329	0.4	2.44238	0.4	2.97482	2	14.0441	0.4	2.61081	0.4	2.64731	2.4	24.0754	0.8	4.19586	0.4	2.16854	2	16.3102	0.4	2.4749	1.2	8.03116
5585	PKN1	0.21	1.14508	0.83	5.06793	0.63	4.68534	0.21	1.47463	0.42	2.74135	0.42	2.77967	0.21	2.10659	0.21	1.10141	0.21	1.13848	0.42	3.42513	0.21	1.29932	0.21	1.40545
63893	UBE2O	0.33	1.7994	0.49	2.99191	0.33	2.45422	0.33	2.31727	0.66	4.30784	0.49	3.24295	0.33	3.31036	2	10.4897	1.1	5.96348	0.82	6.68716	0.82	5.07354	0.82	5.48796
9647	PPM1F	0.38	2.07204	2.3	14.0437	0.77	5.72652	0.77	5.40696	0.38	2.48027	1.2	7.94192	0.77	7.72418	2.3	12.0631	1.5	8.13202	5	40.7754	3.1	19.1804	2.3	15.3931
3913	LAMB2	0.2	1.09055	0.2	1.22119	0.2	1.48741	2	14.0441	4.5	29.3716	3.9	25.8112	3	30.0942	0.4	2.09793	0.5	2.71067	0.3	2.44652	1.3	8.04341	0.99	6.62571
7153	TOP2A	0.24	1.30866	0.24	1.46543	0.12	0.892445	0.36	2.52793	0.6	3.91622	0.36	2.38258	0.71	7.12229	0.48	2.51752	0.48	2.60225	0.48	3.91444	0.36	2.22741	0.12	0.803116
51809	GALNT7	0.26	1.41771	0.26	1.58754	0.26	1.93363	2.6	18.2573	6.2	40.4676	6.2	41.0332	2.6	26.0816	3.1	16.259	2.1	11.3848	1.8	14.6791	2.3	14.2306	0.77	5.15333
1066	CES1	0.29	1.58129	10	61.0594	7.1	52.803	20.6	144.654	8.2	53.5217	8.8	58.2407	0.59	5.91852	55.3	290.039	62.6	339.376	35.6	290.321	42.9	265.433	37.6	251.643
31	ACACA	0.08	0.436219	0.78	4.76263	0.16	1.18993	0.55	3.86212	0.47	3.0677	0.63	4.16951	0.94	9.42951	0.55	2.88466	0.31	1.68062	1.5	12.2326	0.78	4.82605	0.55	3.68095
9716	AQR	0.13	0.708856	1.2	7.32713	0.53	3.94163	0.67	4.70476	0.4	2.61081	0.27	1.78693	0.8	8.02512	0.27	1.4161	0.13	0.704775	0.27	2.20187	0.4	2.4749	0.13	0.870042
1491	CTH	0.47	2.56279	1.4	8.54831	0.47	3.49541	6.1	42.8344	5.2	33.9406	8	52.9461	2.3	23.0722	3.8	19.9303	2.8	15.1798	5.6	45.6684	3.3	20.4179	2.8	18.7394
6427	SRSF2	13.3	72.5215	12.2	74.4924	12.2	90.732	5.6	39.3234	5.6	36.5514	6.7	44.3424	11.1	111.349	2.2	11.5386	1.1	5.96348	3.3	26.9118	2.2	13.6119	1.1	7.3619
55197	RPRD1A	4.4	23.9921	4.4	26.8661	1.7	12.643	2.2	15.4485	1.7	11.096	2.2	14.5602	2.2	22.0691	7.8	40.9097	3.9	21.1433	5	40.7754	5	30.9362	2.2	14.7238
983	CDK1	4.3	23.4468	11.3	68.9971	8.7	64.7023	2.6	18.2573	4.3	28.0662	2.6	17.2075	3.5	35.1099	9.6	50.3504	0.87	4.71657	9.6	78.2887	3.5	21.6553	0.87	5.82259
9589	WTAP	3.1	16.9035	3.8	23.2026	3.8	28.2608	0.63	4.42388	1.3	8.48514	1.3	8.60374	1.3	13.0408	1.9	9.96517	5	27.1067	3.1	25.2807	1.3	8.04341	0	0
5641	LGMN	7.3	39.805	6.4	39.078	7.7	57.2652	2.7	18.9595	12.7	82.8933	9.5	62.8735	1.8	18.0565	1.4	7.34276	1.8	9.75842	1.4	11.4171	0.45	2.78426	0	0
5528	PPP2R5D	0.38	2.07204	1.9	11.6013	0.38	2.82608	0.38	2.66837	1.9	12.4014	2.6	17.2075	1.1	11.0345	2.3	12.0631	2.6	14.0955	0.38	3.09893	1.1	6.80596	0	0
498	ATP5A1	3.3	17.994	3.3	20.1496	1.2	8.92445	2.1	14.7463	0.91	5.9396	0.61	4.03714	2.7	27.0848	1.2	6.29379	2.4	13.0112	0.91	7.42112	0.3	1.85617	0	0
6137	RPL13	3.3	17.994	4.4	26.8661	4.4	32.723	2.2	15.4485	1.1	7.17973	2.2	14.5602	4.4	44.1382	5.6	29.371	1.1	5.96348	4.4	35.8823	1.1	6.80596	0	0
23350	U2SURP	0.45	2.45373	1.4	8.54831	0.91	6.76771	0.23	1.61507	0.91	5.9396	0.45	2.97822	1.1	11.0345	0.45	2.36017	0.23	1.24691	0.23	1.87567	0.23	1.42306	0	0
79882	ZC3H14	0.55	2.99901	1.1	6.71653	1.4	10.4119	0.28	1.96617	0.55	3.58987	0.55	3.64005	0.28	2.80879	0.55	2.88466	1.1	5.96348	0.28	2.28342	0.28	1.73243	0	0
23659	PLA2G15	7.5	40.8956	1.5	9.15891	0.5	3.71852	5	35.1101	5	32.6352	5	33.0913	6	60.1884	3	15.7345	2	10.8427	0.5	4.07754	1.5	9.28086	0	0
10277	UBE4B	0.6	3.27164	0.3	1.83178	0.3	2.23111	0.15	1.0533	0.45	2.93716	0.45	2.97822	0.9	9.02826	0.75	3.93362	0.15	0.813202	0.15	1.22326	0.3	1.85617	0	0
100	ADA	3.8	20.7204	0.38	2.32026	0.38	2.82608	4.6	32.3013	5.4	35.246	3.1	20.5166	0.38	3.81193	2.3	12.0631	1.5	8.13202	0.77	6.27941	1.5	9.28086	0	0
2896	GRN	7.2	39.2597	0.34	2.07602	0.69	5.13156	6.9	48.452	6.9	45.0365	6.9	45.666	2.1	21.0659	3.1	16.259	0.34	1.84326	1.4	11.4171	0.69	4.26919	0	0
10498	CARM1	0.77	4.19861	1.9	11.6013	1.9	14.1304	0.77	5.40696	0.77	5.02581	1.9	12.5747	0.77	7.72418	1.5	7.86724	1.5	8.13202	0.77	6.27941	0.38	2.35115	0	0
23345	SYNE1	0.06	0.327164	0.04	0.244238	0.02	0.148741	0.02	0.140441	0.06	0.391622	0.02	0.132365	0.02	0.200628	0.04	0.209793	0.02	0.108427	0.04	0.326203	0.04	0.24749	0	0
4040	LRP6	0.12	0.654329	0.6	3.66356	0.12	0.892445	2	14.0441	0.72	4.69946	1.7	11.2511	0.12	1.20377	0.24	1.25876	0.36	1.95168	0.36	2.93583	0.36	2.22741	0.12	0.803116
23576	DDAH1	7.7	41.9861	6.5	39.6886	3.2	23.7985	5.8	40.7278	5.8	37.8568	4.5	29.7822	1.3	13.0408	2.6	13.6366	3.2	17.3483	1.9	15.4946	0	0	0.65	4.35021
6223	RPS19	1	5.45274	7	42.7416	7	52.0593	4	28.0881	3	19.5811	7	46.3279	9	90.2826	6	31.469	6	32.5281	3	24.4652	0	0	2	13.3853
54888	NSUN2	1.4	7.63384	2.3	14.0437	1.2	8.92445	0.7	4.91542	1.4	9.13784	0.7	4.63279	1.6	16.0502	1.4	7.34276	0.7	3.79494	0.7	5.70855	0	0	0.23	1.53931
7257	TSNAX	6.1	33.2617	5	30.5297	2.8	20.8237	6.7	47.0476	2.8	18.2757	3.3	21.8403	1.1	11.0345	2.8	14.6855	1.1	5.96348	2.8	22.8342	0	0	2.2	14.7238
7916	PRRC2A	2.2	11.996	1.8	10.9907	1.7	12.643	0.53	3.72167	0.44	2.87189	0.18	1.19129	0.09	0.902826	0.27	1.4161	0.35	1.89747	0.09	0.733957	0	0	0.09	0.602337
54512	EXOSC4	2.3	12.5413	2.3	14.0437	0.77	5.72652	2.3	16.1507	3.8	24.8027	3.8	25.1494	1.5	15.0471	0.77	4.03852	3.1	16.8062	0.77	6.27941	0	0	0.77	5.15333
5167	ENPP1	1.6	8.72439	0.89	5.43428	0.44	3.2723	1.1	7.72423	1.3	8.48514	1.8	11.9129	0.67	6.72104	0.22	1.15386	1.3	7.04775	0.22	1.79412	0	0	0	0
5511	PPP1R8	3	16.3582	2	12.2119	4	29.7482	3	21.0661	1	6.52703	1	6.61827	2	20.0628	1	5.24483	1	5.42135	1	8.15508	0	0	0	0
8289	ARID1A	0.96	5.23463	0.85	5.19005	0.64	4.75971	0.21	1.47463	0.74	4.83	0.11	0.728009	0.74	7.42323	0.21	1.10141	0.32	1.73483	0.21	1.71257	0	0	0	0
3425	IDUA	3.1	16.9035	2.1	12.8225	0.26	1.93363	2.1	14.7463	1.5	9.79055	2.6	17.2075	1.8	18.0565	0.26	1.36366	1.5	8.13202	0.26	2.12032	0	0	0	0
6207	RPS13	11.1	60.5254	3.3	20.1496	4.4	32.723	3.3	23.1727	4.4	28.7189	2.2	14.5602	6.7	67.2104	1.1	5.76931	8.9	48.25	3.3	26.9118	0	0	0	0
56829	ZC3HAV1	0.19	1.03602	0.57	3.48038	0.19	1.41304	0.38	2.66837	0.38	2.48027	0.38	2.51494	0.19	1.90597	0.19	0.996517	0.57	3.09017	0.38	3.09893	0	0	0	0
5062	PAK2	3.8	20.7204	7.2	43.9628	12.4	92.2194	3.1	21.7683	2.1	13.7068	2.1	13.8984	0.69	6.92166	7.2	37.7628	4.5	24.3961	2.1	17.1257	3.1	19.1804	1.7	11.3775
51631	LUC7L2	5.8	31.6259	5.3	32.3615	4.2	31.2356	4.2	29.4925	3.7	24.15	3.2	21.1784	0.53	5.31664	3.7	19.4059	2.6	14.0955	0.53	4.32219	2.6	16.0868	2.1	14.0545
5928	RBBP4	12.9	70.3404	7.5	45.7945	6.4	47.5971	11.2	78.6467	9.6	62.6595	10.7	70.8154	2.1	21.0659	10.7	56.1197	9.6	52.0449	5.9	48.115	8.6	53.2102	7	46.8484
3418	IDH2	4.4	23.9921	4.4	26.8661	2.8	20.8237	2.8	19.6617	2.8	18.2757	2	13.2365	2	20.0628	4	20.9793	1.2	6.50562	1.2	9.78609	4.8	29.6987	3.2	21.4164
5802	PTPRS	0.61	3.32617	0.48	2.93085	0.48	3.56978	2.9	20.3639	3.5	22.8446	4	26.4731	1.1	11.0345	0.24	1.25876	0.36	1.95168	0.12	0.978609	0.36	2.22741	0.12	0.803116
1828	DSG1	5.6	30.5354	0.8	4.88475	0.6	4.46223	2.2	15.4485	1.8	11.7487	1.8	11.9129	0.4	4.01256	0.6	3.1469	1	5.42135	0	0	0.6	3.71234	1.6	10.7082
8482	SEMA7A	7.7	41.9861	2.4	14.6543	2.1	15.6178	1.5	10.533	5.8	37.8568	6.1	40.3714	0.92	9.22889	4	20.9793	2.4	13.0112	0	0	0.92	5.69226	1.5	10.039
11164	NUDT5	10.8	58.8896	13.8	84.2619	8.5	63.2149	14.6	102.522	11.5	75.0609	13.1	86.6993	3.8	38.1193	10	52.4483	12.3	66.6826	0	0	10	61.8724	7.7	51.5333
686	BTD	3.7	20.1751	3	18.3178	1.1	8.18075	5.9	41.43	6.3	41.1203	6.3	41.6951	5.6	56.1758	2.2	11.5386	2.6	14.0955	0	0	2.6	16.0868	3	20.0779
53343	NUDT9	2.6	14.1771	3.7	22.592	3.2	23.7985	1.1	7.72423	2.6	16.9703	2.1	13.8984	1.1	11.0345	2.1	11.0141	2.1	11.3848	0	0	2.6	16.0868	3.7	24.7627
283871	PGP	2	10.9055	2.5	15.2648	1.5	11.1556	5.5	38.6212	1	6.52703	1.5	9.9274	1.5	15.0471	1.5	7.86724	3.5	18.9747	0	0	0.5	3.09362	2.5	16.7316
4282	MIF	31.4	171.216	15.7	95.8632	8.6	63.9586	62.9	441.686	5.7	37.2041	5.7	37.7241	4.3	43.135	4.3	22.5528	1.4	7.58989	0	0	15.7	97.1396	11.4	76.296
126792	B3GALT6	0.59	3.21712	1.8	10.9907	0.59	4.38786	1.8	12.6397	1.8	11.7487	0.59	3.90478	4.1	41.1287	0.59	3.09445	3.5	18.9747	0	0	1.8	11.137	0.59	3.94865
11041	B3GNT1	10	54.5274	5.7	34.8038	12.4	92.2194	4.8	33.7057	4.3	28.0662	2.9	19.193	4.3	43.135	1.4	7.34276	0.48	2.60225	0	0	1.9	11.7558	2.9	19.4086
710	SERPING1	22	119.96	10.4	63.5018	10	74.3705	4.8	33.7057	8	52.2163	8	52.9461	2.8	28.0879	0.8	4.19586	0.8	4.33708	0	0	1.2	7.42469	4	26.7705
10174	SORBS3	0.67	3.65334	1.7	10.3801	1	7.43705	0.67	4.70476	0.67	4.37311	0.67	4.43424	1.7	17.0534	0.67	3.51404	0.33	1.78904	0	0	0.67	4.14545	0.33	2.20857
64374	SIL1	2.5	13.6319	0.42	2.56449	0.83	6.17275	1.3	9.12864	2.9	18.9284	1.3	8.60374	0.42	4.21319	0.83	4.35321	2.1	11.3848	0	0	0.83	5.13541	0.42	2.81091
7150	TOP1	1.5	8.17911	1.5	9.15891	1.5	11.1556	1	7.02203	1	6.52703	0.77	5.09606	0.51	5.11601	2.1	11.0141	2.1	11.3848	0	0	1.5	9.28086	1	6.69263
10592	SMC2	0.3	1.63582	2.2	13.4331	1.3	9.66816	1	7.02203	0.9	5.87433	0.3	1.98548	1	10.0314	0.75	3.93362	0.3	1.6264	0	0	0.45	2.78426	0.45	3.01169
6902	TBCA	21.7	118.324	10	61.0594	10	74.3705	11.7	82.1577	5	32.6352	3.3	21.8403	6.7	67.2104	8.3	43.5321	8.3	44.9972	0	0	3.3	20.4179	5	33.4632
23211	ZC3H4	2.2	11.996	0.98	5.98382	2.7	20.08	0.98	6.88159	0.39	2.54554	0.2	1.32365	0.2	2.00628	0.59	3.09445	0.39	2.11433	0	0	0.98	6.06349	0.39	2.61013
8544	PIR	2.7	14.7224	2	12.2119	1.3	9.66816	0.67	4.70476	6	39.1622	4.7	31.1058	2.7	27.0848	3.3	17.3079	2.7	14.6376	0	0	2.7	16.7055	4	26.7705
10437	IFI30	11.7	63.7971	1.7	10.3801	1.7	12.643	0.83	5.82828	7.5	48.9527	6.7	44.3424	3.3	33.1036	0.83	4.35321	0.83	4.49972	0	0	2.5	15.4681	0.83	5.55489
821	CANX	1.8	9.81493	2.1	12.8225	0.29	2.15674	1.8	12.6397	2.9	18.9284	5.3	35.0768	1.2	12.0377	5.6	29.371	5.6	30.3595	0	0	2.6	16.0868	2.1	14.0545
5091	PC	1.6	8.72439	1.7	10.3801	0.16	1.18993	0.31	2.17683	0.16	1.04433	0.31	2.05166	1.1	11.0345	1.6	8.39173	2.2	11.927	0	0	0.63	3.89796	0.31	2.07472
10434	LYPLA1	3.6	19.6299	3.6	21.9814	2.1	15.6178	0.71	4.98564	3.6	23.4973	2.9	19.193	0.71	7.12229	5	26.2241	2.9	15.7219	0	0	3.6	22.2741	3.6	24.0935
2582	GALE	1.6	8.72439	1.6	9.7695	0.53	3.94163	3.2	22.4705	2.1	13.7068	1.6	10.5892	1.1	11.0345	2.1	11.0141	1.6	8.67416	0	0	1.1	6.80596	3.2	21.4164
9861	PSMD6	8.8	47.9841	0.77	4.70157	1.2	8.92445	2.3	16.1507	1.2	7.83244	0.77	5.09606	1.2	12.0377	2.3	12.0631	3.1	16.8062	0	0	1.9	11.7558	2.7	18.0701
8520	HAT1	3.9	21.2657	3.3	20.1496	1.1	8.18075	7.2	50.5586	3.3	21.5392	2.8	18.5311	2.2	22.0691	3.9	20.4548	1.1	5.96348	0	0	1.1	6.80596	0.56	3.74788
6155	RPL27	10	54.5274	1.7	10.3801	3.3	24.5422	3.3	23.1727	1.7	11.096	3.3	21.8403	11.7	117.367	3.3	17.3079	3.3	17.8904	0	0	3.3	20.4179	1.7	11.3775
2202	EFEMP1	1.2	6.54329	0.4	2.44238	0.4	2.97482	10.8	75.8379	24	156.649	24	158.838	8.8	88.2763	1.2	6.29379	0.4	2.16854	0	0	2	12.3745	1.2	8.03116
1457	CSNK2A1	2.4	13.0866	3.5	21.3708	1.2	8.92445	8.8	61.7938	4.7	30.677	4.7	31.1058	6.5	65.2041	3.5	18.3569	2.4	13.0112	0	0	2.9	17.943	0.59	3.94865
55862	ECHDC1	2.3	12.5413	3.1	18.9284	4.7	34.9541	0.78	5.47718	4.7	30.677	4.7	31.1058	0.78	7.82449	0.78	4.09097	2.3	12.4691	0	0	2.3	14.2306	1.6	10.7082
11054	OGFR	0.28	1.52677	0.28	1.70966	0.28	2.08237	1.7	11.9374	1.7	11.096	1.9	12.5747	0.28	2.80879	1.4	7.34276	0.56	3.03595	0	0	0.56	3.46485	0.83	5.55489
1464	CSPG4	0.29	1.58129	1.2	7.32713	0.68	5.05719	5.7	40.0256	7.7	50.2581	8.4	55.5934	9.4	94.2951	0.19	0.996517	0.68	3.68652	0	0	0.1	0.618724	0	0
84340	GFM2	0.27	1.47224	0.82	5.00687	0.82	6.09838	1.1	7.72423	1.1	7.17973	1.1	7.28009	0.55	5.51727	0.55	2.88466	0.55	2.98174	0	0	0.27	1.67055	0	0
8449	DHX16	0.2	1.09055	0.98	5.98382	0.2	1.48741	1.4	9.83084	1.2	7.83244	0.98	6.4859	1.4	14.044	0.59	3.09445	0.59	3.19859	0	0	0.2	1.23745	0	0
55749	CCAR1	1.3	7.08856	1.7	10.3801	0.63	4.68534	0.42	2.94925	0.83	5.41744	0.83	5.49316	1.3	13.0408	0.63	3.30424	0.63	3.41545	0	0	0	0	0.63	4.21636
6206	RPS12	3.8	20.7204	1.3	7.93772	1.3	9.66816	2.5	17.5551	1.3	8.48514	5	33.0913	3.8	38.1193	1.3	6.81828	6.3	34.1545	0	0	0	0	1.3	8.70042
22844	FRMPD1	0.56	3.05354	0.45	2.74767	0.22	1.63615	0.34	2.38749	0.45	2.93716	0.67	4.43424	0.56	5.61758	0.34	1.78324	0.56	3.03595	0	0	0	0	0.11	0.73619
10735	STAG2	0.3	1.63582	0.3	1.83178	0.45	3.34667	0.15	1.0533	0.6	3.91622	0.75	4.9637	0.15	1.50471	0.9	4.72035	1	5.42135	0	0	0	0	0.45	3.01169
3916	LAMP1	3.5	19.0846	1.3	7.93772	0.43	3.19793	0.43	3.01947	0.43	2.80662	1.3	8.60374	0.87	8.72732	0.43	2.25528	0.43	2.33118	0	0	0	0	0	0
5832	ALDH18A1	0.21	1.14508	1.7	10.3801	1	7.43705	0.42	2.94925	0.83	5.41744	0.63	4.16951	2.1	21.0659	1	5.24483	1.3	7.04775	0	0	0	0	0	0
8106	PABPN1	9.3	50.7105	6	36.6356	7.3	54.2904	4	28.0881	1.3	8.48514	1.3	8.60374	8	80.2512	2	10.4897	4	21.6854	2	16.3102	1.3	8.04341	2	13.3853
6599	SMARCC1	0.7	3.81692	1.9	11.6013	1.4	10.4119	0.35	2.45771	1.2	7.83244	1.4	9.26557	1.4	14.044	0.7	3.67138	0.18	0.975842	0.35	2.85428	0.53	3.27924	0.53	3.5471
5595	MAPK3	1.3	7.08856	3.5	21.3708	0.44	3.2723	1.3	9.12864	1.3	8.48514	0.88	5.82407	1.3	13.0408	3.1	16.259	0.88	4.77079	3.5	28.5428	2.6	16.0868	0.88	5.88952
2027	ENO3	10	54.5274	10	61.0594	8.9	66.1897	12.1	84.9665	23.2	151.427	27.9	184.65	18.9	189.593	14.2	74.4766	20.5	111.138	17.9	145.976	17.4	107.658	13.7	91.6891
7431	VIM	17.9	97.6041	7.6	46.4051	12.6	93.7068	4.7	33.0035	7.6	49.6054	10	66.1827	10.6	106.333	2.4	12.5876	1.8	9.75842	1.2	9.78609	1.5	9.28086	1.8	12.0467
1021	CDK6	3.7	20.1751	1.6	9.7695	0.53	3.94163	1.6	11.2352	2.6	16.9703	1.6	10.5892	2.1	21.0659	1.1	5.76931	0	0	1.6	13.0481	0.53	3.27924	0.53	3.5471
6228	RPS23	6.7	36.5334	1.7	10.3801	5	37.1852	1.7	11.9374	1.7	11.096	6.7	44.3424	3.3	33.1036	5	26.2241	0	0	3.3	26.9118	8.3	51.3541	5	33.4632
84572	GNPTG	5	27.2637	2.1	12.8225	1.4	10.4119	2.1	14.7463	1.4	9.13784	2.9	19.193	1.4	14.044	1.4	7.34276	0	0	1.4	11.4171	1.4	8.66213	0.71	4.75177
64787	EPS8L2	0.75	4.08956	1.5	9.15891	1.5	11.1556	0.75	5.26652	0.75	4.89527	1	6.61827	0.75	7.52355	0.5	2.62241	0	0	0.25	2.03877	0.5	3.09362	0.25	1.67316
10552	ARPC1A	4.4	23.9921	3.6	21.9814	2.2	16.3615	5.3	37.2167	4.9	31.9825	6.2	41.0332	2.2	22.0691	0.44	2.30772	0	0	3.6	29.3583	3.6	22.2741	2.7	18.0701
4357	MPST	4.1	22.3562	10.6	64.7229	4.1	30.4919	2.9	20.3639	3.5	22.8446	1.2	7.94192	2.9	29.0911	1.8	9.44069	0	0	4.1	33.4358	1.2	7.42469	4.1	27.4398
52	ACP1	10.8	58.8896	7.2	43.9628	1.2	8.92445	8.4	58.985	2.4	15.6649	4.8	31.7677	1.2	12.0377	3.6	18.8814	0	0	4.8	39.1444	4.8	29.6987	3.6	24.0935
10436	EMG1	5.6	30.5354	5	30.5297	4.4	32.723	1.9	13.3419	3.8	24.8027	3.1	20.5166	0.63	6.31978	1.9	9.96517	0	0	1.3	10.6016	4.4	27.2238	1.9	12.716
5106	PCK2	0.66	3.59881	5.2	31.7509	1.6	11.8993	0.66	4.63454	0.66	4.30784	0.33	2.18403	2	20.0628	0.66	3.46159	0	0	0.33	2.69118	0.66	4.08358	0.66	4.41714
8241	RBM10	0.92	5.01652	0.69	4.2131	2.1	15.6178	0.46	3.23013	0.46	3.00243	0.69	4.5666	0.23	2.30722	2.5	13.1121	0	0	0.69	5.627	0.69	4.26919	0.23	1.53931
8266	UBL4A	7.5	40.8956	3.8	23.2026	2.5	18.5926	3.8	26.6837	2.5	16.3176	3.8	25.1494	1.3	13.0408	1.3	6.81828	0	0	1.3	10.6016	3.8	23.5115	1.3	8.70042
27131	SNX5	0.8	4.36219	2	12.2119	1.2	8.92445	1.2	8.42643	1.6	10.4433	2	13.2365	0.8	8.02512	1.6	8.39173	0	0	2	16.3102	1.2	7.42469	0.8	5.35411
6280	S100A9	21.3	116.143	1.3	7.93772	1.3	9.66816	7.5	52.6652	5	32.6352	7.5	49.637	3.8	38.1193	3.8	19.9303	0	0	2.5	20.3877	3.8	23.5115	6.3	42.1636
55239	OGFOD1	0.37	2.01751	0.74	4.51839	0.37	2.75171	0.74	5.1963	1.1	7.17973	1.1	7.28009	0.74	7.42323	0.37	1.94059	0	0	0.37	3.01738	0.74	4.57856	0.37	2.47627
51747	LUC7L3	3.5	19.0846	1	6.10594	2	14.8741	1	7.02203	1.5	9.79055	1	6.61827	1	10.0314	1	5.24483	0	0	1	8.15508	0.5	3.09362	0	0
3925	STMN1	14	76.3384	11	67.1653	15	111.556	6	42.1322	5	32.6352	7	46.3279	9	90.2826	1	5.24483	0	0	2	16.3102	2	12.3745	0	0
23404	EXOSC2	2.1	11.4508	2.9	17.7072	2.9	21.5674	2.9	20.3639	2.1	13.7068	1.4	9.26557	4.3	43.135	0.71	3.72383	0	0	1.4	11.4171	0.71	4.39294	0	0
6605	SMARCE1	0.87	4.74388	2.2	13.4331	3.5	26.0297	0.43	3.01947	1.3	8.48514	0.43	2.84585	0.87	8.72732	0.43	2.25528	0	0	0.43	3.50668	0.87	5.3829	0	0
54862	CC2D1A	0.74	4.03503	0.74	4.51839	0.19	1.41304	1.1	7.72423	0.19	1.24014	0.37	2.44876	0.56	5.61758	0.37	1.94059	0	0	0.19	1.54946	0.74	4.57856	0	0
445	ASS1	4.5	24.5373	4.5	27.4767	5.9	43.8786	1.4	9.83084	6.4	41.773	6.4	42.3569	2.7	27.0848	1.4	7.34276	0	0	0.45	3.66978	0	0	0.45	3.01169
129804	FBLN7	0.75	4.08956	0.38	2.32026	0.75	5.57778	1.5	10.533	3	19.5811	1.5	9.9274	2.6	26.0816	0.75	3.93362	0	0	0.38	3.09893	0	0	1.1	7.3619
4928	NUP98	0.17	0.926966	0.83	5.06793	0.83	6.17275	0.66	4.63454	0.66	4.30784	0.83	5.49316	0.83	8.32606	0.33	1.73079	0	0	0.17	1.38636	0	0	0	0
3422	IDI1	3.1	16.9035	0.63	3.84674	0.63	4.68534	2.5	17.5551	1.3	8.48514	1.3	8.60374	1.3	13.0408	1.3	6.81828	0	0	0.63	5.1377	0	0	0	0
50813	COPS7A	0.67	3.65334	0.67	4.09098	0.67	4.98282	3.3	23.1727	3.3	21.5392	4	26.4731	0.67	6.72104	1.3	6.81828	0	0	0.67	5.4639	0	0	0	0
60528	ELAC2	1.5	8.17911	1.1	6.71653	0.43	3.19793	1.1	7.72423	0.86	5.61325	0.86	5.69171	1.1	11.0345	0.43	2.25528	0	0	0	0	0.22	1.36119	0.22	1.47238
1363	CPE	20.4	111.236	13	79.3772	12.2	90.732	6.3	44.2388	14.1	92.0311	13.7	90.6702	3.7	37.1162	0.37	1.94059	0	0	0	0	0.37	2.28928	3	20.0779
51608	GET4	1.2	6.54329	1.8	10.9907	1.2	8.92445	1.2	8.42643	0.59	3.85095	0.59	3.90478	0.59	5.91852	0.59	3.09445	0	0	0	0	1.2	7.42469	1.2	8.03116
51586	MED15	0.89	4.85294	0.89	5.43428	0.44	3.2723	0.44	3.08969	1.3	8.48514	0.89	5.89026	0.44	4.41382	1.8	9.44069	0	0	0	0	0.44	2.72238	0	0
1152	CKB	9.5	51.801	5.8	35.4144	6.3	46.8534	10.5	73.7313	7.4	48.3	6.3	41.6951	6.3	63.1978	0.53	2.77976	0	0	0	0	0	0	1.1	7.3619
10591	C6orf108	4.7	25.6279	5.9	36.025	3.5	26.0297	4.7	33.0035	2.4	15.6649	1.2	7.94192	1.2	12.0377	3.5	18.3569	0	0	0	0	0	0	1.2	8.03116
10460	TACC3	1.5	8.17911	1.3	7.93772	2.3	17.1052	0.25	1.75551	0.5	3.26352	0.25	1.65457	0.5	5.0157	0.25	1.31121	0	0	0	0	0	0	0	0
9972	NUP153	1	5.45274	2.5	15.2648	1	7.43705	0.14	0.983084	0.29	1.89284	0.58	3.83859	0.29	2.90911	0.14	0.734276	0	0	0	0	0	0	0	0
9045	RPL14	3.3	17.994	1.7	10.3801	1.7	12.643	1.7	11.9374	1.7	11.096	1.7	11.2511	5	50.157	1.7	8.91621	0	0	0	0	0	0	0	0
4351	MPI	0.95	5.1801	0.48	2.93085	0.48	3.56978	2.9	20.3639	0.95	6.20068	1.4	9.26557	0.95	9.52983	2.4	12.5876	0	0	0	0	0	0	0	0
5868	RAB5A	6.4	34.8975	2.7	16.486	0.91	6.76771	4.5	31.5991	3.6	23.4973	0.91	6.02262	1.8	18.0565	1.8	9.44069	3.6	19.5168	3.6	29.3583	3.6	22.2741	2.7	18.0701
8531	CSDA	4.8	26.1732	5.5	33.5827	6.9	51.3156	6.9	48.452	6.9	45.0365	6.2	41.0332	2.8	28.0879	2.1	11.0141	4.8	26.0225	2.1	17.1257	2.1	12.9932	4.8	32.1246
6629	SNRPB2	2.7	14.7224	3.6	21.9814	2.7	20.08	1.8	12.6397	2.7	17.623	3.6	23.8258	2.7	27.0848	1.8	9.44069	0	0	1.8	14.6791	3.6	22.2741	4.5	30.1169
23324	MAN2B2	3.7	20.1751	2.9	17.7072	1.6	11.8993	2.9	20.3639	3.3	21.5392	2.7	17.8693	3.1	31.0973	0	0	1.2	6.50562	1.2	9.78609	1.2	7.42469	0.59	3.94865
50809	HP1BP3	0.74	4.03503	0.74	4.51839	1.1	8.18075	0.37	2.59815	0.74	4.83	0.37	2.44876	1.9	19.0597	0	0	1.1	5.96348	1.1	8.97058	1.5	9.28086	1.1	7.3619
9532	BAG2	1.4	7.63384	1.4	8.54831	0.71	5.2803	1.4	9.83084	1.4	9.13784	2.1	13.8984	2.1	21.0659	0	0	1.4	7.58989	2.9	23.6497	1.4	8.66213	1.4	9.36969
59342	SCPEP1	2.3	12.5413	2.7	16.486	1.4	10.4119	0.45	3.15991	2.3	15.0122	1.8	11.9129	0.91	9.12857	0	0	1.4	7.58989	0.91	7.42112	0.45	2.78426	1.4	9.36969
6917	TCEA1	3.8	20.7204	2.5	15.2648	6.9	51.3156	1.3	9.12864	1.9	12.4014	1.3	8.60374	0.63	6.31978	0	0	1.9	10.3006	1.3	10.6016	6.9	42.6919	3.1	20.7472
5763	PTMS	5	27.2637	12.5	76.3242	10	74.3705	2.5	17.5551	12.5	81.5879	17.5	115.82	2.5	25.0785	0	0	20	108.427	5	40.7754	12.5	77.3405	10	66.9263
51287	CHCHD8	4.3	23.4468	2.9	17.7072	4.3	31.9793	2.9	20.3639	4.3	28.0662	2.9	19.193	4.3	43.135	0	0	1.4	7.58989	2.9	23.6497	4.3	26.6051	2.9	19.4086
51138	COPS4	4.6	25.0826	1.5	9.15891	0.38	2.82608	4.2	29.4925	1.2	7.83244	1.5	9.9274	1.2	12.0377	0	0	0.77	4.17444	0.38	3.09893	0.77	4.76417	0.77	5.15333
3490	IGFBP7	8	43.6219	1.3	7.93772	1.3	9.66816	16.7	117.268	35.3	230.404	34.7	229.654	12.7	127.399	0	0	2	10.8427	2.7	22.0187	2	12.3745	4	26.7705
1777	DNASE2	1.1	5.99802	4.4	26.8661	3.3	24.5422	1.7	11.9374	3.3	21.5392	2.8	18.5311	1.1	11.0345	0	0	0.56	3.03595	1.7	13.8636	1.1	6.80596	1.1	7.3619
4162	MCAM	0.86	4.68936	0.86	5.25111	0.29	2.15674	3.7	25.9815	5.1	33.2879	4.6	30.444	2	20.0628	0	0	0.57	3.09017	0.29	2.36497	0.57	3.52673	0.29	1.94086
55644	OSGEP	0.5	2.72637	2	12.2119	3	22.3111	1.5	10.533	2.5	16.3176	0.5	3.30913	1.5	15.0471	0	0	2	10.8427	1	8.15508	1.5	9.28086	2	13.3853
8891	EIF2B3	0.38	2.07204	1.2	7.32713	1.2	8.92445	0.38	2.66837	1.2	7.83244	0.38	2.51494	1.2	12.0377	0	0	0.38	2.06011	0.77	6.27941	0.38	2.35115	1.2	8.03116
4147	MATN2	0.87	4.74388	0.65	3.96886	0.22	1.63615	0.87	6.10916	2.4	15.6649	2.2	14.5602	0.87	8.72732	0	0	0.65	3.52388	0.22	1.79412	0.22	1.36119	0	0
10523	CHERP	0.73	3.9805	2	12.2119	0.73	5.42904	0.49	3.44079	0.73	4.76473	0.73	4.83133	0.73	7.32292	0	0	0.73	3.95758	0.24	1.95722	0.24	1.48494	0	0
4839	NOP2	1.1	5.99802	1.4	8.54831	1.4	10.4119	0.57	4.00256	1.1	7.17973	0.86	5.69171	1.7	17.0534	0	0	1.4	7.58989	0.86	7.01337	1.1	6.80596	0	0
7448	VTN	9.2	50.1652	16	97.695	16	118.993	1.2	8.42643	1.6	10.4433	2	13.2365	0.4	4.01256	0	0	0.8	4.33708	0.4	3.26203	0	0	3.2	21.4164
56252	YLPM1	1.2	6.54329	0.87	5.31217	0.76	5.65215	0.22	1.54485	0.11	0.717973	0.22	1.45602	0.43	4.3135	0	0	0.11	0.596348	0.11	0.897058	0	0	0.11	0.73619
10360	NPM3	2	10.9055	1	6.10594	1	7.43705	3	21.0661	4	26.1081	3	19.8548	2	20.0628	0	0	2	10.8427	1	8.15508	0	0	0	0
79080	CCDC86	2.1	11.4508	0.53	3.23615	1.1	8.18075	3.7	25.9815	0.53	3.45933	1.1	7.28009	2.6	26.0816	0	0	1.6	8.67416	1.1	8.97058	0	0	0	0
54507	ADAMTSL4	0.19	1.03602	0.75	4.57945	0.56	4.16475	0.75	5.26652	2.6	16.9703	3.4	22.5021	1.1	11.0345	0	0	0.75	4.06601	0	0	2.2	13.6119	1.3	8.70042
1466	CSRP2	4.2	22.9015	2.5	15.2648	1.7	12.643	1.7	11.9374	2.5	16.3176	3.3	21.8403	3.3	33.1036	0	0	0.83	4.49972	0	0	0.83	5.13541	1.7	11.3775
5885	RAD21	1.6	8.72439	0.65	3.96886	0.97	7.21393	0.97	6.81137	0.97	6.33122	1.3	8.60374	0.32	3.21005	0	0	1.6	8.67416	0	0	0.65	4.0217	0.32	2.14164
1203	CLN5	4.6	25.0826	1.7	10.3801	1.3	9.66816	1.7	11.9374	2.1	13.7068	2.9	19.193	1.3	13.0408	0	0	0.42	2.27697	0	0	1.3	8.04341	0	0
64132	XYLT2	0.28	1.52677	1.1	6.71653	0.56	4.16475	1.1	7.72423	3.1	20.2338	2.8	18.5311	0.56	5.61758	0	0	0.28	1.51798	0	0	0	0	0.28	1.87394
90161	HS6ST2	5.3	28.8995	6.9	42.131	3.1	23.0548	0.63	4.42388	2.2	14.3595	2.8	18.5311	1.6	16.0502	0	0	0.31	1.68062	0	0	0	0	0.31	2.07472
4069	LYZ	52.2	284.633	24.4	148.985	13.3	98.9127	2.2	15.4485	2.2	14.3595	2.2	14.5602	4.4	44.1382	0	0	2.2	11.927	0	0	0	0	4.4	29.4476
10085	EDIL3	1.1	5.99802	0.37	2.2592	0.74	5.50341	2.2	15.4485	7.8	50.9108	10	66.1827	1.5	15.0471	0	0	0.37	2.0059	0	0	0	0	0	0
81608	FIP1L1	0.39	2.12657	2.4	14.6543	3.6	26.7734	0.79	5.5474	0.39	2.54554	1.2	7.94192	1.2	12.0377	0	0	1.6	8.67416	0	0	0	0	0	0
25921	ZDHHC5	0.31	1.69035	0.94	5.73958	0.31	2.30548	2.5	17.5551	0.31	2.02338	0.31	2.05166	0.63	6.31978	0	0	0.63	3.41545	0	0	0	0	0	0
4288	MKI67	0.11	0.599802	0.23	1.40437	0.11	0.818075	0.57	4.00256	0.23	1.50122	0.06	0.397096	0.17	1.70534	0	0	0.06	0.325281	0	0	0	0	0	0
64093	SMOC1	3.8	20.7204	3.1	18.9284	1.2	8.92445	3.1	21.7683	11.2	73.1028	16.2	107.216	6.5	65.2041	0	0	0	0	1.9	15.4946	0.77	4.76417	1.2	8.03116
51596	CUTA	3.8	20.7204	6.4	39.078	1.3	9.66816	19.2	134.823	10.3	67.2284	6.4	42.3569	3.8	38.1193	0	0	0	0	2.6	21.2032	1.3	8.04341	3.8	25.432
6398	SECTM1	5.5	29.9901	7.3	44.5733	11.8	87.7571	5.5	38.6212	7.3	47.6473	7.3	48.3133	8.2	82.2575	0	0	0	0	0.91	7.42112	0	0	0.91	6.0903
2050	EPHB4	0.18	0.981493	0.91	5.5564	0.55	4.09037	0.55	3.86212	0.55	3.58987	0.55	3.64005	0.36	3.6113	0	0	0	0	0.18	1.46791	0	0	0	0
5274	SERPINI1	14.5	79.0647	10.5	64.1123	3.6	26.7734	4.5	31.5991	17.3	112.918	18.6	123.1	5.5	55.1727	0	0	0	0	0	0	0.45	2.78426	0.91	6.0903
115098	CCDC124	2.5	13.6319	0.83	5.06793	5	37.1852	2.5	17.5551	0.83	5.41744	0.83	5.49316	3.3	33.1036	0	0	0	0	0	0	1.7	10.5183	0	0
10314	LANCL1	1.1	5.99802	2.1	12.8225	0.53	3.94163	3.7	25.9815	1.6	10.4433	2.1	13.8984	0.53	5.31664	0	0	0	0	0	0	1.1	6.80596	0	0
7341	SUMO1	12	65.4329	6	36.6356	7.5	55.7778	4.5	31.5991	4.5	29.3716	3	19.8548	3	30.0942	0	0	0	0	0	0	0	0	1.5	10.039
5045	FURIN	4.3	23.4468	2.4	14.6543	2.4	17.8489	1.9	13.3419	1.6	10.4433	1.6	10.5892	1.1	11.0345	0	0	0	0	0	0	0	0	0.27	1.80701
9053	MAP7	0.66	3.59881	1.3	7.93772	0.99	7.36267	0.33	2.31727	0.66	4.30784	0.99	6.55208	0.66	6.62072	0	0	0	0	0	0	0	0	0.33	2.20857
54107	POLE3	2.5	13.6319	2.5	15.2648	1.3	9.66816	5	35.1101	1.3	8.48514	1.3	8.60374	1.3	13.0408	0	0	0	0	0	0	0	0	1.3	8.70042
80755	AARSD1	1.6	8.72439	1.6	9.7695	1.6	11.8993	0.55	3.86212	1.1	7.17973	0.55	3.64005	1.6	16.0502	0	0	0	0	0	0	0	0	1.1	7.3619
255743	NPNT	3.2	17.4488	1.1	6.71653	0.27	2.008	3.5	24.5771	6.7	43.7311	5.1	33.7532	4	40.1256	0	0	0	0	0	0	0	0	0	0
5754	PTK7	2.7	14.7224	2	12.2119	0.54	4.016	1.1	7.72423	2.5	16.3176	1.4	9.26557	0.18	1.80565	0	0	0	0	0	0	0	0	0	0
1952	CELSR2	0.76	4.14408	0.14	0.854831	0.14	1.04119	0.63	4.42388	0.76	4.96054	0.63	4.16951	0.28	2.80879	0	0	0	0	0	0	0	0	0	0
6772	STAT1	1.5	8.17911	2.2	13.4331	1.2	8.92445	2.2	15.4485	1.5	9.79055	0.49	3.24295	0.24	2.40754	0	0	0	0	0	0	0	0	0	0
9805	SCRN1	2	10.9055	3.5	21.3708	7.5	55.7778	2	14.0441	2.5	16.3176	1.5	9.9274	0.5	5.0157	0	0	0	0	0	0	0	0	0	0
3373	HYAL1	0.62	3.3807	4.3	26.2555	3.1	23.0548	6.8	47.7498	9.9	64.6176	8	52.9461	3.1	31.0973	0	0	0	0	0	0	0	0	0	0
6272	SORT1	4.5	24.5373	3.3	20.1496	0.91	6.76771	0.91	6.39005	0.91	5.9396	1.2	7.94192	0.3	3.00942	0	0	0	0	0	0	0	0	0	0
51203	NUSAP1	2.1	11.4508	0.82	5.00687	2.1	15.6178	0.82	5.75806	0.41	2.67608	0.82	5.42698	0.41	4.11287	0	0	0	0	0	0	0	0	0	0
5064	PALM	5.7	31.0806	1.3	7.93772	1.3	9.66816	0.87	6.10916	0.43	2.80662	0.43	2.84585	0.87	8.72732	0	0	0	0	0	0	0	0	0	0
89932	PAPLN	0.45	2.45373	0.3	1.83178	1.2	8.92445	0.6	4.21322	1.5	9.79055	1.3	8.60374	1.2	12.0377	0	0	0	0	0	0	0	0	0	0
55256	ADI1	5	27.2637	0.83	5.06793	0.83	6.17275	2.5	17.5551	0.83	5.41744	0.83	5.49316	0.83	8.32606	0	0	0	0	0	0	0	0	0	0
9374	PPT2	4.8	26.1732	0.68	4.15204	0.68	5.05719	4.1	28.7903	6.8	44.3838	7.5	49.637	2.7	27.0848	0	0	0	0	0	0	0	0	0	0
23406	COTL1	4.4	23.9921	1.1	6.71653	1.1	8.18075	7.8	54.7718	5.6	36.5514	4.4	29.1204	1.1	11.0345	0	0	0	0	0	0	0	0	0	0
6405	SEMA3F	0.45	2.45373	1.4	8.54831	0.45	3.34667	0.68	4.77498	2.5	16.3176	3	19.8548	2.3	23.0722	0	0	0	0	0	0	0	0	0	0
25942	SIN3A	0.48	2.61732	0.32	1.9539	0.32	2.37985	0.16	1.12352	0.32	2.08865	0.65	4.30187	0.32	3.21005	0	0	0	0	0	0	0	0	0	0
10669	CGREF1	0.91	4.96199	0.91	5.5564	0.91	6.76771	0.91	6.39005	2.7	17.623	2.7	17.8693	1.8	18.0565	0	0	0	0	0	0	0	0	0	0
5688	PSMA7	13.6	74.1573	12.1	73.8819	8.6	63.9586	16.4	115.161	8.6	56.1325	15	99.274	5.7	57.179	19.3	101.225	15	81.3202	7.9	64.4251	7.1	43.9294	10	66.9263
27316	RBMX	15.9	86.6986	22.9	139.826	22.4	166.59	10	70.2203	5.9	38.5095	5.3	35.0768	4.1	41.1287	16.5	86.5397	5.9	31.9859	7.6	61.9786	8.2	50.7354	11.8	78.9731
23191	CYFIP1	1	5.45274	1.2	7.32713	0.86	6.39586	1.7	11.9374	2.2	14.3595	1.7	11.2511	0.34	3.41068	3.8	19.9303	2.6	14.0955	1.7	13.8636	1.9	11.7558	1.6	10.7082
8301	PICALM	3.1	16.9035	2.4	14.6543	0.68	5.05719	1.7	11.9374	3.4	22.1919	3.1	20.5166	0.34	3.41068	5.8	30.42	2.7	14.6376	3.4	27.7273	4.8	29.6987	2.4	16.0623
7073	TIAL1	2.9	15.8129	3.4	20.7602	1.7	12.643	1.7	11.9374	2.9	18.9284	3.4	22.5021	0.57	5.7179	5.7	29.8955	3.4	18.4326	2.9	23.6497	1.7	10.5183	5.1	34.1324
1652	DDT	13.3	72.5215	5.6	34.1933	10	74.3705	12.2	85.6687	8.9	58.0906	8.9	58.9026	3.3	33.1036	16.7	87.5886	7.8	42.2865	10	81.5508	11.1	68.6783	17.8	119.129
6613	SUMO2	33.3	181.576	43.3	264.387	36.7	272.94	20	140.441	26.7	174.272	16.7	110.525	10	100.314	23.3	122.205	43.3	234.744	16.7	136.19	26.7	165.199	30	200.779
27161	EIF2C2	2	10.9055	2.2	13.4331	1.6	11.8993	2	14.0441	2.5	16.3176	1.6	10.5892	0.59	5.91852	1.8	9.44069	3.5	18.9747	1.6	13.0481	2	12.3745	2	13.3853
29	ABR	1.1	5.99802	0.88	5.37323	0.44	3.2723	0.22	1.54485	0.66	4.30784	0.22	1.45602	0.22	2.20691	0.88	4.61545	0.22	1.1927	0.88	7.17647	1.1	6.80596	1.5	10.039
2778	GNAS	0.43	2.34468	1.3	7.93772	1.3	9.66816	2.6	18.2573	0.86	5.61325	0.86	5.69171	0.86	8.627	2.6	13.6366	1.7	9.21629	1.3	10.6016	0.86	5.32102	0.86	5.75567
10121	ACTR1A	3.8	20.7204	1.4	8.54831	1.4	10.4119	0.95	6.67093	2.9	18.9284	2.9	19.193	0.95	9.52983	2.9	15.21	1.4	7.58989	2.4	19.5722	1.4	8.66213	1.4	9.36969
1017	CDK2	4.4	23.9921	3.9	23.8132	3.3	24.5422	5.6	39.3234	4.4	28.7189	2.8	18.5311	1.1	11.0345	5.6	29.371	2.8	15.1798	1.1	8.97058	1.1	6.80596	1.7	11.3775
2	A2M	17.1	93.2419	39.7	242.406	15.1	112.299	4.9	34.4079	7.7	50.2581	8.1	53.6079	0.13	1.30408	1.5	7.86724	1.4	7.58989	0	0	1	6.18724	4.7	31.4554
163	AP2B1	7.5	40.8956	2.7	16.486	1	7.43705	5.4	37.919	4.2	27.4135	4.6	30.444	0.83	8.32606	5.4	28.3221	6.3	34.1545	3.5	28.5428	4.4	27.2238	2.9	19.4086
10382	TUBB4	29.6	161.401	40	244.238	21.7	161.384	12.6	88.4776	20.9	136.415	18.3	121.114	20.4	204.641	26.1	136.89	16.5	89.4522	22.2	181.043	28.7	177.574	16.1	107.751
1974	EIF4A2	11.2	61.0707	11.6	70.8289	9.6	71.3956	7.2	50.5586	8.4	54.8271	8.4	55.5934	5.6	56.1758	14.8	77.6235	8.4	45.5393	10	81.5508	19.2	118.795	12.8	85.6657
7532	YWHAG	26.9	146.679	7.5	45.7945	11.3	84.0386	21.9	153.782	14.4	93.9893	10	66.1827	8.1	81.2543	16.3	85.4907	20.6	111.68	12.5	101.938	18.8	116.32	13.1	87.6735
7534	YWHAZ	32.9	179.395	12.1	73.8819	9.3	69.1645	26.4	185.382	16.4	107.043	11.4	75.4482	10	100.314	17.9	93.8824	28.6	155.051	22.9	186.751	25	154.681	20.7	138.538
55752	SEPT11	8.6	46.8936	10.5	64.1123	6.4	47.5971	2.7	18.9595	4.1	26.7608	7.7	50.9606	1.4	14.044	8.2	43.0076	6.4	34.6966	4.1	33.4358	6.4	39.5983	6.8	45.5099
29979	UBQLN1	8.2	44.7125	20.5	125.172	7.7	57.2652	11.8	82.8599	6.7	43.7311	7.7	50.9606	6.2	62.1947	14.4	75.5255	10.3	55.8399	7.7	62.7941	7.2	44.5481	12.3	82.3194
3185	HNRNPF	5	27.2637	10	61.0594	14.4	107.093	4.4	30.8969	5.6	36.5514	5.6	37.0623	3.3	33.1036	7.2	37.7628	5	27.1067	5	40.7754	4.4	27.2238	4.4	29.4476
5576	PRKAR2A	0.8	4.36219	2.8	17.0966	0.4	2.97482	1.6	11.2352	0.8	5.22163	1.2	7.94192	0.4	4.01256	4	20.9793	2.4	13.0112	3.2	26.0962	2.8	17.3243	3.6	24.0935
7336	UBE2V2	13.6	74.1573	18.2	111.128	9.1	67.6771	25.5	179.062	13.6	88.7676	12.7	84.052	6.4	64.2009	10	52.4483	21.8	118.185	19.1	155.762	19.1	118.176	16.4	109.759
88	ACTN2	4.7	25.6279	1.8	10.9907	0.7	5.20593	8.2	57.5806	6	39.1622	7	46.3279	2.1	21.0659	7	36.7138	5.6	30.3595	3.9	31.8048	6	37.1234	3.7	24.7627
1073	CFL2	5.8	31.6259	7.5	45.7945	18.3	136.098	6.7	47.0476	5.8	37.8568	9.2	60.888	5	50.157	10	52.4483	13.3	72.1039	7.5	61.1631	5.8	35.886	9.2	61.5722
4830	NME1	48	261.732	54	329.721	31	230.548	73	512.608	66	430.784	73	483.133	23	230.722	54	283.221	52	281.91	35	285.428	41	253.677	45	301.169
5313	PKLR	1.6	8.72439	3	18.3178	1.6	11.8993	0.82	5.75806	0.55	3.58987	0.82	5.42698	0.27	2.70848	1.1	5.76931	0.82	4.4455	0.55	4.48529	0.55	3.40298	1.1	7.3619
23157	SEPT6	5.4	29.4448	8.5	51.9005	3.6	26.7734	4.5	31.5991	3.6	23.4973	6.7	44.3424	1.3	13.0408	3.1	16.259	2.7	14.6376	2.7	22.0187	3.6	22.2741	3.1	20.7472
3099	HK2	0.77	4.19861	0.96	5.8617	0.77	5.72652	1.9	13.3419	1.5	9.79055	1.2	7.94192	0.38	3.81193	1.2	6.29379	1.2	6.50562	0.38	3.09893	0.77	4.76417	0.96	6.42493
5265	SERPINA1	130	708.856	171	1044.12	88.8	660.41	2.8	19.6617	53.2	347.238	54.8	362.681	0	0	8	41.9586	7.2	39.0337	0.8	6.52406	9.6	59.3975	61.2	409.589
348	APOE	47.7	260.096	70.9	432.911	96.4	716.931	0.91	6.39005	3.2	20.8865	1.8	11.9129	0	0	18.6	97.5538	9.1	49.3343	3.2	26.0962	6.8	42.0732	14.5	97.0432
1356	CP	16.3	88.8797	14.9	90.9785	11	81.8075	5.9	41.43	3.7	24.15	5.1	33.7532	0	0	24.1	126.4	24.1	130.654	12	97.8609	22.4	138.594	24.7	165.308
216	ALDH1A1	35.7	194.663	35.4	216.15	22.9	170.308	10.7	75.1357	8.2	53.5217	7.5	49.637	0	0	54.6	286.368	57.9	313.896	42.1	343.329	56.1	347.104	50.7	339.317
4052	LTBP1	4.2	22.9015	2.8	17.0966	3.5	26.0297	0.7	4.91542	1.3	8.48514	0.98	6.4859	0	0	2.9	15.21	3.5	18.9747	1.1	8.97058	2.4	14.8494	2.4	16.0623
5176	SERPINF1	17.3	94.3324	38.6	235.689	45.5	338.386	0.45	3.15991	0.91	5.9396	2.7	17.8693	0	0	14.5	76.05	9.5	51.5028	8.2	66.8716	11.4	70.5345	10.5	70.2727
2934	GSN	7.3	39.805	3.5	21.3708	5.4	40.16	3.5	24.5771	3.3	21.5392	3.5	23.1639	0	0	4.1	21.5038	5.2	28.191	1.9	15.4946	6.2	38.3609	6.2	41.4943
1499	CTNNB1	5	27.2637	2.6	15.8754	0.87	6.47023	0.87	6.10916	1.3	8.48514	1.1	7.28009	0	0	2	10.4897	3	16.264	1.7	13.8636	2	12.3745	1.1	7.3619
563	AZGP1	18.9	103.057	5.8	35.4144	2.6	19.3363	1.6	11.2352	3.2	20.8865	4.7	31.1058	0	0	1.6	8.39173	3.7	20.059	1.6	13.0481	3.2	19.7992	4.7	31.4554
54504	CPVL	9.6	52.3463	8.9	54.3428	4.1	30.4919	4.4	30.8969	4.8	31.3298	4.1	27.1349	0	0	4.1	21.5038	5.9	31.9859	3.3	26.9118	3	18.5617	4.1	27.4398
3383	ICAM1	6.4	34.8975	6.4	39.078	2.1	15.6178	3.6	25.2793	0.71	4.63419	0.36	2.38258	0	0	3.6	18.8814	6.8	36.8652	3.2	26.0962	5.4	33.4111	5.7	38.148
3934	LCN2	21.8	118.87	11.8	72.0501	2.7	20.08	11.8	82.8599	3.6	23.4973	7.3	48.3133	0	0	35.5	186.191	36.4	197.337	54.5	444.452	71.8	444.244	38.2	255.659
4897	NRCAM	2.2	11.996	2.2	13.4331	1.8	13.3867	1.4	9.83084	0.8	5.22163	0.8	5.29461	0	0	8.5	44.581	9.3	50.4185	6.3	51.377	7.2	44.5481	6.7	44.8406
10055	SAE1	6.1	33.2617	7.6	46.4051	10.7	79.5764	0.51	3.58123	5.1	33.2879	4.6	30.444	0	0	9.2	48.2524	2.5	13.5534	3.1	25.2807	5.6	34.6485	5.6	37.4788
128	ADH5	8.6	46.8936	6.7	40.9098	3.3	24.5422	5.7	40.0256	1.4	9.13784	5.2	34.415	0	0	4.3	22.5528	5.2	28.191	3.8	30.9893	4.8	29.6987	4.3	28.7783
10137	RBM12	3.2	17.4488	3.2	19.539	3.8	28.2608	2.9	20.3639	2.6	16.9703	1.8	11.9129	0	0	4.1	21.5038	2.4	13.0112	1.5	12.2326	2.4	14.8494	1.8	12.0467
7345	UCHL1	20	109.055	5.5	33.5827	6.4	47.5971	7.3	51.2608	3.6	23.4973	4.5	29.7822	0	0	20.9	109.617	12.7	68.8511	14.5	118.249	25.5	157.775	27.3	182.709
1739	DLG1	1.9	10.3602	3.1	18.9284	1.2	8.92445	1.9	13.3419	0.97	6.33122	1.4	9.26557	0	0	6.5	34.0914	5.3	28.7331	2.4	19.5722	2.4	14.8494	2.2	14.7238
1738	DLD	5.6	30.5354	2.4	14.6543	1.6	11.8993	4.8	33.7057	7.6	49.6054	4.8	31.7677	0	0	12.4	65.0359	10.8	58.5505	6.4	52.1925	12	74.2469	8	53.5411
2037	EPB41L2	1.7	9.26966	1.9	11.6013	1.7	12.643	2.7	18.9595	0.63	4.11203	0.84	5.55934	0	0	1.3	6.81828	2.1	11.3848	1.5	12.2326	2.3	14.2306	1.7	11.3775
22919	MAPRE1	8.1	44.1672	7.5	45.7945	5.6	41.6475	5	35.1101	1.9	12.4014	4.4	29.1204	0	0	6.3	33.0424	4.4	23.8539	3.8	30.9893	3.1	19.1804	3.1	20.7472
9685	CLINT1	2.8	15.2677	2.8	17.0966	3.2	23.7985	2	14.0441	2.4	15.6649	2	13.2365	0	0	3.6	18.8814	1.2	6.50562	0.4	3.26203	2.8	17.3243	2	13.3853
23654	PLXNB2	0.93	5.07105	0.82	5.00687	0.41	3.04919	3	21.0661	1.2	7.83244	1.5	9.9274	0	0	0.52	2.72731	0.62	3.36124	0.31	2.52807	0.41	2.53677	0.31	2.07472
3484	IGFBP1	8.7	47.4388	4	24.4238	1.3	9.66816	3.3	23.1727	3.3	21.5392	6	39.7096	0	0	17.3	90.7355	12.7	68.8511	7.3	59.5321	9.3	57.5413	10	66.9263
8417	STX7	6.2	33.807	3.8	23.2026	6.9	51.3156	2.3	16.1507	3.1	20.2338	3.8	25.1494	0	0	5.4	28.3221	4.6	24.9382	2.3	18.7567	1.5	9.28086	3.1	20.7472
6282	S100A11	23.3	127.049	6.7	40.9098	6.7	49.8282	21.7	152.378	8.3	54.1744	16.7	110.525	0	0	36.7	192.485	30	162.64	15	122.326	16.7	103.327	18.3	122.475
6696	SPP1	9.7	52.8916	16.2	98.9162	17.8	132.379	2.4	16.8529	3.2	20.8865	1.6	10.5892	0	0	26.8	140.561	26.8	145.292	34.9	284.612	55.9	345.867	64.1	428.998
5184	PEPD	3.6	19.6299	5.6	34.1933	2.8	20.8237	0.8	5.61762	2.4	15.6649	2.4	15.8838	0	0	6.8	35.6648	3.2	17.3483	4	32.6203	5.6	34.6485	5.6	37.4788
55623	THUMPD1	3.6	19.6299	5.2	31.7509	2.8	20.8237	1.6	11.2352	3.2	20.8865	2	13.2365	0	0	3.2	16.7835	6	32.5281	5.6	45.6684	3.2	19.7992	2.4	16.0623
9049	AIP	5	27.2637	2.8	17.0966	5.6	41.6475	1.7	11.9374	2.8	18.2757	2.8	18.5311	0	0	7.8	40.9097	2.8	15.1798	1.1	8.97058	2.8	17.3243	2.8	18.7394
6388	SDF2	11.8	64.3423	8.2	50.0687	14.5	107.837	1.8	12.6397	3.6	23.4973	2.7	17.8693	0	0	6.4	33.5669	4.5	24.3961	1.8	14.6791	2.7	16.7055	4.5	30.1169
55313	CPPED1	6	32.7164	3.3	20.1496	2	14.8741	1.3	9.12864	0.67	4.37311	2	13.2365	0	0	4	20.9793	2.7	14.6376	4	32.6203	6	37.1234	6	40.1558
57016	AKR1B10	3.8	20.7204	13.3	81.209	12.4	92.2194	12.4	87.0731	12.4	80.9352	12.4	82.0665	0	0	79	414.341	55.2	299.258	31.4	256.069	31	191.804	29	194.086
1173	AP2M1	1.5	8.17911	5.6	34.1933	3	22.3111	3	21.0661	5.2	33.9406	3.7	24.4876	0	0	8.5	44.581	7.4	40.118	4.8	39.1444	8.1	50.1166	5.2	34.8017
11252	PACSIN2	1.6	8.72439	4.7	28.6979	2.3	17.1052	0.39	2.73859	1.9	12.4014	3.5	23.1639	0	0	5.5	28.8466	2.7	14.6376	1.2	9.78609	2.7	16.7055	1.6	10.7082
79017	GGCT	9.1	49.6199	20.6	125.782	5.7	42.3912	10.3	72.3269	9.1	59.396	6.9	45.666	0	0	4.6	24.1262	10.3	55.8399	2.3	18.7567	8	49.4979	6.9	46.1792
6117	RPA1	1.5	8.17911	2.4	14.6543	1.5	11.1556	1.5	10.533	2.9	18.9284	4.1	27.1349	0	0	3.5	18.3569	4.1	22.2275	4.1	33.4358	4.4	27.2238	3.8	25.432
11333	PDAP1	8.6	46.8936	11.4	69.6077	15.7	116.762	18.6	130.61	15.7	102.474	14.3	94.6412	0	0	17.1	89.6866	17.1	92.705	2.9	23.6497	7.1	43.9294	7.1	47.5177
55280	CWF19L1	1.4	7.63384	3.1	18.9284	1.7	12.643	1	7.02203	1	6.52703	1.4	9.26557	0	0	2.1	11.0141	1	5.42135	0.69	5.627	2.1	12.9932	1	6.69263
3009	HIST1H1B	5.5	29.9901	10	61.0594	14.5	107.837	2.7	18.9595	2.7	17.623	8.2	54.2698	0	0	5.5	28.8466	9.1	49.3343	4.5	36.6978	2.7	16.7055	5.5	36.8095
2802	GOLGA3	0.66	3.59881	0.66	4.02992	0.92	6.84208	0.39	2.73859	0.53	3.45933	0.53	3.50768	0	0	1.3	6.81828	0.79	4.28286	0.92	7.50267	0.92	5.69226	1.3	8.70042
26528	DAZAP1	5.2	28.3543	4.4	26.8661	4.4	32.723	1.5	10.533	1.5	9.79055	3	19.8548	0	0	5.2	27.2731	5.2	28.191	1.5	12.2326	2.2	13.6119	2.2	14.7238
10509	SEMA4B	1.4	7.63384	1.4	8.54831	0.91	6.76771	1.4	9.83084	1.6	10.4433	2	13.2365	0	0	5	26.2241	7.7	41.7444	2.7	22.0187	5.2	32.1736	3.9	26.1013
9868	TOMM70A	1.8	9.81493	1.5	9.15891	1.5	11.1556	0.61	4.28344	0.91	5.9396	0.61	4.03714	0	0	6.1	31.9935	3	16.264	3	24.4652	3.6	22.2741	3.6	24.0935
5092	PCBD1	10	54.5274	8.6	52.5111	5.7	42.3912	7.1	49.8564	2.9	18.9284	2.9	19.193	0	0	4.3	22.5528	7.1	38.4916	5.7	46.4839	4.3	26.6051	7.1	47.5177
1977	EIF4E	3.8	20.7204	3.8	23.2026	6.9	51.3156	2.3	16.1507	3.1	20.2338	3.1	20.5166	0	0	3.8	19.9303	1.5	8.13202	2.3	18.7567	1.5	9.28086	3.8	25.432
55163	PNPO	4.6	25.0826	3.1	18.9284	3.1	23.0548	6.9	48.452	3.1	20.2338	3.8	25.1494	0	0	6.9	36.1893	3.1	16.8062	6.9	56.27	3.8	23.5115	6.2	41.4943
87178	PNPT1	0.89	4.85294	0.89	5.43428	0.89	6.61897	0.44	3.08969	0.67	4.37311	0.67	4.43424	0	0	1.1	5.76931	1.3	7.04775	0.22	1.79412	0.89	5.50664	0.22	1.47238
9942	XYLB	2.2	11.996	1.5	9.15891	1.9	14.1304	1.1	7.72423	0.37	2.415	1.5	9.9274	0	0	0.74	3.88117	0.37	2.0059	0.74	6.03476	1.9	11.7558	1.1	7.3619
5537	PPP6C	2.2	11.996	1.6	9.7695	1.6	11.8993	1.6	11.2352	2.2	14.3595	1.6	10.5892	0	0	6.5	34.0914	2.2	11.927	2.2	17.9412	2.2	13.6119	1.1	7.3619
83940	TATDN1	2.2	11.996	2.2	13.4331	1.1	8.18075	0.56	3.93234	2.8	18.2757	1.1	7.28009	0	0	2.2	11.5386	3.3	17.8904	1.7	13.8636	3.9	24.1302	3.9	26.1013
6921	TCEB1	8.9	48.5294	4.4	26.8661	7.4	55.0341	4.4	30.8969	4.4	28.7189	3	19.8548	0	0	8.9	46.679	4.4	23.8539	3	24.4652	7.4	45.7856	5.9	39.4865
4835	NQO2	2.9	15.8129	1.4	8.54831	1.4	10.4119	10.7	75.1357	2.1	13.7068	2.1	13.8984	0	0	2.9	15.21	1.4	7.58989	0.71	5.7901	5.7	35.2673	5.7	38.148
9040	UBE2M	4.5	24.5373	3.6	21.9814	1.8	13.3867	3.6	25.2793	2.7	17.623	5.5	36.4005	0	0	4.5	23.6017	4.5	24.3961	4.5	36.6978	5.5	34.0298	6.4	42.8329
26007	DAK	1.3	7.08856	5.6	34.1933	4.1	30.4919	0.94	6.60071	2.8	18.2757	1.9	12.5747	0	0	2.5	13.1121	2.8	15.1798	0.94	7.66577	3.8	23.5115	2.8	18.7394
54431	DNAJC10	0.83	4.52578	2.5	15.2648	1.7	12.643	1.1	7.72423	2.5	16.3176	2.2	14.5602	0	0	4.4	23.0772	1.9	10.3006	0.83	6.76871	2.8	17.3243	1.9	12.716
7353	UFD1L	2.7	14.7224	8.7	53.1217	6.7	49.8282	4.7	33.0035	6	39.1622	4.7	31.1058	0	0	2	10.4897	6	32.5281	2.7	22.0187	6	37.1234	6.7	44.8406
91754	NEK9	0.77	4.19861	1.7	10.3801	0.38	2.82608	0.58	4.07278	0.77	5.02581	0.19	1.25747	0	0	0.77	4.03852	0.58	3.14438	0.38	3.09893	0.77	4.76417	0.77	5.15333
10988	METAP2	2	10.9055	3.2	19.539	1.6	11.8993	2	14.0441	1.6	10.4433	2.4	15.8838	0	0	4	20.9793	2.8	15.1798	3.2	26.0962	0.4	2.4749	3.6	24.0935
6742	SSBP1	3.8	20.7204	6.3	38.4674	3.8	28.2608	2.5	17.5551	3.8	24.8027	5	33.0913	0	0	10	52.4483	5	27.1067	3.8	30.9893	7.5	46.4043	3.8	25.432
81611	ANP32E	11.4	62.1612	7.1	43.3522	4.3	31.9793	5.7	40.0256	5.7	37.2041	2.9	19.193	0	0	8.6	45.1055	1.4	7.58989	2.9	23.6497	5.7	35.2673	2.9	19.4086
25804	LSM4	3	16.3582	2	12.2119	2	14.8741	1	7.02203	4	26.1081	3	19.8548	0	0	3	15.7345	5	27.1067	2	16.3102	4	24.749	4	26.7705
4849	CNOT3	0.37	2.01751	1.9	11.6013	1.9	14.1304	0.37	2.59815	1.1	7.17973	1.5	9.9274	0	0	2.6	13.6366	1.5	8.13202	1.1	8.97058	1.5	9.28086	1.9	12.716
5393	EXOSC9	1.1	5.99802	1.1	6.71653	0.53	3.94163	1.1	7.72423	0.53	3.45933	1.1	7.28009	0	0	1.1	5.76931	0.53	2.87331	1.1	8.97058	1.1	6.80596	1.1	7.3619
8754	ADAM9	1	5.45274	0.42	2.56449	0.42	3.12356	0.42	2.94925	2.3	15.0122	1.5	9.9274	0	0	1.5	7.86724	2.5	13.5534	0.63	5.1377	1	6.18724	1	6.69263
1265	CNN2	13.1	71.4309	15.9	97.0844	20.7	153.947	2.1	14.7463	4.8	31.3298	2.8	18.5311	0	0	7.6	39.8607	6.2	33.6124	4.8	39.1444	4.1	25.3677	3.4	22.755
274	BIN1	1.5	8.17911	1.9	11.6013	1.1	8.18075	1.9	13.3419	0.76	4.96054	2.3	15.222	0	0	2.7	14.161	3.8	20.6011	1.9	15.4946	1.9	11.7558	3.4	22.755
3148	HMGB2	11.7	63.7971	31.7	193.558	46.7	347.31	10	70.2203	18.3	119.445	18.3	121.114	0	0	18.3	95.9804	18.3	99.2107	18.3	149.238	30	185.617	31.7	212.157
5494	PPM1A	1.8	9.81493	3.1	18.9284	3.6	26.7734	1.3	9.12864	1.8	11.7487	1.3	8.60374	0	0	4.9	25.6997	3.6	19.5168	4.5	36.6978	4	24.749	2.7	18.0701
8498	RANBP3	7.3	39.805	5.9	36.025	7	52.0593	1.5	10.533	2.2	14.3595	1.5	9.9274	0	0	3.3	17.3079	1.5	8.13202	2.9	23.6497	0.73	4.51668	1.8	12.0467
5430	POLR2A	1.4	7.63384	1.8	10.9907	1.4	10.4119	0.5	3.51101	0.3	1.95811	0.3	1.98548	0	0	0.69	3.61893	0.2	1.08427	0.59	4.8115	0.5	3.09362	0.2	1.33853
9584	RBM39	2.5	13.6319	4.3	26.2555	1.2	8.92445	3.7	25.9815	1.2	7.83244	1.8	11.9129	0	0	3.1	16.259	1.8	9.75842	1.2	9.78609	1.8	11.137	2.5	16.7316
27042	DIEXF	1.3	7.08856	1	6.10594	0.75	5.57778	1.5	10.533	2.5	16.3176	1.3	8.60374	0	0	1.8	9.44069	1	5.42135	0.5	4.07754	0.75	4.64043	1	6.69263
83443	SF3B5	14	76.3384	2	12.2119	8	59.4964	4	28.0881	6	39.1622	6	39.7096	0	0	6	31.469	8	43.3708	6	48.9305	6	37.1234	2	13.3853
23670	TMEM2	2.9	15.8129	2	12.2119	0.85	6.32149	0.98	6.88159	0.61	3.98149	0.61	4.03714	0	0	0.85	4.4581	1.2	6.50562	0.24	1.95722	0.61	3.77422	0.24	1.60623
10342	TFG	5.3	28.8995	4	24.4238	1.3	9.66816	5.3	37.2167	4.7	30.677	2.7	17.8693	0	0	2.7	14.161	2	10.8427	0.67	5.4639	2	12.3745	0.67	4.48406
51095	TRNT1	2.3	12.5413	2	12.2119	1.3	9.66816	2.7	18.9595	1.7	11.096	0.67	4.43424	0	0	3.7	19.4059	2	10.8427	2	16.3102	1.3	8.04341	0.67	4.48406
6146	RPL22	5	27.2637	15	91.5891	15	111.556	5	35.1101	7.5	48.9527	2.5	16.5457	0	0	10	52.4483	2.5	13.5534	2.5	20.3877	10	61.8724	10	66.9263
1889	ECE1	1.6	8.72439	2	12.2119	0.45	3.34667	1.8	12.6397	2.5	16.3176	2	13.2365	0	0	1.4	7.34276	1.6	8.67416	0.9	7.33957	0.68	4.20732	0.23	1.53931
4122	MAN2A2	1.8	9.81493	1.9	11.6013	0.32	2.37985	0.32	2.24705	1.3	8.48514	1.5	9.9274	0	0	0.32	1.67835	0.65	3.52388	0.32	2.60962	0.48	2.96987	0.65	4.35021
22985	ACIN1	2.4	13.0866	3.7	22.592	3.9	29.0045	0.93	6.53049	1.5	9.79055	1.5	9.9274	0	0	0.74	3.88117	1.1	5.96348	0.37	3.01738	0.37	2.28928	0.56	3.74788
10204	NUTF2	8.6	46.8936	1.4	8.54831	2.9	21.5674	5.7	40.0256	2.9	18.9284	2.9	19.193	0	0	2.9	15.21	2.9	15.7219	4.3	35.0668	4.3	26.6051	2.9	19.4086
54987	C1orf123	4.5	24.5373	4.5	27.4767	4.5	33.4667	1.8	12.6397	2.7	17.623	5.5	36.4005	0	0	0.91	4.77279	2.7	14.6376	0.91	7.42112	3.6	22.2741	4.5	30.1169
22826	DNAJC8	5	27.2637	2.9	17.7072	9.3	69.1645	3.6	25.2793	3.6	23.4973	2.1	13.8984	0	0	4.3	22.5528	5	27.1067	0.71	5.7901	4.3	26.6051	3.6	24.0935
27333	GOLIM4	1.7	9.26966	1.2	7.32713	0.49	3.64415	0.49	3.44079	0.98	6.39649	2	13.2365	0	0	0.24	1.25876	0.24	1.30112	0.49	3.99599	0.49	3.03175	0.73	4.88562
23607	CD2AP	4.9	26.7184	4.3	26.2555	3	22.3111	1.4	9.83084	0.81	5.2869	0.54	3.57386	0	0	3	15.7345	4.9	26.5646	1.4	11.4171	4.6	28.4613	3.2	21.4164
1520	CTSS	10	54.5274	6.4	39.078	3.6	26.7734	2.1	14.7463	0.71	4.63419	0.71	4.69897	0	0	7.9	41.4341	5.7	30.9017	7.1	57.901	10	61.8724	10.7	71.6112
5356	PLRG1	2.8	15.2677	1.6	9.7695	2.2	16.3615	2.5	17.5551	1.9	12.4014	0.94	6.22117	0	0	0.63	3.30424	1.6	8.67416	0.94	7.66577	0.94	5.816	0.63	4.21636
5833	PCYT2	1.3	7.08856	6.4	39.078	2.6	19.3363	1.3	9.12864	0.43	2.80662	0.43	2.84585	0	0	4.7	24.6507	3	16.264	4.7	38.3289	3.8	23.5115	2.1	14.0545
10617	STAMBP	0.8	4.36219	1.6	9.7695	0.4	2.97482	1.2	8.42643	1.6	10.4433	1.6	10.5892	0	0	1.6	8.39173	0.8	4.33708	1.2	9.78609	2	12.3745	2	13.3853
92140	MTDH	0.37	2.01751	3.3	20.1496	3.7	27.5171	1.1	7.72423	0.74	4.83	1.5	9.9274	0	0	0.74	3.88117	2.6	14.0955	0.74	6.03476	2.6	16.0868	2.6	17.4008
55666	NPLOC4	1.6	8.72439	3.1	18.9284	2.2	16.3615	1.3	9.12864	1.3	8.48514	0.31	2.05166	0	0	2.2	11.5386	0.94	5.09607	0.94	7.66577	0.31	1.91804	0.94	6.29108
79932	KIAA0319L	1.5	8.17911	0.43	2.62555	0.43	3.19793	1.1	7.72423	0.43	2.80662	0.43	2.84585	0	0	0.43	2.25528	0.43	2.33118	0.22	1.79412	0.22	1.36119	0.43	2.87783
23592	LEMD3	1.1	5.99802	0.92	5.61746	1.7	12.643	1.1	7.72423	0.37	2.415	0.37	2.44876	0	0	0.37	1.94059	0.37	2.0059	0.37	3.01738	0.37	2.28928	0.37	2.47627
54936	ADPRHL2	3.3	17.994	3.3	20.1496	2.8	20.8237	6.7	47.0476	1.1	7.17973	1.1	7.28009	0	0	1.1	5.76931	0.56	3.03595	0.56	4.56684	2.8	17.3243	1.7	11.3775
8546	AP3B1	1.1	5.99802	1.1	6.71653	0.33	2.45422	0.33	2.31727	0.33	2.15392	0.16	1.05892	0	0	2.8	14.6855	1.5	8.13202	1.8	14.6791	0.98	6.06349	1.3	8.70042
81876	RAB1B	8.8	47.9841	4.4	26.8661	1.3	9.66816	3.1	21.7683	3.1	20.2338	0.63	4.16951	0	0	4.4	23.0772	4.4	23.8539	3.8	30.9893	4.4	27.2238	2.5	16.7316
200081	TXLNA	2.6	14.1771	1.1	6.71653	1.1	8.18075	1.1	7.72423	3.3	21.5392	0.74	4.89752	0	0	1.1	5.76931	0.37	2.0059	0.37	3.01738	0.37	2.28928	1.1	7.3619
8801	SUCLG2	0.98	5.34369	1.6	9.7695	1.3	9.66816	0.98	6.88159	0.98	6.39649	0.33	2.18403	0	0	2.3	12.0631	3.9	21.1433	0.33	2.69118	2.3	14.2306	2.3	15.3931
64759	TNS3	0.81	4.41672	0.81	4.94581	1.6	11.8993	0.32	2.24705	0.16	1.04433	0.16	1.05892	0	0	1.1	5.76931	1.1	5.96348	0.97	7.91042	0.32	1.97992	0.48	3.21246
4343	MOV10	1.1	5.99802	1.2	7.32713	0.18	1.33867	0.35	2.45771	0.35	2.28446	1.1	7.28009	0	0	1.4	7.34276	0.35	1.89747	0.7	5.70855	0.18	1.1137	0.7	4.68484
57819	LSM2	8.6	46.8936	4.3	26.2555	7.1	52.803	5.7	40.0256	2.9	18.9284	4.3	28.4585	0	0	11.4	59.791	7.1	38.4916	1.4	11.4171	2.9	17.943	2.9	19.4086
79577	CDC73	2.4	13.0866	2.1	12.8225	2.4	17.8489	1.5	10.533	0.59	3.85095	0.88	5.82407	0	0	0.88	4.61545	0.59	3.19859	1.5	12.2326	0.59	3.65047	1.2	8.03116
1803	DPP4	8.6	46.8936	4.2	25.6449	0.7	5.20593	1.6	11.2352	0.23	1.50122	0.47	3.11058	0	0	2.3	12.0631	2.6	14.0955	0.47	3.83289	1.4	8.66213	1.4	9.36969
10454	TAB1	0.8	4.36219	1.6	9.7695	1.2	8.92445	0.4	2.80881	0.4	2.61081	0.8	5.29461	0	0	2	10.4897	0.4	2.16854	0.8	6.52406	2	12.3745	1.6	10.7082
9317	PTER	0.5	2.72637	1.5	9.15891	1.5	11.1556	0.5	3.51101	1	6.52703	1	6.61827	0	0	0.5	2.62241	2.5	13.5534	1	8.15508	1.5	9.28086	2	13.3853
3698	ITIH2	20	109.055	45.3	276.599	41.3	307.15	0.19	1.33419	4.5	29.3716	4.5	29.7822	0	0	11.1	58.2176	13.8	74.8146	5.8	47.2994	7.5	46.4043	11.9	79.6423
7018	TF	25.5	139.045	21.2	129.446	8.6	63.9586	0.71	4.98564	14.3	93.3366	16.9	111.849	0	0	0.95	4.98259	2.9	15.7219	1.4	11.4171	3.1	19.1804	12.6	84.3272
9414	TJP2	3	16.3582	4.2	25.6449	5.5	40.9037	0.31	2.17683	0.78	5.09108	0.94	6.22117	0	0	1.9	9.96517	1.1	5.96348	1.4	11.4171	1.7	10.5183	0.94	6.29108
7158	TP53BP1	0.52	2.83543	0.62	3.78568	0.41	3.04919	0.31	2.17683	0.31	2.02338	0.21	1.38984	0	0	0.93	4.87769	0.72	3.90337	0.52	4.24064	0.31	1.91804	0.62	4.14943
5903	RANBP2	0.77	4.19861	0.67	4.09098	0.31	2.30548	0.1	0.702203	0.41	2.67608	0.41	2.71349	0	0	0.62	3.25179	0.41	2.22275	0.36	2.93583	0.36	2.22741	0.52	3.48017
4907	NT5E	8.1	44.1672	4.8	29.3085	3.3	24.5422	0.74	5.1963	1.9	12.4014	2.6	17.2075	0	0	3	15.7345	2.6	14.0955	0.37	3.01738	0.74	4.57856	1.5	10.039
51540	SCLY	0.77	4.19861	3.8	23.2026	1.9	14.1304	0.77	5.40696	2.7	17.623	1.9	12.5747	0	0	5	26.2241	3.8	20.6011	2.7	22.0187	3.5	21.6553	3.5	23.4242
1515	CTSL2	6.8	37.0786	2.1	12.8225	5.3	39.4163	1.6	11.2352	2.1	13.7068	4.7	31.1058	0	0	1.1	5.76931	4.2	22.7697	0.53	4.32219	0.53	3.27924	1.1	7.3619
4316	MMP7	24.6	134.137	17.7	108.075	9.2	68.4208	0.77	5.40696	0.77	5.02581	2.3	15.222	0	0	26.9	141.086	22.3	120.896	30.8	251.176	25.4	157.156	23.8	159.285
5730	PTGDS	14	76.3384	13	79.3772	14	104.119	3	21.0661	1	6.52703	2	13.2365	0	0	5	26.2241	7	37.9494	11	89.7058	20	123.745	18	120.467
7172	TPMT	2	10.9055	0.67	4.09098	0.67	4.98282	1.3	9.12864	3.3	21.5392	5.3	35.0768	0	0	2.7	14.161	3.3	17.8904	4.7	38.3289	3.3	20.4179	1.3	8.70042
57026	PDXP	1.7	9.26966	1.7	10.3801	1.1	8.18075	0.56	3.93234	1.1	7.17973	2.2	14.5602	0	0	1.1	5.76931	1.1	5.96348	0.56	4.56684	1.1	6.80596	1.1	7.3619
8175	SF3A2	7.1	38.7145	7.9	48.2369	10.7	79.5764	0.71	4.98564	2.9	18.9284	2.9	19.193	0	0	1.4	7.34276	2.9	15.7219	0.71	5.7901	1.4	8.66213	2.1	14.0545
9667	SAFB2	0.49	2.67184	2.2	13.4331	2.2	16.3615	0.24	1.68529	0.49	3.19825	0.24	1.58838	0	0	1.2	6.29379	1.2	6.50562	0.73	5.95321	0.49	3.03175	0.24	1.60623
55054	ATG16L1	1.8	9.81493	1.1	6.71653	0.71	5.2803	0.36	2.52793	0.71	4.63419	0.36	2.38258	0	0	0.71	3.72383	0.71	3.84916	0.36	2.93583	1.1	6.80596	0.71	4.75177
143888	KDELC2	2.1	11.4508	1.4	8.54831	0.69	5.13156	0.34	2.38749	0.34	2.21919	0.34	2.25021	0	0	2.4	12.5876	2.1	11.3848	1	8.15508	2.1	12.9932	2.8	18.7394
2243	FGA	5	27.2637	15	91.5891	13.7	101.888	0.26	1.82573	0.26	1.69703	0.26	1.72075	0	0	2.1	11.0141	5.5	29.8174	0.79	6.44251	0.53	3.27924	0.53	3.5471
169714	QSOX2	3	16.3582	1.9	11.6013	0.7	5.20593	1.6	11.2352	3	19.5811	3.3	21.8403	0	0	2.8	14.6855	3.5	18.9747	0.47	3.83289	2.1	12.9932	2.6	17.4008
51569	UFM1	17.5	95.423	10	61.0594	5	37.1852	12.5	87.7754	5	32.6352	10	66.1827	0	0	7.5	39.3362	5	27.1067	7.5	61.1631	7.5	46.4043	7.5	50.1948
51534	VTA1	13.8	75.2478	1.5	9.15891	2.3	17.1052	7.7	54.0696	3.1	20.2338	3.8	25.1494	0	0	7.7	40.3852	3.8	20.6011	5.4	44.0374	3.1	19.1804	2.3	15.3931
14	AAMP	5.6	30.5354	5.6	34.1933	1.3	9.66816	4.4	30.8969	1.3	8.48514	0.63	4.16951	0	0	1.3	6.81828	1.3	7.04775	0.63	5.1377	1.3	8.04341	1.3	8.70042
283464	GXYLT1	1.8	9.81493	2.2	13.4331	0.44	3.2723	2.2	15.4485	3.1	20.2338	2.7	17.8693	0	0	3.1	16.259	3.1	16.8062	1.8	14.6791	0.89	5.50664	1.8	12.0467
51388	NIP7	3.2	17.4488	2.1	12.8225	2.1	15.6178	2.1	14.7463	4.2	27.4135	5.3	35.0768	0	0	8.4	44.0566	8.4	45.5393	2.1	17.1257	3.2	19.7992	4.2	28.1091
11316	COPE	5.7	31.0806	1.4	8.54831	4.3	31.9793	6.4	44.941	2.1	13.7068	1.4	9.26557	0	0	2.9	15.21	5	27.1067	2.9	23.6497	2.1	12.9932	0.71	4.75177
3081	HGD	3.8	20.7204	3.3	20.1496	0.95	7.06519	0.48	3.37057	0.48	3.13298	0.48	3.17677	0	0	9.5	49.8259	6.2	33.6124	7.1	57.901	6.2	38.3609	4.8	32.1246
10480	EIF3M	7.9	43.0767	2.1	12.8225	0.53	3.94163	4.2	29.4925	2.6	16.9703	2.1	13.8984	0	0	3.7	19.4059	3.2	17.3483	1.6	13.0481	3.2	19.7992	2.6	17.4008
392	ARHGAP1	2.5	13.6319	1.1	6.71653	0.36	2.67734	2.9	20.3639	0.71	4.63419	1.1	7.28009	0	0	6.8	35.6648	1.4	7.58989	1.4	11.4171	2.1	12.9932	1.1	7.3619
10924	SMPDL3A	3.5	19.0846	3.9	23.8132	0.87	6.47023	3.5	24.5771	2.6	16.9703	3.5	23.1639	0	0	0.43	2.25528	0.87	4.71657	0.43	3.50668	0.43	2.66051	0.43	2.87783
6396	SEC13	1.3	7.08856	1.3	7.93772	0.63	4.68534	2.5	17.5551	1.9	12.4014	0.63	4.16951	0	0	1.9	9.96517	2.5	13.5534	0.63	5.1377	0.63	3.89796	2.5	16.7316
4148	MATN3	0.71	3.87145	1.1	6.71653	0.36	2.67734	0.36	2.52793	0.71	4.63419	0.36	2.38258	0	0	1.4	7.34276	1.8	9.75842	0.71	5.7901	1.1	6.80596	1.1	7.3619
26003	GORASP2	2.9	15.8129	1.4	8.54831	0.71	5.2803	1.4	9.83084	1.4	9.13784	1.4	9.26557	0	0	5	26.2241	4.3	23.3118	2.1	17.1257	3.6	22.2741	2.9	19.4086
5447	POR	0.5	2.72637	0.75	4.57945	0.5	3.71852	0.75	5.26652	1	6.52703	0.75	4.9637	0	0	4	20.9793	1.8	9.75842	2	16.3102	3	18.5617	1.8	12.0467
10914	PAPOLA	2.7	14.7224	2	12.2119	0.24	1.78489	0.73	5.12608	0.98	6.39649	0.49	3.24295	0	0	2.2	11.5386	0.98	5.31292	0.49	3.99599	1.2	7.42469	0.49	3.27939
780	DDR1	2	10.9055	2	12.2119	0.25	1.85926	0.51	3.58123	1	6.52703	0.76	5.02988	0	0	0.25	1.31121	0.76	4.12022	0.76	6.19786	1.8	11.137	1	6.69263
10577	NPC2	6	32.7164	3	18.3178	1	7.43705	1	7.02203	9	58.7433	6	39.7096	0	0	2	10.4897	6	32.5281	1	8.15508	1	6.18724	5	33.4632
23753	SDF2L1	1.5	8.17911	0.77	4.70157	3.1	23.0548	2.3	16.1507	2.3	15.0122	0.77	5.09606	0	0	5.4	28.3221	2.3	12.4691	0.77	6.27941	1.5	9.28086	1.5	10.039
7251	TSG101	2.4	13.0866	1.4	8.54831	1.4	10.4119	1.4	9.83084	0.48	3.13298	1.9	12.5747	0	0	2.9	15.21	1.9	10.3006	1.4	11.4171	0.95	5.87788	0.95	6.358
124565	SLC38A10	1.3	7.08856	0.58	3.54144	0.58	4.31349	0.19	1.33419	0.38	2.48027	1.2	7.94192	0	0	0.58	3.042	0.38	2.06011	0.19	1.54946	0.38	2.35115	0.77	5.15333
57446	NDRG3	1.1	5.99802	1.1	6.71653	1.1	8.18075	1.1	7.72423	2.2	14.3595	1.7	11.2511	0	0	2.2	11.5386	0.56	3.03595	2.2	17.9412	2.2	13.6119	1.7	11.3775
8669	EIF3J	4.7	25.6279	2	12.2119	0.67	4.98282	3.3	23.1727	4	26.1081	2.7	17.8693	0	0	2.7	14.161	4.7	25.4803	0.67	5.4639	2	12.3745	2.7	18.0701
1477	CSTF1	2.5	13.6319	2	12.2119	1	7.43705	0.5	3.51101	4	26.1081	4	26.4731	0	0	3	15.7345	4.5	24.3961	4.5	36.6978	3	18.5617	2.5	16.7316
7798	LUZP1	0.32	1.74488	0.16	0.97695	0.16	1.18993	0.16	1.12352	0.81	5.2869	0.32	2.11784	0	0	0.48	2.51752	0.16	0.867416	0.16	1.30481	0.48	2.96987	0.16	1.07082
26093	CCDC9	2.2	11.996	0.87	5.31217	0.87	6.47023	0.87	6.10916	0.43	2.80662	0.43	2.84585	0	0	0.43	2.25528	0.43	2.33118	2.2	17.9412	1.7	10.5183	1.3	8.70042
10016	PDCD6	7.3	39.805	0.91	5.5564	0.91	6.76771	8.2	57.5806	1.8	11.7487	1.8	11.9129	0	0	3.6	18.8814	1.8	9.75842	3.6	29.3583	0.91	5.63039	3.6	24.0935
667	DST	0.09	0.490747	0.26	1.58754	0.17	1.2643	0.13	0.912864	0.56	3.65514	0.56	3.70623	0	0	2.4	12.5876	0.85	4.60815	0.38	3.09893	0.85	5.25915	0.94	6.29108
79672	FN3KRP	2.7	14.7224	4	24.4238	1.3	9.66816	0.67	4.70476	3.3	21.5392	2.7	17.8693	0	0	3.3	17.3079	3.3	17.8904	3.3	26.9118	4.7	29.08	4	26.7705
10105	PPIF	0.91	4.96199	8.2	50.0687	10.9	81.0638	2.7	18.9595	3.6	23.4973	6.4	42.3569	0	0	1.8	9.44069	4.5	24.3961	2.7	22.0187	4.5	27.8426	4.5	30.1169
9209	LRRFIP2	0.76	4.14408	0.38	2.32026	0.76	5.65215	0.76	5.33674	1.1	7.17973	1.5	9.9274	0	0	0.76	3.98607	1.5	8.13202	0.76	6.19786	1.1	6.80596	1.1	7.3619
9946	CRYZL1	0.5	2.72637	1	6.10594	0.5	3.71852	3.5	24.5771	3	19.5811	2	13.2365	0	0	1	5.24483	1.5	8.13202	0.5	4.07754	1.5	9.28086	0.5	3.34632
3092	HIP1	0.67	3.65334	1.2	7.32713	0.67	4.98282	0.17	1.19374	0.33	2.15392	0.17	1.12511	0	0	1.2	6.29379	1.2	6.50562	1	8.15508	0.5	3.09362	1	6.69263
8943	AP3D1	0.37	2.01751	0.37	2.2592	0.73	5.42904	0.37	2.59815	0.37	2.415	0.55	3.64005	0	0	0.92	4.82524	1.3	7.04775	0.92	7.50267	1.5	9.28086	0.73	4.88562
131566	DCBLD2	0.28	1.52677	0.83	5.06793	0.28	2.08237	0.28	1.96617	0.56	3.65514	1.1	7.28009	0	0	6.4	33.5669	6.4	34.6966	3.1	25.2807	4.4	27.2238	3.1	20.7472
23275	POFUT2	1.6	8.72439	0.8	4.88475	0.4	2.97482	0.4	2.80881	0.8	5.22163	0.8	5.29461	0	0	2.4	12.5876	0.4	2.16854	0.4	3.26203	1.2	7.42469	2	13.3853
7374	UNG	1.3	7.08856	1.3	7.93772	0.63	4.68534	2.5	17.5551	1.9	12.4014	1.9	12.5747	0	0	0.63	3.30424	0.63	3.41545	0.63	5.1377	1.3	8.04341	0.63	4.21636
8878	SQSTM1	2.2	11.996	2.2	13.4331	1.6	11.8993	1.1	7.72423	0.55	3.58987	0.55	3.64005	0	0	1.1	5.76931	2.2	11.927	2.7	22.0187	0.55	3.40298	1.1	7.3619
10954	PDIA5	1.5	8.17911	1.1	6.71653	0.37	2.75171	0.37	2.59815	1.9	12.4014	4.1	27.1349	0	0	1.5	7.86724	4.1	22.2275	0.74	6.03476	0.74	4.57856	0.37	2.47627
55325	UFSP2	1.2	6.54329	0.77	4.70157	0.38	2.82608	0.77	5.40696	0.38	2.48027	1.2	7.94192	0	0	1.2	6.29379	1.9	10.3006	0.38	3.09893	1.2	7.42469	0.38	2.5432
51400	PPME1	1.6	8.72439	1.1	6.71653	1.1	8.18075	3.2	22.4705	3.7	24.15	2.6	17.2075	0	0	7.9	41.4341	2.6	14.0955	5.3	43.2219	3.2	19.7992	4.2	28.1091
10425	ARIH2	0.74	4.03503	1.5	9.15891	0.37	2.75171	1.1	7.72423	1.1	7.17973	1.1	7.28009	0	0	0.74	3.88117	0.74	4.0118	1.5	12.2326	1.9	11.7558	1.1	7.3619
10486	CAP2	0.33	1.7994	2	12.2119	1	7.43705	0.67	4.70476	2.3	15.0122	2	13.2365	0	0	3.3	17.3079	2	10.8427	2.7	22.0187	1.3	8.04341	1.7	11.3775
23224	SYNE2	0.14	0.763384	0.09	0.549534	0.05	0.371852	0.05	0.351101	0.14	0.913784	0.09	0.595644	0	0	0.05	0.262241	0.18	0.975842	0.05	0.407754	0.09	0.556851	0.09	0.602337
771	CA12	1.3	7.08856	1.3	7.93772	1.3	9.66816	0.67	4.70476	2.7	17.623	1.3	8.60374	0	0	8	41.9586	10.7	58.0084	4	32.6203	5.3	32.7924	6	40.1558
4734	NEDD4	0.36	1.96299	1.6	9.7695	0.36	2.67734	0.71	4.98564	0.36	2.34973	0.36	2.38258	0	0	1.3	6.81828	0.71	3.84916	0.36	2.93583	0.71	4.39294	0.36	2.40935
51663	ZFR	0.96	5.23463	1.2	7.32713	0.96	7.13956	0.19	1.33419	1.2	7.83244	1.7	11.2511	0	0	0.58	3.042	0.38	2.06011	0.38	3.09893	0.58	3.5886	0	0
57019	CIAPIN1	0.91	4.96199	1.4	8.54831	0.91	6.76771	2.3	16.1507	2.7	17.623	2.3	15.222	0	0	0.91	4.77279	0.45	2.43961	0.91	7.42112	1.8	11.137	0	0
5157	PDGFRL	8.2	44.7125	7.1	43.3522	2.4	17.8489	1.2	8.42643	5.3	34.5933	1.8	11.9129	0	0	0.59	3.09445	1.2	6.50562	0.59	4.8115	0.59	3.65047	0	0
6184	RPN1	0.26	1.41771	1.5	9.15891	0.77	5.72652	0.77	5.40696	1	6.52703	0.77	5.09606	0	0	2.8	14.6855	2.6	14.0955	0.26	2.12032	0.26	1.60868	0	0
93587	RG9MTD2	0.5	2.72637	0.5	3.05297	1.5	11.1556	0.5	3.51101	1.5	9.79055	0.5	3.30913	0	0	1	5.24483	1.5	8.13202	0.5	4.07754	0.5	3.09362	0	0
2962	GTF2F1	1.7	9.26966	3.5	21.3708	6.1	45.366	2.6	18.2573	1.7	11.096	1.3	8.60374	0	0	0.43	2.25528	2.2	11.927	0.43	3.50668	0	0	0.43	2.87783
7273	TTN	0.04	0.21811	0.01	0.0610594	0.01	0.0743705	0.5	3.51101	0.03	0.195811	0.01	0.0661827	0	0	0.03	0.157345	0.007	0.0379494	0.04	0.326203	0	0	0.04	0.267705
93185	IGSF8	1.3	7.08856	1.3	7.93772	1.3	9.66816	1.6	11.2352	1.3	8.48514	0.63	4.16951	0	0	0.31	1.6259	0.94	5.09607	0.63	5.1377	0	0	0	0
23521	RPL13A	1	5.45274	1	6.10594	3	22.3111	2	14.0441	1	6.52703	1	6.61827	0	0	3	15.7345	2	10.8427	1	8.15508	0	0	0	0
5099	PCDH7	0.18	0.981493	0.36	2.19814	0.36	2.67734	0.54	3.7919	2	13.0541	1.8	11.9129	0	0	0.18	0.944069	0.72	3.90337	0.18	1.46791	0	0	0	0
11335	CBX3	5.7	31.0806	7.1	43.3522	12.9	95.9379	8.6	60.3894	2.9	18.9284	5.7	37.7241	0	0	5.7	29.8955	5.7	30.9017	1.4	11.4171	11.4	70.5345	7.1	47.5177
10951	CBX1	6.3	34.3523	3.8	23.2026	8.8	65.446	8.8	61.7938	2.5	16.3176	3.8	25.1494	0	0	6.3	33.0424	2.5	13.5534	1.3	10.6016	7.5	46.4043	6.3	42.1636
51441	YTHDF2	1.8	9.81493	1.4	8.54831	3.2	23.7985	0.92	6.46027	1.4	9.13784	1.8	11.9129	0	0	3.2	16.7835	1.4	7.58989	0.92	7.50267	1.4	8.66213	0.92	6.15722
10006	ABI1	0.44	2.39921	1.8	10.9907	1.8	13.3867	1.8	12.6397	1.3	8.48514	0.44	2.91204	0	0	1.8	9.44069	2.2	11.927	0.44	3.58823	1.3	8.04341	1.3	8.70042
388698	FLG2	1.3	7.08856	0.21	1.28225	0.21	1.56178	0.1	0.702203	0.52	3.39406	0.52	3.4415	0	0	0.52	2.72731	0.41	2.22275	0	0	0.52	3.21736	0.21	1.40545
51015	ISOC1	2.5	13.6319	3.8	23.2026	1.9	14.1304	1.9	13.3419	2.5	16.3176	1.9	12.5747	0	0	5.6	29.371	1.3	7.04775	0	0	1.3	8.04341	1.3	8.70042
57132	CHMP1B	3.3	17.994	1.1	6.71653	4.4	32.723	2.2	15.4485	2.2	14.3595	3.3	21.8403	0	0	3.3	17.3079	1.1	5.96348	0	0	2.2	13.6119	1.1	7.3619
79624	C6orf211	7.5	40.8956	2.5	15.2648	1.3	9.66816	5.4	37.919	2.5	16.3176	0.83	5.49316	0	0	2.1	11.0141	2.5	13.5534	0	0	1.3	8.04341	2.9	19.4086
7389	UROD	2.8	15.2677	1.1	6.71653	0.56	4.16475	5	35.1101	2.8	18.2757	0.56	3.70623	0	0	1.7	8.91621	1.1	5.96348	0	0	0.56	3.46485	0.56	3.74788
9448	MAP4K4	1.8	9.81493	1.5	9.15891	1.6	11.8993	1.1	7.72423	0.33	2.15392	0.16	1.05892	0	0	0.98	5.13993	1.3	7.04775	0	0	0.49	3.03175	0.16	1.07082
56267	CCBL2	3.9	21.2657	2.2	13.4331	1.3	9.66816	0.87	6.10916	0.43	2.80662	0.43	2.84585	0	0	4.3	22.5528	3.5	18.9747	0	0	2.2	13.6119	1.3	8.70042
23332	CLASP1	0.45	2.45373	0.78	4.76263	0.34	2.5286	0.45	3.15991	0.22	1.43595	0.34	2.25021	0	0	0.78	4.09097	0.78	4.22865	0	0	0.34	2.10366	0.45	3.01169
9128	PRPF4	3.5	19.0846	2.3	14.0437	1.3	9.66816	0.65	4.56432	0.97	6.33122	0.97	6.41972	0	0	0.65	3.40914	1.9	10.3006	0	0	0.65	4.0217	0.97	6.49186
10247	HRSP12	7.1	38.7145	2.9	17.7072	2.9	21.5674	1.4	9.83084	2.9	18.9284	2.9	19.193	0	0	2.9	15.21	4.3	23.3118	0	0	5.7	35.2673	8.6	57.5567
8894	EIF2S2	0.48	2.61732	0.95	5.80064	1.4	10.4119	1.4	9.83084	0.95	6.20068	0.95	6.28735	0	0	1.9	9.96517	3.3	17.8904	0	0	1.4	8.66213	0.95	6.358
80854	SETD7	0.53	2.88995	1.1	6.71653	2.6	19.3363	2.6	18.2573	3.7	24.15	0.53	3.50768	0	0	2.6	13.6366	2.1	11.3848	0	0	1.1	6.80596	1.6	10.7082
51808	PHAX	1.4	7.63384	0.91	5.5564	1.8	13.3867	0.91	6.39005	1.4	9.13784	0.45	2.97822	0	0	0.91	4.77279	0.45	2.43961	0	0	0.45	2.78426	0	0
23168	RTF1	0.54	2.94448	2.7	16.486	1.1	8.18075	0.27	1.89595	1.4	9.13784	0.54	3.57386	0	0	0.27	1.4161	0.54	2.92753	0	0	0.27	1.67055	0	0
4594	MUT	0.5	2.72637	1	6.10594	0.5	3.71852	1.5	10.533	0.5	3.26352	0.25	1.65457	0	0	0.5	2.62241	1.3	7.04775	0	0	0.25	1.54681	0	0
124801	LSM12	3	16.3582	1	6.10594	1	7.43705	1	7.02203	2	13.0541	1	6.61827	0	0	3	15.7345	2	10.8427	0	0	1	6.18724	0	0
85439	STON2	0.7	3.81692	0.47	2.86979	0.23	1.71052	1.4	9.83084	0.47	3.0677	0.47	3.11058	0	0	0.7	3.67138	0.93	5.04185	0	0	0	0	0.23	1.53931
3340	NDST1	0.93	5.07105	0.19	1.16013	0.19	1.41304	0.19	1.33419	0.56	3.65514	1.3	8.60374	0	0	0.19	0.996517	0.19	1.03006	0	0	0	0	0	0
2035	EPB41	0.53	2.88995	1.1	6.71653	1.1	8.18075	0.53	3.72167	0.26	1.69703	1.1	7.28009	0	0	0.79	4.14341	1.1	5.96348	0	0	0	0	0	0
5950	RBP4	17	92.6966	7	42.7416	2	14.8741	4	28.0881	6	39.1622	8	52.9461	0	0	3	15.7345	0	0	3	24.4652	1	6.18724	2	13.3853
51645	PPIL1	7	38.1692	3	18.3178	8	59.4964	3	21.0661	6	39.1622	3	19.8548	0	0	10	52.4483	0	0	2	16.3102	6	37.1234	5	33.4632
6434	TRA2B	3.1	16.9035	6.2	37.8568	7.7	57.2652	1.5	10.533	1.5	9.79055	2.3	15.222	0	0	0.77	4.03852	0	0	0.77	6.27941	2.3	14.2306	1.5	10.039
55854	ZC3H15	0.77	4.19861	0.77	4.70157	2.3	17.1052	0.77	5.40696	0.38	2.48027	0.77	5.09606	0	0	5	26.2241	0	0	0.77	6.27941	0.77	4.76417	0.77	5.15333
79869	CPSF7	1.7	9.26966	0.42	2.56449	1.3	9.66816	0.85	5.96872	0.42	2.74135	0.42	2.77967	0	0	0.42	2.20283	0	0	0.42	3.42513	0.42	2.59864	0	0
51806	CALML5	5	27.2637	1	6.10594	1	7.43705	1	7.02203	2	13.0541	1	6.61827	0	0	3	15.7345	0	0	1	8.15508	1	6.18724	0	0
376267	RAB15	2.5	13.6319	0.83	5.06793	0.83	6.17275	1.7	11.9374	0.83	5.41744	1.7	11.2511	0	0	0.83	4.35321	0	0	0	0	1.7	10.5183	0.83	5.55489
55322	C5orf22	0.45	2.45373	2.3	14.0437	0.45	3.34667	0.45	3.15991	0.91	5.9396	0.45	2.97822	0	0	0.91	4.77279	0	0	0	0	0.91	5.63039	1.4	9.36969
7410	VAV2	0.59	3.21712	0.78	4.76263	0.2	1.48741	0.2	1.40441	0.2	1.30541	0.39	2.58112	0	0	1.6	8.39173	0	0	0	0	0.2	1.23745	0.59	3.94865
79573	TTC13	0.83	4.52578	1.3	7.93772	0.21	1.56178	0.42	2.94925	4	26.1081	3.8	25.1494	0	0	0.21	1.10141	0	0	0	0	0.42	2.59864	0	0
6876	TAGLN	9.4	51.2558	5	30.5297	0.63	4.68534	0.63	4.42388	2.5	16.3176	1.9	12.5747	0	0	1.3	6.81828	0	0	0	0	0.63	3.89796	0	0
9406	ZRANB2	0.56	3.05354	0.56	3.41933	1.1	8.18075	0.56	3.93234	0.56	3.65514	1.1	7.28009	0	0	7.2	37.7628	0	0	0	0	0.56	3.46485	0	0
55003	PAK1IP1	1.8	9.81493	0.91	5.5564	0.45	3.34667	1.8	12.6397	1.4	9.13784	1.4	9.26557	0	0	0.45	2.36017	0	0	0	0	0	0	0.45	3.01169
3697	ITIH1	1.8	9.81493	4.3	26.2555	2.4	17.8489	0.31	2.17683	0.61	3.98149	0.31	2.05166	0	0	0.61	3.19935	0	0	0	0	0	0	0.61	4.08251
6726	SRP9	2.7	14.7224	1.3	7.93772	10.7	79.5764	2.7	18.9595	1.3	8.48514	1.3	8.60374	0	0	1.3	6.81828	0	0	0	0	0	0	1.3	8.70042
5504	PPP1R2	1	5.45274	1	6.10594	4	29.7482	4	28.0881	1	6.52703	1	6.61827	0	0	1	5.24483	0	0	0	0	0	0	1	6.69263
10767	HBS1L	0.29	1.58129	2	12.2119	0.29	2.15674	0.29	2.03639	0.29	1.89284	0.29	1.9193	0	0	0.29	1.521	0	0	0	0	0	0	0	0
23564	DDAH2	7.9	43.0767	6.8	41.5204	8.4	62.4712	1.1	7.72423	1.1	7.17973	2.6	17.2075	0	0	0.53	2.77976	2.6	14.0955	1.1	8.97058	2.6	16.0868	3.2	21.4164
5335	PLCG1	0.43	2.34468	0.87	5.31217	0.58	4.31349	0.72	5.05586	0.58	3.78568	1.3	8.60374	0	0	0	0	0.43	2.33118	0.43	3.50668	0.14	0.866213	0.29	1.94086
2762	GMDS	5	27.2637	4.6	28.0873	1.9	14.1304	1.5	10.533	2.3	15.0122	2.3	15.222	0	0	0	0	0.77	4.17444	1.2	9.78609	0.77	4.76417	0.77	5.15333
22930	RAB3GAP1	0.19	1.03602	1.1	6.71653	0.74	5.50341	0.19	1.33419	0.19	1.24014	0.56	3.70623	0	0	0	0	0.37	2.0059	0.19	1.54946	0.56	3.46485	0.37	2.47627
57599	WDR48	0.59	3.21712	0.88	5.37323	0.59	4.38786	1.2	8.42643	0.29	1.89284	0.59	3.90478	0	0	0	0	0.29	1.57219	0.29	2.36497	0.29	1.7943	0.59	3.94865
6294	SAFB	0.81	4.41672	3.8	23.2026	4	29.7482	1.3	9.12864	0.81	5.2869	0.54	3.57386	0	0	0	0	1.9	10.3006	1.1	8.97058	0.54	3.34111	0	0
3516	RBPJ	1.3	7.08856	1.7	10.3801	0.43	3.19793	0.87	6.10916	0.43	2.80662	0.43	2.84585	0	0	0	0	1.7	9.21629	0.43	3.50668	0	0	0	0
4041	LRP5	0.12	0.654329	1.2	7.32713	0.12	0.892445	0.47	3.30035	0.71	4.63419	0.71	4.69897	0	0	0	0	0.71	3.84916	0.12	0.978609	0.47	2.908	0	0
6182	MRPL12	10	54.5274	2.2	13.4331	4.4	32.723	4.4	30.8969	3.3	21.5392	3.3	21.8403	0	0	0	0	3.3	17.8904	0	0	7.8	48.2605	5.6	37.4788
3005	H1F0	5	27.2637	21.7	132.499	28.3	210.468	1.7	11.9374	1.7	11.096	1.7	11.2511	0	0	0	0	5	27.1067	0	0	1.7	10.5183	1.7	11.3775
1725	DHPS	1	5.45274	1	6.10594	1.5	11.1556	1	7.02203	4	26.1081	2	13.2365	0	0	0	0	0.5	2.71067	0	0	1	6.18724	0.5	3.34632
1611	DAP	3.3	17.994	1.1	6.71653	2.2	16.3615	1.1	7.72423	8.9	58.0906	7.8	51.6225	0	0	0	0	2.2	11.927	0	0	3.3	20.4179	2.2	14.7238
285761	DCBLD1	2.2	11.996	0.63	3.84674	0.31	2.30548	0.63	4.42388	1.6	10.4433	1.3	8.60374	0	0	0	0	0.94	5.09607	0	0	0.31	1.91804	0	0
80028	FBXL18	1.3	7.08856	0.5	3.05297	0.25	1.85926	0.25	1.75551	0.25	1.63176	0.25	1.65457	0	0	0	0	0.5	2.71067	0	0	0.25	1.54681	0	0
6156	RPL30	6.7	36.5334	6.7	40.9098	1.7	12.643	1.7	11.9374	1.7	11.096	3.3	21.8403	0	0	0	0	5	27.1067	0	0	0	0	1.7	11.3775
79694	MANEA	3	16.3582	1.3	7.93772	0.87	6.47023	1.7	11.9374	2.6	16.9703	2.6	17.2075	0	0	0	0	0.43	2.33118	0	0	0	0	0	0
11124	FAF1	1	5.45274	2.3	14.0437	0.33	2.45422	1.3	9.12864	1	6.52703	1.7	11.2511	0	0	0	0	0	0	0.33	2.69118	1.3	8.04341	1.3	8.70042
84890	ADO	0.71	3.87145	0.71	4.33522	1.4	10.4119	1.4	9.83084	0.71	4.63419	0.71	4.69897	0	0	0	0	0	0	1.4	11.4171	1.4	8.66213	0	0
2159	F10	1.9	10.3602	2.6	15.8754	2.6	19.3363	0.74	5.1963	0.74	4.83	2.2	14.5602	0	0	0	0	0	0	0	0	0.37	2.28928	1.9	12.716
3157	HMGCS1	1.3	7.08856	0.67	4.09098	2	14.8741	0.67	4.70476	1	6.52703	1.7	11.2511	0	0	0	0	0	0	0	0	0.33	2.04179	0	0
729	C6	2.9	15.8129	2.9	17.7072	0.59	4.38786	0.2	1.40441	0.2	1.30541	0.39	2.58112	0	0	0	0	0	0	0	0	0	0	0.2	1.33853
383	ARG1	5	27.2637	0.56	3.41933	1.1	8.18075	0.56	3.93234	1.1	7.17973	3.3	21.8403	0	0	0	0	0	0	0	0	0	0	1.1	7.3619
6810	STX4	1.3	7.08856	0.67	4.09098	0.67	4.98282	4	28.0881	0.67	4.37311	0.67	4.43424	0	0	0	0	0	0	0	0	0	0	0.67	4.48406
23172	FAM175B	0.91	4.96199	1.8	10.9907	1.4	10.4119	0.45	3.15991	1.4	9.13784	0.91	6.02262	0	0	0	0	0	0	0	0	0	0	0.45	3.01169
9353	SLIT2	0.13	0.708856	0.27	1.6486	0.27	2.008	0.27	1.89595	0.4	2.61081	0.27	1.78693	0	0	0	0	0	0	0	0	0	0	0	0
1525	CXADR	3.6	19.6299	0.6	3.66356	0.6	4.46223	3.6	25.2793	2.4	15.6649	1.8	11.9129	0	0	0	0	0	0	0	0	0	0	0	0
57648	KIAA1522	0.29	1.58129	0.59	3.6025	0.29	2.15674	1.8	12.6397	0.29	1.89284	0.59	3.90478	0	0	0	0	0	0	0	0	0	0	0	0
3008	HIST1H1E	8	43.6219	12	73.2713	18	133.867	5	35.1101	10	65.2703	8	52.9461	7	70.2198	5	26.2241	8	43.3708	5	40.7754	5	30.9362	7	46.8484
23380	SRGAP2	0.61	3.32617	0.41	2.50343	0.2	1.48741	0.41	2.87903	0.41	2.67608	0.2	1.32365	0	0	1	5.24483	0	0	0.81	6.60561	0.41	2.53677	0.2	1.33853
9217	VAPB	3	16.3582	5	30.5297	6	44.6223	5	35.1101	3	19.5811	2	13.2365	2	20.0628	5	26.2241	7	37.9494	7	57.0855	7	43.3107	6	40.1558
3880	KRT19	14.8	80.7006	13.2	80.5984	7.4	55.0341	5.5	38.6212	4.5	29.3716	4.5	29.7822	3.5	35.1099	17.4	91.26	7.4	40.118	9.7	79.1042	9.7	60.0162	12.3	82.3194
1659	DHX8	0.45	2.45373	0.15	0.915891	0.3	2.23111	0.15	1.0533	0.45	2.93716	0.15	0.99274	0	0	0.3	1.57345	0.15	0.813202	0.15	1.22326	0.15	0.928086	0	0
10788	IQGAP2	0.67	3.65334	0.67	4.09098	0.34	2.5286	0.56	3.93234	0.56	3.65514	0.56	3.70623	0	0	0.67	3.51404	0.22	1.1927	0.34	2.77273	0.56	3.46485	0.34	2.2755
7372	UMPS	1	5.45274	3.1	18.9284	2.1	15.6178	0.69	4.8452	0.69	4.50365	0	0	2.4	24.0754	2.4	12.5876	1.4	7.58989	0.69	5.627	0.69	4.26919	0.69	4.61792
439	ASNA1	1.7	9.26966	2.8	17.0966	1.7	12.643	3.3	23.1727	1.1	7.17973	0	0	1.1	11.0345	1.1	5.76931	3.3	17.8904	0.56	4.56684	3.3	20.4179	1.7	11.3775
2584	GALK1	3.5	19.0846	1.5	9.15891	1	7.43705	1.5	10.533	1.5	9.79055	0	0	3	30.0942	2.5	13.1121	0.5	2.71067	1	8.15508	2.5	15.4681	1	6.69263
5546	PRCC	1.4	7.63384	1.4	8.54831	2.4	17.8489	0.48	3.37057	0.48	3.13298	0	0	1.4	14.044	1.4	7.34276	0.48	2.60225	1.4	11.4171	0.95	5.87788	0.95	6.358
10189	THOC4	4.7	25.6279	3.3	20.1496	5.3	39.4163	4	28.0881	1.3	8.48514	0	0	2	20.0628	2.7	14.161	4.7	25.4803	1.3	10.6016	0.67	4.14545	1.3	8.70042
10111	RAD50	0.41	2.23562	0.82	5.00687	0.96	7.13956	0.27	1.89595	0.14	0.913784	0	0	0.27	2.70848	0.55	2.88466	0.68	3.68652	0.14	1.14171	0.14	0.866213	0.14	0.936969
3658	IREB2	0.83	4.52578	1	6.10594	0.21	1.56178	1	7.02203	0.21	1.37068	0	0	0.21	2.10659	1.7	8.91621	0.83	4.49972	0.83	6.76871	0.83	5.13541	0.21	1.40545
26472	PPP1R14B	1.4	7.63384	1.4	8.54831	4.3	31.9793	8.6	60.3894	1.4	9.13784	0	0	5.7	57.179	7.1	37.2383	1.4	7.58989	4.3	35.0668	1.4	8.66213	2.9	19.4086
84305	WIBG	5.8	31.6259	5	30.5297	15	111.556	0.83	5.82828	0.83	5.41744	0	0	0.83	8.32606	2.5	13.1121	1.7	9.21629	1.7	13.8636	3.3	20.4179	2.5	16.7316
81889	FAHD1	7.3	39.805	3.3	20.1496	0.67	4.98282	4	28.0881	1.3	8.48514	0	0	0.67	6.72104	1.3	6.81828	2	10.8427	2	16.3102	2.7	16.7055	2	13.3853
403	ARL3	6.7	36.5334	2.5	15.2648	2.5	18.5926	6.7	47.0476	1.7	11.096	0	0	0.83	8.32606	1.7	8.91621	0.83	4.49972	0.83	6.76871	1.7	10.5183	0.83	5.55489
6813	STXBP2	2.8	15.2677	2.2	13.4331	0.62	4.61097	0.92	6.46027	0.92	6.00487	0	0	1.2	12.0377	1.8	9.44069	0.62	3.36124	2.2	17.9412	2.2	13.6119	1.5	10.039
84681	HINT2	5	27.2637	2.5	15.2648	2.5	18.5926	2.5	17.5551	2.5	16.3176	0	0	0.83	8.32606	3.3	17.3079	5	27.1067	1.7	13.8636	4.2	25.9864	5	33.4632
6683	SPAST	0.5	2.72637	0.25	1.52648	0.5	3.71852	0.25	1.75551	0.25	1.63176	0	0	0.75	7.52355	0.5	2.62241	0.75	4.06601	1.3	10.6016	0.25	1.54681	0.25	1.67316
51182	HSPA14	0.69	3.76239	0.34	2.07602	0.34	2.5286	0.34	2.38749	0.34	2.21919	0	0	0.69	6.92166	2.1	11.0141	0.69	3.74073	0.69	5.627	0.34	2.10366	0.34	2.2755
5770	PTPN1	0.34	1.85393	0.34	2.07602	0.34	2.5286	0.34	2.38749	0.34	2.21919	0	0	0.34	3.41068	3.8	19.9303	1.7	9.21629	1	8.15508	1.4	8.66213	1.7	11.3775
10243	GPHN	0.24	1.30866	0.24	1.46543	0.72	5.35467	0.72	5.05586	0.96	6.26595	0	0	0.72	7.22261	1.2	6.29379	0.48	2.60225	0.96	7.82887	0.48	2.96987	0.24	1.60623
9897	KIAA0196	0.14	0.763384	0.14	0.854831	0.14	1.04119	0.14	0.983084	0.41	2.67608	0	0	0.55	5.51727	0.41	2.15038	0.27	1.46376	0.14	1.14171	0.27	1.67055	0.14	0.936969
51506	UFC1	8.8	47.9841	2.5	15.2648	2.5	18.5926	3.8	26.6837	1.3	8.48514	0	0	2.5	25.0785	1.3	6.81828	1.3	7.04775	5	40.7754	1.3	8.04341	0	0
9219	MTA2	0.67	3.65334	0.89	5.43428	1.1	8.18075	0.22	1.54485	0.22	1.43595	0	0	1.8	18.0565	0.44	2.30772	0.67	3.6323	0.89	7.25802	0.22	1.36119	0	0
125950	RAVER1	0.91	4.96199	0.61	3.72462	0.61	4.5366	0.3	2.10661	0.3	1.95811	0	0	0.3	3.00942	2.1	11.0141	0.91	4.93343	1.2	9.78609	0.61	3.77422	0	0
54472	TOLLIP	1.9	10.3602	1.3	7.93772	0.63	4.68534	1.3	9.12864	0.63	4.11203	0	0	1.3	13.0408	2.5	13.1121	0.63	3.41545	3.1	25.2807	1.3	8.04341	0	0
9869	SETDB1	0.14	0.763384	0.82	5.00687	0.41	3.04919	0.27	1.89595	0.14	0.913784	0	0	0.14	1.4044	0.27	1.4161	0.14	0.758989	0	0	0.14	0.866213	0	0
8379	MAD1L1	1.1	5.99802	0.87	5.31217	1.1	8.18075	0.43	3.01947	0.43	2.80662	0	0	0.22	2.20691	0.22	1.15386	0.65	3.52388	0	0	0.43	2.66051	0	0
92667	C20orf72	0.5	2.72637	1.5	9.15891	0.5	3.71852	1	7.02203	0.5	3.26352	0	0	1.5	15.0471	1	5.24483	1.5	8.13202	0	0	0	0	0.5	3.34632
64601	VPS16	0.25	1.36319	0.76	4.64051	0.51	3.79289	0.51	3.58123	0.25	1.63176	0	0	0.51	5.11601	0.76	3.98607	0.76	4.12022	0	0	0	0	0.51	3.41324
2040	STOM	1	5.45274	2	12.2119	1	7.43705	23	161.507	2	13.0541	0	0	1	10.0314	2	10.4897	1	5.42135	0	0	0	0	0	0
55720	TSR1	0.57	3.10806	0.57	3.48038	0.57	4.23912	0.57	4.00256	0.29	1.89284	0	0	1.4	14.044	0.29	1.521	0.29	1.57219	0	0	0	0	0	0
2773	GNAI3	3.3	17.994	1.7	10.3801	0.56	4.16475	4.4	30.8969	1.7	11.096	0	0	0.56	5.61758	3.9	20.4548	2.2	11.927	0	0	0.56	3.46485	0.56	3.74788
670	BPHL	1.6	8.72439	2.1	12.8225	1.1	8.18075	0.53	3.72167	0.53	3.45933	0	0	0.53	5.31664	1.6	8.39173	0	0	0.53	4.32219	1.1	6.80596	0.53	3.5471
6558	SLC12A2	3.3	17.994	1.6	9.7695	1.8	13.3867	0.35	2.45771	0.18	1.17487	0	0	0.18	1.80565	0.18	0.944069	0	0	0.53	4.32219	0.53	3.27924	0.35	2.34242
51517	NCKIPSD	0.3	1.63582	0.61	3.72462	0.3	2.23111	0.3	2.10661	0.3	1.95811	0	0	1.2	12.0377	0.3	1.57345	0	0	0.91	7.42112	0.3	1.85617	0.61	4.08251
11321	GPN1	0.75	4.08956	0.75	4.57945	0.75	5.57778	0.75	5.26652	1.5	9.79055	0	0	0.75	7.52355	1.5	7.86724	0	0	0.75	6.11631	0	0	0	0
25981	DNAH1	0.04	0.21811	0.04	0.244238	0.08	0.594964	0.04	0.280881	0.04	0.261081	0	0	0.04	0.401256	0.04	0.209793	0	0	0	0	0	0	0	0
26092	TOR1AIP1	2.4	13.0866	0.91	5.5564	1.2	8.92445	0.91	6.39005	0.91	5.9396	0	0	1.2	12.0377	0	0	0.61	3.30702	0.3	2.44652	0.61	3.77422	0.3	2.00779
1475	CSTA	6.3	34.3523	1.3	7.93772	1.3	9.66816	5	35.1101	2.5	16.3176	0	0	1.3	13.0408	0	0	1.3	7.04775	1.3	10.6016	0	0	1.3	8.70042
93663	ARHGAP18	1.4	7.63384	1.4	8.54831	0.93	6.91645	0.47	3.30035	0.47	3.0677	0	0	0.23	2.30722	0	0	0.23	1.24691	0.23	1.87567	0	0	0	0
65979	PHACTR4	0.78	4.25314	0.52	3.17509	1	7.43705	1	7.02203	0.52	3.39406	0	0	0.78	7.82449	0	0	0.52	2.8191	0.26	2.12032	0	0	0	0
80895	ILKAP	0.83	4.52578	0.42	2.56449	0.42	3.12356	0.42	2.94925	0.42	2.74135	0	0	0.83	8.32606	0	0	0	0	0.42	3.42513	0.42	2.59864	0.83	5.55489
6992	PPP1R11	3.3	17.994	1.7	10.3801	6.7	49.8282	1.7	11.9374	1.7	11.096	0	0	1.7	17.0534	0	0	0	0	1.7	13.8636	0	0	0	0
6635	SNRPE	25	136.319	7.5	45.7945	7.5	55.7778	2.5	17.5551	2.5	16.3176	0	0	5	50.157	0	0	0	0	0	0	2.5	15.4681	2.5	16.7316
2644	GCHFR	6	32.7164	4	24.4238	8	59.4964	6	42.1322	2	13.0541	0	0	2	20.0628	0	0	0	0	0	0	2	12.3745	0	0
1029	CDKN2A	7.1	38.7145	2.4	14.6543	3.5	26.0297	3.5	24.5771	1.2	7.83244	0	0	2.4	24.0754	0	0	0	0	0	0	0	0	0	0
152137	CCDC50	0.98	5.34369	2	12.2119	3.4	25.286	0.49	3.44079	0.49	3.19825	0	0	0.49	4.91539	0	0	0	0	0	0	0	0	0	0
1019	CDK4	3.1	16.9035	1.9	11.6013	3.1	23.0548	0.63	4.42388	1.9	12.4014	0	0	0.63	6.31978	0	0	0	0	0	0	0	0	0	0
23047	PDS5B	0.51	2.7809	0.25	1.52648	0.25	1.85926	0.13	0.912864	0.13	0.848514	0	0	0.25	2.50785	0	0	0	0	0	0	0	0	0	0
1397	CRIP2	5.6	30.5354	3.3	20.1496	6.7	49.8282	2.2	15.4485	1.1	7.17973	0	0	0	0	5.6	29.371	3.3	17.8904	3.3	26.9118	1.1	6.80596	1.1	7.3619
5919	RARRES2	7.1	38.7145	5.7	34.8038	5.7	42.3912	1.4	9.83084	1.4	9.13784	0	0	0	0	4.3	22.5528	14.3	77.5253	1.4	11.4171	5.7	35.2673	8.6	57.5567
51071	DERA	2.6	14.1771	1.6	9.7695	1.1	8.18075	1.6	11.2352	1.1	7.17973	0	0	0	0	1.1	5.76931	0.53	2.87331	0.53	4.32219	1.6	9.89958	1.6	10.7082
23593	HEBP2	4.2	22.9015	2.5	15.2648	1.7	12.643	5	35.1101	1.7	11.096	0	0	0	0	5	26.2241	7.5	40.6601	1.7	13.8636	6.7	41.4545	7.5	50.1948
3691	ITGB4	0.31	1.69035	0.73	4.45733	0.21	1.56178	0.52	3.65145	0.31	2.02338	0	0	0	0	0.73	3.82872	2.2	11.927	0.42	3.42513	1	6.18724	0.94	6.29108
23729	SHPK	0.43	2.34468	3	18.3178	4.3	31.9793	1.3	9.12864	0.43	2.80662	0	0	0	0	4.8	25.1752	4.3	23.3118	3.9	31.8048	2.6	16.0868	2.6	17.4008
55677	IWS1	0.64	3.48975	1.1	6.71653	1.5	11.1556	0.21	1.47463	0.21	1.37068	0	0	0	0	0.85	4.4581	0.43	2.33118	0.43	3.50668	0.21	1.29932	0.43	2.87783
307	ANXA4	5.5	29.9901	2.3	14.0437	0.45	3.34667	1.4	9.83084	0.45	2.93716	0	0	0	0	2.3	12.0631	2.7	14.6376	0.45	3.66978	0.45	2.78426	0	0
3661	IRF3	1.3	7.08856	1.3	7.93772	0.65	4.83408	1.9	13.3419	1.9	12.4014	0	0	0	0	1.9	9.96517	0.65	3.52388	3.9	31.8048	1.3	8.04341	0	0
51091	SEPSECS	0.37	2.01751	1.5	9.15891	1.1	8.18075	0.37	2.59815	0.37	2.415	0	0	0	0	0.74	3.88117	0.74	4.0118	0.74	6.03476	0.37	2.28928	0	0
51592	TRIM33	0.18	0.981493	0.53	3.23615	0.18	1.33867	0.53	3.72167	0.18	1.17487	0	0	0	0	0.18	0.944069	0.18	0.975842	0.18	1.46791	0.18	1.1137	0	0
199731	CADM4	4.7	25.6279	2.4	14.6543	1.2	8.92445	1.2	8.42643	1.2	7.83244	0	0	0	0	0.59	3.09445	1.2	6.50562	2.4	19.5722	0	0	1.2	8.03116
4430	MYO1B	0.8	4.36219	0.64	3.9078	0.16	1.18993	3.4	23.8749	0.16	1.04433	0	0	0	0	0.32	1.67835	1.4	7.58989	0.16	1.30481	0	0	0	0
9260	PDLIM7	2.7	14.7224	2.7	16.486	2.2	16.3615	0.45	3.15991	0.9	5.87433	0	0	0	0	2.2	11.5386	1.8	9.75842	0	0	0	0	0	0
6697	SPR	0.67	3.65334	1.3	7.93772	2	14.8741	1.3	9.12864	0.67	4.37311	0	0	0	0	1.3	6.81828	0	0	4	32.6203	2.7	16.7055	1.3	8.70042
94056	SYAP1	2.7	14.7224	0.67	4.09098	1.3	9.66816	2	14.0441	0.67	4.37311	0	0	0	0	0.67	3.51404	0	0	0.67	5.4639	0.67	4.14545	0.67	4.48406
79657	RPAP3	0.61	3.32617	0.91	5.5564	0.3	2.23111	0.3	2.10661	0.3	1.95811	0	0	0	0	0.91	4.77279	0	0	0.3	2.44652	0.3	1.85617	0.3	2.00779
865	CBFB	2.5	13.6319	2.5	15.2648	1.3	9.66816	1.3	9.12864	3.8	24.8027	0	0	0	0	1.3	6.81828	0	0	2.5	20.3877	0	0	2.5	16.7316
7263	TST	0.59	3.21712	4.1	25.0343	0.59	4.38786	2.9	20.3639	0.59	3.85095	0	0	0	0	1.2	6.29379	0	0	1.2	9.78609	0	0	1.2	8.03116
5318	PKP2	0.19	1.03602	0.38	2.32026	0.19	1.41304	0.19	1.33419	0.19	1.24014	0	0	0	0	0.19	0.996517	0	0	0.38	3.09893	0	0	0	0
1687	DFNA5	1.4	7.63384	1.4	8.54831	0.45	3.34667	1.4	9.83084	0.45	2.93716	0	0	0	0	0.91	4.77279	0	0	0	0	0	0	0	0
64122	FN3K	0.67	3.65334	1.3	7.93772	3.3	24.5422	1.3	9.12864	0.67	4.37311	0	0	0	0	0.67	3.51404	0	0	0	0	0	0	0	0
22950	SLC4A1AP	0.68	3.70786	0.91	5.5564	0.23	1.71052	0.23	1.61507	0.45	2.93716	0	0	0	0	0	0	0.68	3.68652	0.68	5.54545	0	0	0	0
123803	NTAN1	0.95	5.1801	0.95	5.80064	2.4	17.8489	0.48	3.37057	0.48	3.13298	0	0	0	0	0	0	1.9	10.3006	0	0	0.48	2.96987	0.48	3.21246
335	APOA1	27.8	151.586	32.2	196.611	57.8	429.861	1.1	7.72423	0.56	3.65514	0	0	0	0	0	0	0.56	3.03595	0	0	0	0	6.7	44.8406
10949	HNRNPA0	0.63	3.43523	1.3	7.93772	5	37.1852	1.3	9.12864	1.3	8.48514	0	0	0	0	0	0	1.9	10.3006	0	0	0	0	0	0
57530	CGN	1.4	7.63384	0.83	5.06793	1.8	13.3867	0.14	0.983084	0.28	1.82757	0	0	0	0	0	0	0	0	0.14	1.14171	0	0	0.14	0.936969
10043	TOM1	2.4	13.0866	2.9	17.7072	1.9	14.1304	0.48	3.37057	0.95	6.20068	0	0	0	0	0	0	0	0	0.48	3.91444	0	0	0	0
51451	LCMT1	1.1	5.99802	1.1	6.71653	0.57	4.23912	0.57	4.00256	0.57	3.72041	0	0	0	0	0	0	0	0	0	0	1.7	10.5183	0.57	3.8148
29101	SSU72	5	27.2637	1.7	10.3801	0.83	6.17275	0.83	5.82828	0.83	5.41744	0	0	0	0	0	0	0	0	0	0	0	0	0.83	5.55489
5267	SERPINA4	4.6	25.0826	5.8	35.4144	1.3	9.66816	0.42	2.94925	0.42	2.74135	0	0	0	0	0	0	0	0	0	0	0	0	0	0
55425	KIAA1704	1.2	6.54329	1.2	7.32713	1.8	13.3867	0.59	4.143	0.59	3.85095	0	0	0	0	0	0	0	0	0	0	0	0	0	0
6632	SNRPD1	22.5	122.687	7.5	45.7945	5	37.1852	10	70.2203	2.5	16.3176	2.5	16.5457	5	50.157	2.5	13.1121	2.5	13.5534	7.5	61.1631	2.5	15.4681	0	0
8874	ARHGEF7	0.44	2.39921	0.44	2.68661	0.44	3.2723	0.44	3.08969	0.44	2.87189	0.66	4.36805	0.22	2.20691	0.44	2.30772	0	0	0.22	1.79412	0.44	2.72238	0.44	2.94476
6597	SMARCA4	0.41	2.23562	0.82	5.00687	0.27	2.008	0.27	1.89595	0.41	2.67608	0.27	1.78693	0	0	0.68	3.56648	0.27	1.46376	0.55	4.48529	0.14	0.866213	0.14	0.936969
4905	NSF	1.3	7.08856	2.1	12.8225	0.63	4.68534	1	7.02203	0.21	1.37068	0.63	4.16951	1.7	17.0534	4.4	23.0772	2.1	11.3848	1.7	13.8636	1.5	9.28086	1.5	10.039
6627	SNRPA1	8.2	44.7125	3.6	21.9814	1.8	13.3867	2.7	18.9595	1.8	11.7487	1.8	11.9129	9.1	91.2857	1.8	9.44069	3.6	19.5168	0.91	7.42112	1.8	11.137	0.91	6.0903
1452	CSNK1A1	1.5	8.17911	0.98	5.98382	0.98	7.2883	0.98	6.88159	0.49	3.19825	1.5	9.9274	2.4	24.0754	3.4	17.8324	1.5	8.13202	0.98	7.99198	0.49	3.03175	0.49	3.27939
23476	BRD4	1.3	7.08856	1.7	10.3801	1.5	11.1556	0.43	3.01947	0.22	1.43595	0.22	1.45602	0.43	4.3135	0	0	0	0	0	0	0	0	0	0
8019	BRD3	0.57	3.10806	1.4	8.54831	1.1	8.18075	0.29	2.03639	0.29	1.89284	0.29	1.9193	0	0	0.29	1.521	1.4	7.58989	0	0	0	0	0	0
2764	GMFB	5	27.2637	1	6.10594	3	22.3111	1	7.02203	1	6.52703	0	0	0	0	3	15.7345	4	21.6854	2	16.3102	2	12.3745	1	6.69263
6428	SRSF3	11.4	62.1612	8.6	52.5111	8.6	63.9586	5.7	40.0256	1.4	9.13784	2.9	19.193	4.3	43.135	1.4	7.34276	7.1	38.4916	7.1	57.901	4.3	26.6051	4.3	28.7783
2264	FGFR4	2.9	15.8129	2.6	15.8754	1.6	11.8993	1.3	9.12864	0.26	1.69703	0.52	3.4415	0.26	2.60816	0.26	1.36366	0.26	1.40955	0.26	2.12032	0	0	0.52	3.48017
4218	RAB8A	0.77	4.19861	0.77	4.70157	0.77	5.72652	3.8	26.6837	0.77	5.02581	0.77	5.09606	1.5	15.0471	0	0	0.77	4.17444	1.5	12.2326	1.5	9.28086	0.77	5.15333
5058	PAK1	2.7	14.7224	3.1	18.9284	3.7	27.5171	0.68	4.77498	0.68	4.43838	0.68	4.50042	0	0	3.1	16.259	2.4	13.0112	1.7	13.8636	1.7	10.5183	1	6.69263
5861	RAB1A	5.4	29.4448	3.8	23.2026	0.77	5.72652	5.4	37.919	1.5	9.79055	1.5	9.9274	0	0	8.5	44.581	8.5	46.0815	4.6	37.5134	7.7	47.6417	3.8	25.432
84617	TUBB6	18.7	101.966	17.8	108.686	10	74.3705	8.3	58.2828	10	65.2703	8.3	54.9316	12.2	122.383	17	89.1621	7.8	42.2865	12.6	102.754	14.8	91.5711	8.3	55.5489
283742	FAM98B	2.2	11.996	2.7	16.486	2.7	20.08	2.2	15.4485	0.54	3.5246	1.1	7.28009	3.8	38.1193	4.9	25.6997	3.8	20.6011	1.6	13.0481	2.2	13.6119	1.6	10.7082
10212	DDX39A	9.1	49.6199	5.9	36.025	5	37.1852	10.5	73.7313	6.4	41.773	6.8	45.0042	8.6	86.27	11.8	61.889	5.9	31.9859	5.5	44.8529	9.5	58.7788	11.8	78.9731
3105	HLA-A	4.7	25.6279	3.3	20.1496	1.9	14.1304	1.9	13.3419	1.4	9.13784	0.47	3.11058	0.47	4.71476	12.1	63.4624	11.2	60.7191	2.8	22.8342	4.2	25.9864	5.6	37.4788
81873	ARPC5L	4.4	23.9921	1.1	6.71653	2.2	16.3615	1.1	7.72423	1.1	7.17973	0	0	0	0	1.1	5.76931	0	0	0	0	1.1	6.80596	2.2	14.7238
4670	HNRNPM	5.4	29.4448	6.2	37.8568	7.4	55.0341	1.2	8.42643	0	0	0.62	4.10332	4.7	47.1476	2.7	14.161	2.7	14.6376	2.3	18.7567	2.5	15.4681	0.82	5.48796
11100	HNRNPUL1	1.7	9.26966	2.5	15.2648	1.4	10.4119	0.28	1.96617	0	0	0.56	3.70623	1.4	14.044	1.1	5.76931	2.3	12.4691	0.85	6.93182	0.56	3.46485	1.1	7.3619
6059	ABCE1	0.65	3.54428	1.6	9.7695	0.65	4.83408	1.3	9.12864	0	0	0.97	6.41972	1.3	13.0408	3.2	16.7835	4.2	22.7697	3.5	28.5428	3.9	24.1302	3.2	21.4164
58478	ENOPH1	2.7	14.7224	6.7	40.9098	2	14.8741	6	42.1322	0	0	0.67	4.43424	0.67	6.72104	2.7	14.161	2.7	14.6376	2.7	22.0187	4	24.749	2	13.3853
147179	WIPF2	2.6	14.1771	2.9	17.7072	4.2	31.2356	1.9	13.3419	0	0	0.32	2.11784	0.65	6.52041	0.97	5.08748	1.3	7.04775	1.6	13.0481	1.3	8.04341	0.65	4.35021
7402	UTRN	0.38	2.07204	0.77	4.70157	0.44	3.2723	0.05	0.351101	0	0	0.11	0.728009	0.05	0.50157	0.05	0.262241	0.05	0.271067	0.27	2.20187	0.16	0.989958	0.11	0.73619
760	CA2	1.3	7.08856	2.7	16.486	1.3	9.66816	2.7	18.9595	0	0	0.67	4.43424	0.67	6.72104	8.7	45.63	14	75.8989	5.3	43.2219	4	24.749	6	40.1558
23344	ESYT1	2.6	14.1771	0.75	4.57945	0.38	2.82608	1.3	9.12864	0	0	0.19	1.25747	0.57	5.7179	1.3	6.81828	1.1	5.96348	1.1	8.97058	0.19	1.17558	1.1	7.3619
7466	WFS1	0.23	1.25413	0.7	4.27416	0.7	5.20593	0.23	1.61507	0	0	0.23	1.5222	0.23	2.30722	0.47	2.46507	0.23	1.24691	0.23	1.87567	0.23	1.42306	0.7	4.68484
51163	DBR1	2.4	13.0866	5.2	31.7509	2.8	20.8237	0.8	5.61762	0	0	0.4	2.64731	0.4	4.01256	0.4	2.09793	1.2	6.50562	0.4	3.26203	0.4	2.4749	0	0
55605	KIF21A	0.42	2.29015	0.83	5.06793	0.83	6.17275	0.28	1.96617	0	0	0.14	0.926557	0.56	5.61758	0.56	2.9371	0.42	2.27697	0.28	2.28342	0.14	0.866213	0	0
4809	NHP2L1	5.6	30.5354	1.1	6.71653	2.2	16.3615	4.4	30.8969	0	0	2.2	14.5602	1.1	11.0345	3.3	17.3079	3.3	17.8904	1.1	8.97058	0	0	1.1	7.3619
9101	USP8	0.53	2.88995	1.1	6.71653	0.18	1.33867	0.18	1.26397	0	0	0.18	1.19129	0.18	1.80565	0.18	0.944069	0.7	3.79494	0.35	2.85428	0	0	0.18	1.20467
1445	CSK	2.4	13.0866	1.4	8.54831	1	7.43705	0.34	2.38749	0	0	1.4	9.26557	0.69	6.92166	0.34	1.78324	0.34	1.84326	0	0	0.34	2.10366	0	0
64682	ANAPC1	0.19	1.03602	0.1	0.610594	0.1	0.743705	0.19	1.33419	0	0	0.1	0.661827	0.1	1.00314	0.1	0.524483	0.1	0.542135	0	0	0.1	0.618724	0	0
5469	MED1	0.12	0.654329	0.35	2.13708	0.24	1.78489	0.24	1.68529	0	0	0.12	0.794192	0.24	2.40754	0.24	1.25876	0	0	0.24	1.95722	0	0	0	0
6603	SMARCD2	0.91	4.96199	0.61	3.72462	0.3	2.23111	0.3	2.10661	0	0	0.61	4.03714	0.91	9.12857	0.3	1.57345	0	0	0.3	2.44652	0	0	0	0
405	ARNT	0.24	1.30866	0.73	4.45733	0.48	3.56978	0.24	1.68529	0	0	0.73	4.83133	0.48	4.81507	0	0	0.24	1.30112	0.73	5.95321	0.24	1.48494	0.24	1.60623
10844	TUBGCP2	0.58	3.16259	0.38	2.32026	0.19	1.41304	0.38	2.66837	0	0	0.38	2.51494	0.58	5.81821	0	0	0.19	1.03006	0	0	0.38	2.35115	0	0
23384	SPECC1L	0.52	2.83543	0.69	4.2131	1.2	8.92445	0.17	1.19374	0	0	0.17	1.12511	0.17	1.70534	0	0	0.17	0.921629	0	0	0	0	0	0
10755	GIPC1	2.1	11.4508	0.71	4.33522	0.71	5.2803	1.4	9.83084	0	0	0.71	4.69897	1.4	14.044	2.9	15.21	0.71	3.84916	0	0	0.71	4.39294	0.71	4.75177
290	ANPEP	7.3	39.805	5.1	31.1403	2.2	16.3615	0.78	5.47718	0	0	0.39	2.58112	0	0	10	52.4483	7.5	40.6601	0.39	3.18048	2	12.3745	2.9	19.4086
3267	AGFG1	5.2	28.3543	6.6	40.2992	4.2	31.2356	3.8	26.6837	0	0	0.47	3.11058	0	0	3.3	17.3079	1.4	7.58989	1.4	11.4171	3.8	23.5115	2.8	18.7394
4240	MFGE8	3.6	19.6299	5	30.5297	0.91	6.76771	1.8	12.6397	0	0	0.45	2.97822	0	0	8.2	43.0076	10	54.2135	3.2	26.0962	2.3	14.2306	0.91	6.0903
25797	QPCT	7.2	39.2597	3.3	20.1496	1.7	12.643	0.56	3.93234	0	0	0.56	3.70623	0	0	6.7	35.1404	8.3	44.9972	6.7	54.639	10	61.8724	7.8	52.2025
50848	F11R	2.9	15.8129	5.3	32.3615	1.2	8.92445	0.59	4.143	0	0	0.59	3.90478	0	0	1.2	6.29379	2.4	13.0112	0.59	4.8115	2.4	14.8494	1.8	12.0467
85313	PPIL4	0.36	1.96299	0.36	2.19814	0.36	2.67734	0.36	2.52793	0	0	0.71	4.69897	0	0	0.36	1.88814	0.71	3.84916	0.36	2.93583	0.36	2.22741	0.36	2.40935
722	C4BPA	2.4	13.0866	0.3	1.83178	0.61	4.5366	0.91	6.39005	0	0	0.61	4.03714	0	0	0.61	3.19935	0.91	4.93343	1.8	14.6791	1.8	11.137	2.4	16.0623
55907	CMAS	0.42	2.29015	2.1	12.8225	0.42	3.12356	1.3	9.12864	0	0	0.42	2.77967	0	0	3.8	19.9303	2.5	13.5534	2.5	20.3877	3.8	23.5115	2.9	19.4086
92092	ZC3HAV1L	1.3	7.08856	1.3	7.93772	0.63	4.68534	0.63	4.42388	0	0	0.63	4.16951	0	0	1.3	6.81828	1.9	10.3006	0.63	5.1377	1.9	11.7558	1.3	8.70042
4482	MSRA	2.3	12.5413	1.5	9.15891	0.75	5.57778	0.75	5.26652	0	0	0.75	4.9637	0	0	1.5	7.86724	3.8	20.6011	2.3	18.7567	3	18.5617	3.8	25.432
6433	SFSWAP	0.25	1.36319	1.3	7.93772	0.25	1.85926	0.25	1.75551	0	0	0.25	1.65457	0	0	0.5	2.62241	0.25	1.35534	0.25	2.03877	0.25	1.54681	0.25	1.67316
3673	ITGA2	1.7	9.26966	0.75	4.57945	0.57	4.23912	1.3	9.12864	0	0	0.19	1.25747	0	0	2.8	14.6855	4.5	24.3961	0.19	1.54946	0.38	2.35115	0	0
51115	FAM82B	1.8	9.81493	1.4	8.54831	2.3	17.1052	1.8	12.6397	0	0	0.45	2.97822	0	0	3.6	18.8814	2.7	14.6376	0	0	0.45	2.78426	1.8	12.0467
80829	ZFP91	1.4	7.63384	0.34	2.07602	0.69	5.13156	0.34	2.38749	0	0	0.34	2.25021	0	0	0.34	1.78324	0.34	1.84326	0	0	0.34	2.10366	0.34	2.2755
51070	NOSIP	2.4	13.0866	0.59	3.6025	2.4	17.8489	1.2	8.42643	0	0	0.59	3.90478	0	0	0.59	3.09445	0.59	3.19859	0	0	1.2	7.42469	1.2	8.03116
5204	PFDN5	3.8	20.7204	1.3	7.93772	3.8	28.2608	3.8	26.6837	0	0	1.3	8.60374	0	0	1.3	6.81828	1.3	7.04775	0	0	1.3	8.04341	3.8	25.432
5361	PLXNA1	0.1	0.545274	0.39	2.38132	0.1	0.743705	0.49	3.44079	0	0	0.2	1.32365	0	0	0.78	4.09097	0.29	1.57219	0	0	0.1	0.618724	0.1	0.669263
23385	NCSTN	4.7	25.6279	1.9	11.6013	0.56	4.16475	0.83	5.82828	0	0	0.28	1.85311	0	0	0.28	1.46855	1.7	9.21629	0	0	0	0	0.83	5.55489
283489	ZNF828	0.48	2.61732	0.79	4.82369	0.79	5.87527	0.16	1.12352	0	0	0.16	1.05892	0	0	0.63	3.30424	0.32	1.73483	0	0	0	0	0.48	3.21246
79002	C19orf43	4.3	23.4468	10	61.0594	8.6	63.9586	2.9	20.3639	0	0	1.4	9.26557	0	0	2.9	15.21	2.9	15.7219	0	0	0	0	1.4	9.36969
29127	RACGAP1	0.28	1.52677	0.56	3.41933	0.28	2.08237	1.1	7.72423	0	0	0.28	1.85311	0	0	1.9	9.96517	2.8	15.1798	0	0	0	0	0	0
1633	DCK	5	27.2637	1.4	8.54831	0.71	5.2803	0.71	4.98564	0	0	0.71	4.69897	0	0	0.71	3.72383	0	0	0.71	5.7901	0	0	0	0
5074	PAWR	2.1	11.4508	2.1	12.8225	5	37.1852	1.4	9.83084	0	0	1.4	9.26557	0	0	1.4	7.34276	0	0	0	0	0.71	4.39294	1.4	9.36969
7756	ZNF207	2.2	11.996	3.3	20.1496	3.3	24.5422	1.1	7.72423	0	0	1.1	7.28009	0	0	0.56	2.9371	0	0	0	0	0.56	3.46485	0.56	3.74788
26520	TIMM9	2.9	15.8129	1.4	8.54831	1.4	10.4119	1.4	9.83084	0	0	1.4	9.26557	0	0	1.4	7.34276	0	0	0	0	0	0	0	0
7343	UBTF	0.87	4.74388	0.87	5.31217	1.2	8.92445	0.87	6.10916	0	0	0.58	3.83859	0	0	0	0	0.87	4.71657	0.29	2.36497	0.29	1.7943	0	0
3898	LAD1	6.8	37.0786	5.2	31.7509	6.1	45.366	0.32	2.24705	0	0	0.32	2.11784	0	0	0	0	0.65	3.52388	0.32	2.60962	0	0	0.32	2.14164
29888	STRN4	0.31	1.69035	1.3	7.93772	0.63	4.68534	0.31	2.17683	0	0	0.31	2.05166	0	0	0	0	0.63	3.41545	0	0	0.63	3.89796	0	0
8508	NIPSNAP1	5.3	28.8995	0.67	4.09098	1.3	9.66816	1.3	9.12864	0	0	0.67	4.43424	0	0	0	0	0	0	0	0	0.67	4.14545	0	0
26088	GGA1	1.8	9.81493	1.4	8.54831	0.9	6.69334	0.45	3.15991	0	0	0.45	2.97822	0	0	0	0	0	0	0	0	0	0	0	0
8683	SRSF9	7.5	40.8956	6.9	42.131	5	37.1852	0.63	4.42388	0	0	0.63	4.16951	1.3	13.0408	1.3	6.81828	2.5	13.5534	2.5	20.3877	1.9	11.7558	0.63	4.21636
30844	EHD4	1.6	8.72439	1.9	11.6013	0.31	2.30548	2.2	15.4485	0	0	0.31	2.05166	0.63	6.31978	3.1	16.259	2.8	15.1798	1.6	13.0481	2.2	13.6119	2.2	14.7238
6732	SRPK1	0.32	1.74488	1.3	7.93772	0.65	4.83408	0.32	2.24705	0	0	0.32	2.11784	0	0	0.32	1.67835	0.65	3.52388	0	0	0.32	1.97992	0.65	4.35021
4313	MMP2	0.85	4.63483	4.2	25.6449	1.7	12.643	0.56	3.93234	0	0	0	0	0.28	2.80879	24.2	126.925	19.7	106.801	7.9	64.4251	11.5	71.1532	13.5	90.3506
6311	ATXN2	0.38	2.07204	0.57	3.48038	0.57	4.23912	0.19	1.33419	0	0	0	0	0.38	3.81193	0.19	0.996517	0.94	5.09607	0.38	3.09893	0.94	5.816	0.19	1.2716
51100	SH3GLB1	0.59	3.21712	0.59	3.6025	0.59	4.38786	0.59	4.143	0	0	0	0	1.2	12.0377	4.1	21.5038	1.8	9.75842	2.9	23.6497	4.7	29.08	1.8	12.0467
6645	SNTB2	0.32	1.74488	0.65	3.96886	0.65	4.83408	2.3	16.1507	0	0	0	0	1.3	13.0408	0.32	1.67835	0.65	3.52388	0.65	5.3008	0.32	1.97992	0.32	2.14164
55651	NHP2	6	32.7164	2	12.2119	2	14.8741	2	14.0441	0	0	0	0	6	60.1884	2	10.4897	4	21.6854	4	32.6203	0	0	0	0
10534	SSSCA1	0.77	4.19861	0.77	4.70157	2.3	17.1052	0.77	5.40696	0	0	0	0	2.3	23.0722	0.77	4.03852	0.77	4.17444	0.77	6.27941	0	0	0	0
51181	DCXR	1.3	7.08856	3.1	18.9284	1.3	9.66816	1.3	9.12864	0	0	0	0	0.63	6.31978	1.9	9.96517	1.3	7.04775	0.63	5.1377	0	0	0	0
51691	NAA38	8.8	47.9841	6.3	38.4674	3.8	28.2608	3.8	26.6837	0	0	0	0	1.3	13.0408	2.5	13.1121	6.3	34.1545	0	0	5	30.9362	3.8	25.432
4967	OGDH	0.5	2.72637	1.5	9.15891	0.75	5.57778	1.5	10.533	0	0	0	0	1.5	15.0471	0.5	2.62241	1.5	8.13202	0	0	0	0	0	0
4534	MTM1	0.26	1.41771	0.53	3.23615	0.26	1.93363	0.53	3.72167	0	0	0	0	0.26	2.60816	0.26	1.36366	1.3	7.04775	0	0	0	0	0	0
23042	PDXDC1	0.48	2.61732	0.71	4.33522	0.24	1.78489	0.24	1.68529	0	0	0	0	1.2	12.0377	0.48	2.51752	0	0	0.48	3.91444	0.48	2.96987	0.71	4.75177
84301	DDI2	0.43	2.34468	2.2	13.4331	0.87	6.47023	0.43	3.01947	0	0	0	0	0.43	4.3135	0.43	2.25528	0	0	0.87	7.09492	0	0	0	0
6525	SMTN	0.58	3.16259	0.38	2.32026	0.77	5.72652	0.19	1.33419	0	0	0	0	0.19	1.90597	0.58	3.042	0	0	0	0	0.19	1.17558	0.19	1.2716
11163	NUDT4	2.5	13.6319	5	30.5297	1.3	9.66816	1.3	9.12864	0	0	0	0	1.3	13.0408	1.3	6.81828	0	0	0	0	0	0	0	0
57459	GATAD2B	1	5.45274	1	6.10594	1	7.43705	0.33	2.31727	0	0	0	0	1.3	13.0408	0.33	1.73079	0	0	1	8.15508	0.67	4.14545	0	0
54815	GATAD2A	0.51	2.7809	0.77	4.70157	0.51	3.79289	0.26	1.82573	0	0	0	0	0.26	2.60816	0.26	1.36366	0	0	0	0	0.26	1.60868	0	0
27258	LSM3	18	98.1493	6	36.6356	2	14.8741	8	56.1762	0	0	0	0	6	60.1884	0	0	4	21.6854	2	16.3102	4	24.749	2	13.3853
7458	EIF4H	2.2	11.996	0.74	4.51839	3	22.3111	1.5	10.533	0	0	0	0	3	30.0942	0	0	1.5	8.13202	1.5	12.2326	0.74	4.57856	1.5	10.039
9656	MDC1	0.41	2.23562	0.82	5.00687	1.1	8.18075	0.41	2.87903	0	0	0	0	0.62	6.21947	0	0	0.31	1.68062	0.21	1.71257	0.1	0.618724	0.1	0.669263
85377	MICALL1	0.44	2.39921	0.89	5.43428	0.67	4.98282	0.22	1.54485	0	0	0	0	0.67	6.72104	0	0	0.22	1.1927	0.22	1.79412	0	0	0	0
6464	SHC1	1.1	5.99802	0.36	2.19814	0.36	2.67734	1.1	7.72423	0	0	0	0	1.4	14.044	0	0	0.71	3.84916	0	0	0	0	0	0
10869	USP19	0.15	0.817911	0.89	5.43428	0.59	4.38786	0.15	1.0533	0	0	0	0	0.3	3.00942	0	0	0	0	0.45	3.66978	0.45	2.78426	0.15	1.0039
51503	CWC15	6.7	36.5334	6.7	40.9098	12.2	90.732	2.2	15.4485	0	0	0	0	3.3	33.1036	0	0	0	0	0	0	0	0	0	0
593	BCKDHA	0.36	1.96299	0.36	2.19814	0.36	2.67734	0.36	2.52793	0	0	0	0	0.36	3.6113	0	0	0	0	0	0	0	0	0	0
10643	IGF2BP3	3.9	21.2657	2.6	15.8754	4.2	31.2356	0.65	4.56432	0	0	0	0	0.65	6.52041	0.65	3.40914	1.9	10.3006	0.65	5.3008	0.65	4.0217	2.3	15.3931
4301	MLLT4	1.6	8.72439	2.1	12.8225	2.5	18.5926	0.45	3.15991	0	0	0	0	0	0	0.78	4.09097	0.34	1.84326	0.22	1.79412	0.11	0.680596	0.11	0.73619
81932	HDHD3	4.6	25.0826	0.77	4.70157	0.77	5.72652	0.77	5.40696	0	0	0	0	0	0	0.77	4.03852	3.1	16.8062	0.77	6.27941	1.5	9.28086	0.77	5.15333
23203	PMPCA	1.8	9.81493	0.61	3.72462	0.3	2.23111	0.3	2.10661	0	0	0	0	0	0	0.3	1.57345	2.1	11.3848	0.3	2.44652	0.61	3.77422	0.3	2.00779
2289	FKBP5	1.9	10.3602	1.9	11.6013	1.5	11.1556	1.9	13.3419	0	0	0	0	0	0	1.5	7.86724	1.5	8.13202	0.76	6.19786	2.3	14.2306	1.1	7.3619
136319	MTPN	5	27.2637	5	30.5297	3.3	24.5422	6.7	47.0476	0	0	0	0	0	0	3.3	17.3079	5	27.1067	3.3	26.9118	1.7	10.5183	3.3	22.0857
8649	LAMTOR3	5.7	31.0806	1.4	8.54831	1.4	10.4119	1.4	9.83084	0	0	0	0	0	0	5.7	29.8955	7.1	38.4916	2.9	23.6497	4.3	26.6051	4.3	28.7783
4133	MAP2	1.9	10.3602	0.71	4.33522	1.9	14.1304	0.24	1.68529	0	0	0	0	0	0	0.71	3.72383	0.24	1.30112	0.71	5.7901	0.48	2.96987	0.24	1.60623
8976	WASL	0.77	4.19861	1.2	7.32713	0.38	2.82608	0.38	2.66837	0	0	0	0	0	0	0.38	1.99303	1.9	10.3006	2.3	18.7567	1.2	7.42469	1.2	8.03116
11065	UBE2C	1.1	5.99802	4.4	26.8661	6.7	49.8282	1.1	7.72423	0	0	0	0	0	0	4.4	23.0772	1.1	5.96348	1.1	8.97058	1.1	6.80596	0	0
51248	PDZD11	4.3	23.4468	1.4	8.54831	4.3	31.9793	4.3	30.1947	0	0	0	0	0	0	8.6	45.1055	1.4	7.58989	2.9	23.6497	0	0	1.4	9.36969
1020	CDK5	0.57	3.10806	1.1	6.71653	0.57	4.23912	1.1	7.72423	0	0	0	0	0	0	0.57	2.98955	0.57	3.09017	0.57	4.64839	0	0	0	0
84285	EIF1AD	3.8	20.7204	1.3	7.93772	5	37.1852	1.3	9.12864	0	0	0	0	0	0	1.3	6.81828	1.3	7.04775	0	0	1.3	8.04341	1.3	8.70042
256281	NUDT14	1.7	9.26966	0.83	5.06793	0.83	6.17275	2.5	17.5551	0	0	0	0	0	0	3.3	17.3079	1.7	9.21629	0	0	2.5	15.4681	0.83	5.55489
2879	GPX4	1.5	8.17911	2.9	17.7072	1.5	11.1556	2.2	15.4485	0	0	0	0	0	0	3.7	19.4059	2.2	11.927	0	0	1.5	9.28086	0	0
58472	SQRDL	1.5	8.17911	0.3	1.83178	0.3	2.23111	0.3	2.10661	0	0	0	0	0	0	2.1	11.0141	2.4	13.0112	0	0	0.3	1.85617	0	0
4154	MBNL1	1.5	8.17911	3	18.3178	1.5	11.1556	0.75	5.26652	0	0	0	0	0	0	1.5	7.86724	1.5	8.13202	0.75	6.11631	0.75	4.64043	0	0
85440	DOCK7	0.09	0.490747	0.18	1.09907	0.18	1.33867	0.09	0.631983	0	0	0	0	0	0	0.18	0.944069	0	0	0.18	1.46791	0.09	0.556851	0.09	0.602337
152518	NFXL1	0.83	4.52578	0.83	5.06793	1.5	11.1556	0.21	1.47463	0	0	0	0	0	0	0.42	2.20283	0	0	0.42	3.42513	0.21	1.29932	0	0
701	BUB1B	0.67	3.65334	0.17	1.03801	0.17	1.2643	0.17	1.19374	0	0	0	0	0	0	0.17	0.891621	0	0	0.17	1.38636	0	0	0	0
581	BAX	4.4	23.9921	1.8	10.9907	1.8	13.3867	0.89	6.24961	0	0	0	0	0	0	1.8	9.44069	0	0	0	0	0.89	5.50664	1.8	12.0467
5610	EIF2AK2	0.42	2.29015	0.42	2.56449	0.42	3.12356	1.3	9.12864	0	0	0	0	0	0	0.85	4.4581	0	0	0	0	0.85	5.25915	0	0
55902	ACSS2	0.33	1.7994	0.33	2.01496	0.33	2.45422	0.65	4.56432	0	0	0	0	0	0	0.33	1.73079	0	0	0	0	0.33	2.04179	0	0
23526	HMHA1	0.2	1.09055	0.2	1.22119	0.2	1.48741	0.2	1.40441	0	0	0	0	0	0	0.2	1.04897	0	0	0	0	0	0	0.2	1.33853
730	C7	1.2	6.54329	0.78	4.76263	0.2	1.48741	0.2	1.40441	0	0	0	0	0	0	0.2	1.04897	0	0	0	0	0	0	0	0
23210	JMJD6	0.59	3.21712	1.8	10.9907	0.59	4.38786	1.2	8.42643	0	0	0	0	0	0	1.2	6.29379	0	0	0	0	0	0	0	0
51251	NT5C3	0.97	5.28916	0.48	2.93085	0.48	3.56978	0.48	3.37057	0	0	0	0	0	0	0	0	0.48	2.60225	0.48	3.91444	0.97	6.00162	0.97	6.49186
80184	CEP290	0.07	0.381692	0.14	0.854831	0.07	0.520593	0.07	0.491542	0	0	0	0	0	0	0	0	0.07	0.379494	0.07	0.570855	0.07	0.433107	0.07	0.468484
388753	C1orf31	6.2	33.807	1.5	9.15891	7.7	57.2652	1.5	10.533	0	0	0	0	0	0	0	0	1.5	8.13202	0	0	1.5	9.28086	0	0
1978	EIF4EBP1	4	21.811	4	24.4238	6	44.6223	2	14.0441	0	0	0	0	0	0	0	0	2	10.8427	0	0	0	0	2	13.3853
79887	PLBD1	1.1	5.99802	1.9	11.6013	0.37	2.75171	0.37	2.59815	0	0	0	0	0	0	0	0	0.37	2.0059	0	0	0	0	0	0
288	ANK3	1.1	5.99802	0.66	4.02992	0.33	2.45422	0.16	1.12352	0	0	0	0	0	0	0	0	0	0	0.25	2.03877	0.25	1.54681	0.49	3.27939
79717	PPCS	1.3	7.08856	1.9	11.6013	0.63	4.68534	4.4	30.8969	0	0	0	0	0	0	0	0	0	0	0.63	5.1377	0.63	3.89796	0.63	4.21636
27250	PDCD4	0.81	4.41672	0.41	2.50343	0.41	3.04919	0.81	5.68784	0	0	0	0	0	0	0	0	0	0	0.41	3.34358	0	0	0	0
8842	PROM1	2.3	12.5413	0.68	4.15204	0.45	3.34667	0.23	1.61507	0	0	0	0	0	0	0	0	0	0	0.23	1.87567	0	0	0	0
9826	ARHGEF11	0.13	0.708856	0.25	1.52648	0.13	0.966816	0.25	1.75551	0	0	0	0	0	0	0	0	0	0	0	0	0.38	2.35115	0.13	0.870042
1153	CIRBP	1	5.45274	7	42.7416	11	81.8075	1	7.02203	0	0	0	0	0	0	0	0	0	0	0	0	1	6.18724	0	0
123207	C15orf40	3.1	16.9035	3.1	18.9284	1.6	11.8993	4.7	33.0035	0	0	0	0	0	0	0	0	0	0	0	0	0	0	0	0
26049	FAM169A	0.32	1.74488	1.3	7.93772	0.32	2.37985	0.32	2.24705	0	0	0	0	0	0	0	0	0	0	0	0	0	0	0	0
5053	PAH	0.33	1.7994	2.7	16.486	2.3	17.1052	0.33	2.31727	0	0	0	0	0	0	0	0	0	0	0	0	0	0	0	0
55585	UBE2Q1	0.43	2.34468	0.43	2.62555	0.43	3.19793	1.3	9.12864	0.87	5.67852	0.87	5.75789	0.43	4.3135	2.2	11.5386	0	0	0.87	7.09492	0.87	5.3829	1.7	11.3775
6431	SRSF6	4.7	25.6279	4.7	28.6979	7.3	54.2904	0.67	4.70476	3.3	21.5392	2	13.2365	2	20.0628	0	0	4.7	25.4803	2.7	22.0187	2.7	16.7055	1.3	8.70042
8125	ANP32A	9	49.0747	3	18.3178	2	14.8741	8	56.1762	6	39.1622	5	33.0913	3	30.0942	2	10.4897	2	10.8427	9	73.3957	7	43.3107	7	46.8484
58533	SNX6	1.5	8.17911	0.51	3.11403	1	7.43705	1	7.02203	2.1	13.7068	1.5	9.9274	0	0	0.51	2.67486	0	0	1	8.15508	1.5	9.28086	0.51	3.41324
55327	LIN7C	4.2	22.9015	5.8	35.4144	2.5	18.5926	1.7	11.9374	2.5	16.3176	2.5	16.5457	0	0	11.7	61.3645	6.7	36.323	3.3	26.9118	8.3	51.3541	5	33.4632
6430	SRSF5	6.3	34.3523	3.8	23.2026	12.5	92.9631	1.3	9.12864	2.5	16.3176	2.5	16.5457	1.3	13.0408	1.3	6.81828	0	0	2.5	20.3877	3.8	23.5115	1.3	8.70042
8825	LIN7A	3.3	17.994	5.8	35.4144	2.5	18.5926	1.7	11.9374	1.7	11.096	2.5	16.5457	0	0	5.8	30.42	4.2	22.7697	3.3	26.9118	6.7	41.4545	4.2	28.1091
84364	ARFGAP2	0.73	3.9805	2.2	13.4331	2.2	16.3615	0.73	5.12608	0	0	0	0	0	0	1.1	5.76931	0.73	3.95758	0.73	5.95321	0	0	0	0
7159	TP53BP2	0.19	1.03602	0.58	3.54144	1.2	8.92445	0.19	1.33419	0	0	0	0	0	0	0	0	0.39	2.11433	0.19	1.54946	0	0	0	0
10209	EIF1	3.3	17.994	1.7	10.3801	3.3	24.5422	3.3	23.1727	0	0	0	0	0	0	0	0	0	0	0	0	0	0	1.7	11.3775
6432	SRSF7	14	76.3384	6	36.6356	6	44.6223	2	14.0441	4	26.1081	5	33.0913	2	20.0628	8	41.9586	5	27.1067	5	40.7754	4	24.749	2	13.3853
6176	RPLP1	5	27.2637	2.5	15.2648	10	74.3705	2.5	17.5551	7.5	48.9527	10	66.1827	15	150.471	25	131.121	20	108.427	7.5	61.1631	7.5	46.4043	10	66.9263
2261	FGFR3	1.8	9.81493	2	12.2119	0.76	5.65215	0.25	1.75551	0.51	3.32879	0.76	5.02988	0.51	5.11601	0.25	1.31121	0	0	0.25	2.03877	0	0	0.51	3.41324
7072	TIA1	3.2	17.4488	5.8	35.4144	3.9	29.0045	0.65	4.56432	2.6	16.9703	1.9	12.5747	0.65	6.52041	5.2	27.2731	1.3	7.04775	1.3	10.6016	0.65	4.0217	1.9	12.716
1917	EEF1A2	23.9	130.321	31.7	193.558	20.4	151.716	10.4	73.0291	29.6	193.2	28.3	187.297	9.6	96.3014	37.4	196.157	30.4	164.809	51.3	418.355	38.7	239.446	47.4	317.231
11168	PSIP1	2.9	15.8129	2.5	15.2648	3.3	24.5422	0.41	2.87903	1.6	10.4433	1.6	10.5892	0.41	4.11287	1.2	6.29379	0	0	0	0	0.41	2.53677	0.82	5.48796
10381	TUBB3	29.5	160.856	30	183.178	16.2	120.48	12.4	87.0731	20	130.541	18.6	123.1	18.6	186.584	25.7	134.792	16.7	90.5365	20.5	167.179	29.5	182.524	19	127.16
8148	TAF15	4.5	24.5373	1.7	10.3801	4.5	33.4667	0.34	2.38749	1.7	11.096	0.69	4.5666	0.69	6.92166	3.8	19.9303	2.8	15.1798	0.69	5.627	1.7	10.5183	2.1	14.0545
23283	CSTF2T	3.9	21.2657	3.5	21.3708	3.2	23.7985	0.32	2.24705	0.32	2.08865	0.65	4.30187	0	0	0.97	5.08748	0.65	3.52388	0.65	5.3008	0.65	4.0217	1.3	8.70042
8672	EIF4G3	0.66	3.59881	0.52	3.17509	0.52	3.86726	0.13	0.912864	0.26	1.69703	0	0	0.26	2.60816	0.66	3.46159	0.39	2.11433	0.26	2.12032	0.52	3.21736	0.13	0.870042
10383	TUBB2C	33.5	182.667	45.2	275.988	27.4	203.775	13.5	94.7974	22.6	147.511	19.1	126.409	22.2	222.697	27.4	143.708	19.1	103.548	22.6	184.305	27.8	172.005	20.4	136.53
79784	MYH14	0.56	3.05354	1.3	7.93772	0.94	6.99082	0.19	1.33419	0.56	3.65514	0.56	3.70623	0.19	1.90597	0.94	4.93014	0.94	5.09607	0.38	3.09893	0.38	2.35115	0.38	2.5432
2770	GNAI1	2.2	11.996	1.7	10.3801	0.56	4.16475	2.2	15.4485	1.1	7.17973	0.56	3.70623	0	0	2.2	11.5386	2.2	11.927	0	0	0.56	3.46485	0.56	3.74788
7059	THBS3	4.2	22.9015	3.3	20.1496	2.1	15.6178	0.7	4.91542	2.8	18.2757	1.4	9.26557	0.23	2.30722	4.7	24.6507	6	32.5281	3.3	26.9118	5.6	34.6485	6.7	44.8406
3306	HSPA2	9.2	50.1652	11.7	71.4395	10.3	76.6016	9.4	66.0071	10.6	69.1865	11.9	78.7574	7.2	72.2261	12.2	63.9869	17.5	94.8736	7.8	63.6096	10.6	65.5847	13.1	87.6735
5224	PGAM2	11.4	62.1612	2.9	17.7072	5	37.1852	7.9	55.474	12.1	78.9771	5.7	37.7241	3.6	36.113	5.7	29.8955	8.6	46.6236	2.1	17.1257	6.4	39.5983	10	66.9263
50810	HDGFRP3	7.8	42.5314	7.8	47.6263	5.6	41.6475	1.1	7.72423	2.2	14.3595	3.3	21.8403	1.1	11.0345	6.7	35.1404	0	0	1.1	8.97058	1.1	6.80596	2.2	14.7238
23708	GSPT2	5	27.2637	5.3	32.3615	2.8	20.8237	0.31	2.17683	1.9	12.4014	1.9	12.5747	0	0	1.9	9.96517	3.1	16.8062	0.63	5.1377	3.8	23.5115	1.9	12.716
5869	RAB5B	5.5	29.9901	2.7	16.486	0.91	6.76771	3.6	25.2793	2.7	17.623	0	0	0	0	1.8	9.44069	4.5	24.3961	2.7	22.0187	3.6	22.2741	2.7	18.0701
23367	LARP1	1.3	7.08856	2.1	12.8225	0.71	5.2803	0.36	2.52793	0	0	0.89	5.89026	2	20.0628	1.6	8.39173	1.1	5.96348	0.18	1.46791	0.36	2.22741	0.36	2.40935
23122	CLASP2	0.24	1.30866	0.12	0.732713	0.12	0.892445	0.12	0.842643	0	0	0	0	0.12	1.20377	0.24	1.25876	0.48	2.60225	0.36	2.93583	0.12	0.742469	0.12	0.803116
10642	IGF2BP1	5	27.2637	4.3	26.2555	6.1	45.366	0.36	2.52793	0	0	0	0	0.71	7.12229	0.71	3.72383	1.4	7.58989	0.71	5.7901	0.71	4.39294	0.36	2.40935
10644	IGF2BP2	1.6	8.72439	2	12.2119	2.3	17.1052	0.33	2.31727	0	0	0	0	0.66	6.62072	1.3	6.81828	0	0	0	0	1.3	8.04341	0.66	4.41714
4811	NID1	12.5	68.1593	16.4	100.137	12.7	94.4505	0	0	2.3	15.0122	2.2	14.5602	0.78	7.82449	7.5	39.3362	8.6	46.6236	3.6	29.3583	4.5	27.8426	6.7	44.8406
3927	LASP1	11.3	61.616	10	61.0594	16.3	121.224	0	0	5	32.6352	7.5	49.637	5.6	56.1758	15	78.6724	8.8	47.7079	9.4	76.6577	8.8	54.4477	6.9	46.1792
1841	DTYMK	8.1	44.1672	5	30.5297	2.5	18.5926	0	0	3.8	24.8027	1.3	8.60374	3.8	38.1193	4.4	23.0772	0.63	3.41545	5	40.7754	3.8	23.5115	4.4	29.4476
6135	RPL11	3.8	20.7204	2.9	17.7072	2.9	21.5674	0	0	3.8	24.8027	4.8	31.7677	4.8	48.1507	5.7	29.8955	2.9	15.7219	7.6	61.9786	2.9	17.943	3.8	25.432
348995	NUP43	2	10.9055	2	12.2119	2.7	20.08	0	0	0.67	4.37311	2	13.2365	2.7	27.0848	4	20.9793	2	10.8427	0.67	5.4639	1.3	8.04341	2	13.3853
58191	CXCL16	4.6	25.0826	3.8	23.2026	1.5	11.1556	0	0	0.77	5.02581	1.5	9.9274	0.77	7.72418	1.5	7.86724	1.5	8.13202	0.77	6.27941	0.77	4.76417	2.3	15.3931
6132	RPL8	1	5.45274	4	24.4238	7	52.0593	0	0	3	19.5811	1	6.61827	7	70.2198	2	10.4897	3	16.264	2	16.3102	1	6.18724	1	6.69263
8899	PRPF4B	2.1	11.4508	2.9	17.7072	0.95	7.06519	0	0	0.71	4.63419	0.95	6.28735	0.24	2.40754	0.95	4.98259	1.2	6.50562	0.24	1.95722	0.71	4.39294	0.71	4.75177
58517	RBM25	0.83	4.52578	0.83	5.06793	0.56	4.16475	0	0	0.83	5.41744	1.1	7.28009	1.9	19.0597	2.8	14.6855	0.83	4.49972	0.83	6.76871	0.83	5.13541	0.56	3.74788
6189	RPS3A	1.8	9.81493	3.5	21.3708	2.9	21.5674	0	0	1.8	11.7487	2.4	15.8838	0.59	5.91852	0.59	3.09445	1.2	6.50562	0.59	4.8115	0.59	3.65047	0.59	3.94865
51726	DNAJB11	10	54.5274	11.2	68.3865	2.4	17.8489	0	0	2.9	18.9284	3.5	23.1639	0.59	5.91852	2.9	15.21	2.9	15.7219	2.9	23.6497	3.5	21.6553	5.9	39.4865
7042	TGFB2	7.9	43.0767	3.3	20.1496	4.7	34.9541	0	0	2.3	15.0122	3.7	24.4876	0.47	4.71476	7	36.7138	6	32.5281	3.3	26.9118	6	37.1234	6	40.1558
9518	GDF15	4.4	23.9921	2.2	13.4331	6.1	45.366	0	0	1.7	11.096	2.8	18.5311	3.3	33.1036	2.2	11.5386	1.1	5.96348	2.8	22.8342	2.8	17.3243	3.9	26.1013
8802	SUCLG1	2.9	15.8129	1.8	10.9907	1.8	13.3867	0	0	2.9	18.9284	1.2	7.94192	1.2	12.0377	3.5	18.3569	2.9	15.7219	1.2	9.78609	1.2	7.42469	1.8	12.0467
25940	FAM98A	1.1	5.99802	1.9	11.6013	0.74	5.50341	0	0	1.9	12.4014	1.9	12.5747	1.1	11.0345	1.9	9.96517	2.2	11.927	1.9	15.4946	1.9	11.7558	1.9	12.716
57092	PCNP	12	65.4329	13	79.3772	25	185.926	0	0	12	78.3244	8	52.9461	1	10.0314	5	26.2241	10	54.2135	6	48.9305	9	55.6851	9	60.2337
4733	DRG1	2.2	11.996	4.8	29.3085	3	22.3111	0	0	1.7	11.096	3.5	23.1639	0.43	4.3135	2.6	13.6366	1.3	7.04775	1.3	10.6016	2.6	16.0868	1.7	11.3775
23646	PLD3	9	49.0747	10	61.0594	6.7	49.8282	0	0	2.4	15.6649	2.9	19.193	1.4	14.044	2.4	12.5876	1.9	10.3006	2.4	19.5722	2.9	17.943	3.3	22.0857
8473	OGT	0.53	2.88995	1.2	7.32713	0.53	3.94163	0	0	0.35	2.28446	0.35	2.31639	0.35	3.51099	1.1	5.76931	0.35	1.89747	1.2	9.78609	0.71	4.39294	0.18	1.20467
481	ATP1B1	8.5	46.3483	6.9	42.131	3.1	23.0548	0	0	2.3	15.0122	1.5	9.9274	1.5	15.0471	3.1	16.259	0.77	4.17444	0.77	6.27941	1.5	9.28086	3.1	20.7472
133619	PRRC1	1.2	6.54329	1.2	7.32713	0.59	4.38786	0	0	2.4	15.6649	2.4	15.8838	1.2	12.0377	0.59	3.09445	1.8	9.75842	2.4	19.5722	0.59	3.65047	1.2	8.03116
4791	NFKB2	1.1	5.99802	2.2	13.4331	0.65	4.83408	0	0	0.22	1.43595	0.65	4.30187	0.22	2.20691	2.2	11.5386	1.1	5.96348	0.22	1.79412	1.1	6.80596	0.87	5.82259
3028	HSD17B10	4.4	23.9921	5.9	36.025	1.5	11.1556	0	0	3	19.5811	3.7	24.4876	4.4	44.1382	8.9	46.679	6.7	36.323	4.4	35.8823	4.4	27.2238	2.2	14.7238
6205	RPS11	3.6	19.6299	1.8	10.9907	0.91	6.76771	0	0	2.7	17.623	3.6	23.8258	0.91	9.12857	3.6	18.8814	1.8	9.75842	1.8	14.6791	1.8	11.137	2.7	18.0701
10728	PTGES3	4	21.811	4	24.4238	2	14.8741	0	0	6	39.1622	4	26.4731	1	10.0314	14	73.4276	4	21.6854	1	8.15508	2	12.3745	3	20.0779
55602	CDKN2AIP	0.83	4.52578	1.1	6.71653	0.28	2.08237	0	0	1.4	9.13784	0.83	5.49316	0.56	5.61758	0.83	4.35321	1.1	5.96348	1.1	8.97058	1.1	6.80596	1.1	7.3619
3914	LAMB3	0.3	1.63582	0.45	2.74767	0.15	1.11556	0	0	0.3	1.95811	0.3	1.98548	0.15	1.50471	3.1	16.259	3.3	17.8904	1.6	13.0481	2.7	16.7055	3	20.0779
57506	MAVS	1.9	10.3602	0.47	2.86979	0.47	3.49541	0	0	0.47	3.0677	0.47	3.11058	0.93	9.3292	2.3	12.0631	2.3	12.4691	1.4	11.4171	3.3	20.4179	0.93	6.22415
51776	ZAK	0.3	1.63582	0.6	3.66356	0.3	2.23111	0	0	0.3	1.95811	0.9	5.95644	0.3	3.00942	2.7	14.161	2.1	11.3848	1.2	9.78609	0.9	5.56851	1.2	8.03116
54910	SEMA4C	0.63	3.43523	0.63	3.84674	0.42	3.12356	0	0	0.83	5.41744	0.21	1.38984	0.42	4.21319	1	5.24483	1	5.42135	0.21	1.71257	0.21	1.29932	0.42	2.81091
6128	RPL6	3.8	20.7204	3.1	18.9284	6.2	46.1097	0	0	2.3	15.0122	3.8	25.1494	3.8	38.1193	2.3	12.0631	4.6	24.9382	3.1	25.2807	3.8	23.5115	3.8	25.432
57674	RNF213	0.36	1.96299	0.48	2.93085	0.12	0.892445	0	0	0.24	1.56649	0.18	1.19129	0.24	2.40754	3.5	18.3569	3.5	18.9747	1.9	15.4946	2.7	16.7055	1.7	11.3775
23317	DNAJC13	0.17	0.926966	0.17	1.03801	0.08	0.594964	0	0	0.08	0.522163	0.42	2.77967	0.33	3.31036	0.25	1.31121	0.17	0.921629	0.33	2.69118	0.08	0.494979	0.08	0.535411
6801	STRN	0.24	1.30866	0.48	2.93085	0.24	1.78489	0	0	0.71	4.63419	0.71	4.69897	0.24	2.40754	0.71	3.72383	1.7	9.21629	0.71	5.7901	1.7	10.5183	0.71	4.75177
7841	MOGS	0.46	2.50826	0.69	4.2131	0.46	3.42104	0	0	0.46	3.00243	0.69	4.5666	0.46	4.61444	0.69	3.61893	0.69	3.74073	0.92	7.50267	0.69	4.26919	0.92	6.15722
23358	USP24	0.14	0.763384	0.28	1.70966	0.07	0.520593	0	0	0.21	1.37068	0.28	1.85311	0.28	2.80879	0.55	2.88466	0.21	1.13848	0.28	2.28342	0.28	1.73243	0.21	1.40545
2593	GAMT	7	38.1692	5	30.5297	5	37.1852	0	0	3	19.5811	2	13.2365	2	20.0628	2	10.4897	2	10.8427	2	16.3102	2	12.3745	0	0
57727	NCOA5	2.1	11.4508	1.7	10.3801	1.7	12.643	0	0	0.42	2.74135	0.42	2.77967	0.83	8.32606	1.7	8.91621	0.83	4.49972	2.1	17.1257	0.83	5.13541	0	0
9879	DDX46	1.9	10.3602	2	12.2119	0.93	6.91645	0	0	0.37	2.415	0.56	3.70623	0.74	7.42323	0.19	0.996517	0.74	4.0118	0.19	1.54946	0.19	1.17558	0	0
51382	ATP6V1D	3.8	20.7204	0.77	4.70157	0.77	5.72652	0	0	2.3	15.0122	1.5	9.9274	0.77	7.72418	1.5	7.86724	1.5	8.13202	0.77	6.27941	0.77	4.76417	0	0
5480	PPIC	2	10.9055	4	24.4238	4	29.7482	0	0	2	13.0541	4	26.4731	5	50.157	4	20.9793	2	10.8427	2	16.3102	0	0	4	26.7705
359948	IRF2BP2	2	10.9055	1.2	7.32713	2	14.8741	0	0	0.58	3.78568	0.29	1.9193	0.58	5.81821	0.58	3.042	0.58	3.14438	0.87	7.09492	0	0	0.87	5.82259
135293	PM20D2	2.3	12.5413	0.45	2.74767	0.45	3.34667	0	0	0.91	5.9396	1.4	9.26557	0.45	4.51413	0.45	2.36017	0.91	4.93343	1.4	11.4171	0	0	0.45	3.01169
57187	THOC2	0.13	0.708856	0.38	2.32026	0.13	0.966816	0	0	0.13	0.848514	0.26	1.72075	0.51	5.11601	0.77	4.03852	0.38	2.06011	0.38	3.09893	0	0	0.13	0.870042
23244	PDS5A	0.84	4.5803	0.17	1.03801	0.5	3.71852	0	0	0.34	2.21919	0.34	2.25021	0.84	8.42637	0.67	3.51404	0.17	0.921629	0.17	1.38636	0	0	0	0
6138	RPL15	1.8	9.81493	0.91	5.5564	1.8	13.3867	0	0	6.4	41.773	4.5	29.7822	2.7	27.0848	2.7	14.161	3.6	19.5168	2.7	22.0187	0	0	0	0
23475	QPRT	5.6	30.5354	6.9	42.131	1.9	14.1304	0	0	2.5	16.3176	0.63	4.16951	1.3	13.0408	2.5	13.1121	1.3	7.04775	0	0	2.5	15.4681	2.5	16.7316
1736	DKC1	1.6	8.72439	0.32	1.9539	0.63	4.68534	0	0	0.63	4.11203	0.32	2.11784	1.3	13.0408	0.63	3.30424	2.5	13.5534	0	0	0.32	1.97992	0.32	2.14164
6134	RPL10	3.8	20.7204	1.3	7.93772	1.3	9.66816	0	0	3.8	24.8027	1.3	8.60374	3.8	38.1193	1.3	6.81828	1.3	7.04775	0	0	1.3	8.04341	1.3	8.70042
10432	RBM14	2.6	14.1771	2.6	15.8754	4.6	34.2104	0	0	1.3	8.48514	0.65	4.30187	5.2	52.1633	0.65	3.40914	0.65	3.52388	0	0	0.65	4.0217	0	0
84321	THOC3	1.1	5.99802	1.6	9.7695	0.53	3.94163	0	0	1.1	7.17973	0.53	3.50768	0.53	5.31664	2.6	13.6366	0.53	2.87331	0	0	0.53	3.27924	0	0
64087	MCCC2	0.69	3.76239	0.69	4.2131	0.34	2.5286	0	0	0.34	2.21919	0.34	2.25021	0.34	3.41068	1	5.24483	1.4	7.58989	0	0	0.34	2.10366	0	0
9070	ASH2L	1.2	6.54329	1.5	9.15891	1.2	8.92445	0	0	0.3	1.95811	1.2	7.94192	0.3	3.00942	0.3	1.57345	0.91	4.93343	0	0	0	0	0	0
57521	RPTOR	0.16	0.872439	0.48	2.93085	0.16	1.18993	0	0	0.16	1.04433	0.32	2.11784	0.16	1.60502	0.16	0.839173	0.16	0.867416	0	0	0	0	0	0
51164	DCTN4	0.41	2.23562	1.2	7.32713	1.2	8.92445	0	0	1.6	10.4433	0.41	2.71349	1.2	12.0377	0.81	4.24831	0	0	1.2	9.78609	1.2	7.42469	2	13.3853
23190	UBXN4	0.95	5.1801	2.4	14.6543	1.9	14.1304	0	0	0.48	3.13298	0.48	3.17677	0.48	4.81507	0.95	4.98259	0	0	0.48	3.91444	0.48	2.96987	0.95	6.358
6201	RPS7	1	5.45274	4	24.4238	2	14.8741	0	0	1	6.52703	1	6.61827	3	30.0942	6	31.469	0	0	3	24.4652	0	0	1	6.69263
6342	SCP2	3.2	17.4488	3.2	19.539	3.7	27.5171	0	0	0.53	3.45933	0.53	3.50768	1.1	11.0345	2.7	14.161	0	0	0	0	2.1	12.9932	1.1	7.3619
9135	RABEP1	0.18	0.981493	0.71	4.33522	0.88	6.5446	0	0	0.18	1.17487	0.35	2.31639	0.35	3.51099	0.53	2.77976	0	0	0	0	0.18	1.1137	0.35	2.34242
55830	GLT8D1	1.4	7.63384	1.8	10.9907	1.4	10.4119	0	0	2.3	15.0122	0.91	6.02262	2.3	23.0722	0.45	2.36017	0	0	0	0	0	0	0	0
5493	PPL	1.1	5.99802	0.8	4.88475	1.4	10.4119	0	0	0.18	1.17487	0.27	1.78693	0.09	0.902826	0.09	0.472035	0	0	0	0	0	0	0	0
8722	CTSF	0.71	3.87145	1.4	8.54831	1.8	13.3867	0	0	0.71	4.63419	1.1	7.28009	2.1	21.0659	0.36	1.88814	0	0	0	0	0	0	0	0
23085	ERC1	0.88	4.79841	0.53	3.23615	0.18	1.33867	0	0	0.53	3.45933	0.35	2.31639	0.18	1.80565	0	0	0.35	1.89747	0.18	1.46791	0.18	1.1137	0.53	3.5471
175	AGA	2.3	12.5413	4	24.4238	1.1	8.18075	0	0	1.1	7.17973	1.1	7.28009	1.1	11.0345	0	0	0.57	3.09017	0	0	0.57	3.52673	0	0
8208	CHAF1B	0.67	3.65334	2.3	14.0437	0.33	2.45422	0	0	0.67	4.37311	1.3	8.60374	0.33	3.31036	0	0	0.33	1.78904	0	0	0.33	2.04179	0	0
353	APRT	4.2	22.9015	4.2	25.6449	2.5	18.5926	0	0	1.7	11.096	0.83	5.49316	1.7	17.0534	0	0	0.83	4.49972	0	0	0	0	0.83	5.55489
56975	FAM20C	5.5	29.9901	1.4	8.54831	3.4	25.286	0	0	2.1	13.7068	2.1	13.8984	1.4	14.044	0	0	0.34	1.84326	0	0	0	0	0	0
875	CBS	1.7	9.26966	3.4	20.7602	4.8	35.6978	0	0	1	6.52703	0.69	4.5666	0.69	6.92166	0	0	0	0	0.69	5.627	0.69	4.26919	0	0
7429	VIL1	10.9	59.4349	10.4	63.5018	13	96.6816	0	0	0.85	5.54798	0.43	2.84585	0.21	2.10659	0	0	0	0	0	0	0.21	1.29932	2.1	14.0545
7373	COL14A1	6.9	37.6239	5.2	31.7509	3.4	25.286	0	0	0.56	3.65514	0.44	2.91204	0.22	2.20691	0	0	0	0	0	0	0	0	0.33	2.20857
64359	NXN	5.2	28.3543	0.95	5.80064	0.95	7.06519	0	0	0.48	3.13298	0.48	3.17677	1.4	14.044	0	0	0	0	0	0	0	0	0	0
9334	B4GALT5	5	27.2637	3	18.3178	1.5	11.1556	0	0	2.5	16.3176	3.5	23.1639	0.5	5.0157	1.5	7.86724	2	10.8427	2.5	20.3877	1	6.18724	1.5	10.039
7155	TOP2B	0.56	3.05354	0.45	2.74767	0.22	1.63615	0	0	0.22	1.43595	0.11	0.728009	0.22	2.20691	0.34	1.78324	0.22	1.1927	0.56	4.56684	0.11	0.680596	0	0
5104	SERPINA5	35.7	194.663	77.4	472.6	35.7	265.503	0	0	9.1	59.396	6.5	43.0187	0	0	3.5	18.3569	3.9	21.1433	0.43	3.50668	3.5	21.6553	10	66.9263
5168	ENPP2	12	65.4329	12.7	77.5454	6.6	49.0845	0	0	1.8	11.7487	3	19.8548	0	0	7	36.7138	6.1	33.0702	2.3	18.7567	1.8	11.137	3.6	24.0935
12	SERPINA3	20	109.055	19	116.013	4.8	35.6978	0	0	3.8	24.8027	4.3	28.4585	0	0	11	57.6931	9	48.7921	5.2	42.4064	6.2	38.3609	5.2	34.8017
717	C2	5.6	30.5354	9.6	58.617	5	37.1852	0	0	1.9	12.4014	1.3	8.60374	0	0	1.6	8.39173	2.4	13.0112	2.1	17.1257	3.5	21.6553	3.7	24.7627
183	AGT	23	125.413	38.7	236.3	15.2	113.043	0	0	5.7	37.2041	9.6	63.5353	0	0	3	15.7345	6.5	35.2388	3.9	31.8048	4.3	26.6051	7.8	52.2025
10417	SPON2	25.6	139.59	16.3	99.5268	5	37.1852	0	0	1.9	12.4014	2.5	16.5457	0	0	10	52.4483	6.9	37.4073	10.6	86.4438	9.4	58.16	10.6	70.9419
2267	FGL1	9.4	51.2558	14.4	87.9255	8.8	65.446	0	0	0.63	4.11203	1.3	8.60374	0	0	5.6	29.371	5	27.1067	1.9	15.4946	3.1	19.1804	3.1	20.7472
6385	SDC4	11	59.9802	3	18.3178	2	14.8741	0	0	6	39.1622	4	26.4731	0	0	7	36.7138	4	21.6854	4	32.6203	6	37.1234	6	40.1558
10920	COPS8	4.7	25.6279	3.5	21.3708	2.4	17.8489	0	0	3.5	22.8446	2.4	15.8838	0	0	3.5	18.3569	1.2	6.50562	4.7	38.3289	1.2	7.42469	2.4	16.0623
6906	SERPINA7	1.2	6.54329	2	12.2119	0.4	2.97482	0	0	2	13.0541	1.2	7.94192	0	0	2.4	12.5876	1.2	6.50562	0.4	3.26203	1.2	7.42469	0.4	2.67705
5004	ORM1	8.3	45.2578	7.5	45.7945	3.3	24.5422	0	0	7.5	48.9527	11.7	77.4337	0	0	3.3	17.3079	2.5	13.5534	5.8	47.2994	3.3	20.4179	5.8	38.8173
29934	SNX12	4.5	24.5373	3.6	21.9814	2.7	20.08	0	0	6.4	41.773	2.7	17.8693	0	0	5.5	28.8466	7.3	39.5758	5.5	44.8529	7.3	45.1668	3.6	24.0935
54	ACP5	5	27.2637	1.4	8.54831	0.71	5.2803	0	0	1.4	9.13784	1.4	9.26557	0	0	3.6	18.8814	4.3	23.3118	1.4	11.4171	0.71	4.39294	1.4	9.36969
6480	ST6GAL1	11.7	63.7971	24.4	148.985	21.1	156.922	0	0	0.56	3.65514	1.7	11.2511	0	0	2.8	14.6855	2.2	11.927	1.1	8.97058	1.1	6.80596	5	33.4632
55726	C12orf11	0.22	1.1996	0.65	3.96886	0.43	3.19793	0	0	0.65	4.24257	0.87	5.75789	0	0	0.43	2.25528	0.87	4.71657	0.43	3.50668	0.43	2.66051	0.43	2.87783
727	C5	3.4	18.5393	7.7	47.0157	3.2	23.7985	0	0	0.86	5.61325	0.54	3.57386	0	0	0.22	1.15386	0.43	2.33118	0.11	0.897058	0.54	3.34111	0.43	2.87783
174	AFP	8.4	45.803	5.4	32.9721	1.9	14.1304	0	0	2.7	17.623	4.1	27.1349	0	0	1.1	5.76931	0.81	4.39129	0.54	4.40374	1.9	11.7558	3.2	21.4164
3426	CFI	4.8	26.1732	2.9	17.7072	0.32	2.37985	0	0	0.32	2.08865	1.3	8.60374	0	0	0.32	1.67835	0.65	3.52388	0.97	7.91042	1.3	8.04341	1.9	12.716
8724	SNX3	7	38.1692	6	36.6356	3	22.3111	0	0	3	19.5811	3	19.8548	0	0	3	15.7345	4	21.6854	3	24.4652	5	30.9362	2	13.3853
1666	DECR1	2.3	12.5413	2.7	16.486	1.4	10.4119	0	0	1.4	9.13784	0.45	2.97822	0	0	0.45	2.36017	0.91	4.93343	1.4	11.4171	1.4	8.66213	1.4	9.36969
1690	COCH	18.3	99.7852	24.7	150.817	3.7	27.5171	0	0	0.67	4.37311	0.67	4.43424	0	0	0.67	3.51404	0.67	3.6323	0.33	2.69118	1	6.18724	0.67	4.48406
5715	PSMD9	2.3	12.5413	2.3	14.0437	5.4	40.16	0	0	2.3	15.0122	1.5	9.9274	0	0	3.8	19.9303	6.2	33.6124	2.3	18.7567	4.6	28.4613	3.1	20.7472
259282	BOD1L	0.42	2.29015	0.21	1.28225	0.35	2.60297	0	0	0.21	1.37068	0.07	0.463279	0	0	0.07	0.367138	0.28	1.51798	0.21	1.71257	0.21	1.29932	0.07	0.468484
55856	ACOT13	6.7	36.5334	25	152.648	6.7	49.8282	0	0	1.7	11.096	1.7	11.2511	0	0	1.7	8.91621	5	27.1067	6.7	54.639	3.3	20.4179	6.7	44.8406
9146	HGS	1.1	5.99802	1.1	6.71653	2.1	15.6178	0	0	0.36	2.34973	1.4	9.26557	0	0	3.6	18.8814	3.2	17.3483	1.1	8.97058	2.1	12.9932	2.9	19.4086
64856	VWA1	8.7	47.4388	8	48.8475	6.7	49.8282	0	0	0.67	4.37311	0.67	4.43424	0	0	11.3	59.2666	10.7	58.0084	6	48.9305	9.3	57.5413	7.3	48.8562
6692	SPINT1	11.8	64.3423	7.1	43.3522	3.6	26.7734	0	0	0.39	2.54554	0.39	2.58112	0	0	4.7	24.6507	3.9	21.1433	2	16.3102	2.8	17.3243	3.2	21.4164
25930	PTPN23	0.38	2.07204	0.75	4.57945	0.13	0.966816	0	0	0.13	0.848514	0.75	4.9637	0	0	1.4	7.34276	0.75	4.06601	1.3	10.6016	1.5	9.28086	0.88	5.88952
3145	HMBS	1.7	9.26966	2.8	17.0966	0.56	4.16475	0	0	3.9	25.4554	2.2	14.5602	0	0	2.8	14.6855	1.7	9.21629	2.2	17.9412	1.1	6.80596	3.9	26.1013
64708	COPS7B	1.7	9.26966	0.83	5.06793	0.83	6.17275	0	0	1.7	11.096	2.5	16.5457	0	0	5	26.2241	0.83	4.49972	0.83	6.76871	1.7	10.5183	0.83	5.55489
2909	ARHGAP35	0.62	3.3807	0.99	6.04488	0.37	2.75171	0	0	0.25	1.63176	0.12	0.794192	0	0	1.6	8.39173	1.4	7.58989	0.12	0.978609	0.49	3.03175	0.37	2.47627
27429	HTRA2	0.91	4.96199	2.3	14.0437	2.3	17.1052	0	0	0.45	2.93716	0.45	2.97822	0	0	1.4	7.34276	0.91	4.93343	2.3	18.7567	1.4	8.66213	0.91	6.0903
401024	FSIP2	0.05	0.272637	0.08	0.488475	0.03	0.223111	0	0	0.05	0.326352	0.03	0.198548	0	0	0.03	0.157345	0.16	0.867416	0.08	0.652406	0.05	0.309362	0.05	0.334632
374897	SBSN	9.1	49.6199	1.1	6.71653	0.54	4.016	0	0	3.2	20.8865	2.7	17.8693	0	0	2.1	11.0141	4.8	26.0225	0.54	4.40374	0	0	0.54	3.61402
55757	UGGT2	0.34	1.85393	0.92	5.61746	0.34	2.5286	0	0	1	6.52703	0.69	4.5666	0	0	0.23	1.20631	0.57	3.09017	0.46	3.75134	0.57	3.52673	0.23	1.53931
999	CDH1	5.4	29.4448	8.6	52.5111	5.1	37.9289	0	0	0.81	5.2869	0.54	3.57386	0	0	0.54	2.83221	1.1	5.96348	0	0	2.4	14.8494	1.6	10.7082
866	SERPINA6	16	87.2439	14.5	88.5361	4	29.7482	0	0	4	26.1081	5	33.0913	0	0	1.5	7.86724	2.5	13.5534	0	0	0.5	3.09362	2.5	16.7316
2266	FGG	4.2	22.9015	9.1	55.564	8.4	62.4712	0	0	1.1	7.17973	2.5	16.5457	0	0	1.1	5.76931	1.4	7.58989	0	0	0.7	4.33107	2.8	18.7394
9620	CELSR1	0.13	0.708856	0.33	2.01496	0.13	0.966816	0	0	0.33	2.15392	0.26	1.72075	0	0	0.2	1.04897	0.46	2.49382	0	0	0.2	1.23745	0.33	2.20857
3485	IGFBP2	3.8	20.7204	1.3	7.93772	3.1	23.0548	0	0	0.63	4.11203	0.63	4.16951	0	0	10.6	55.5952	9.4	50.9607	0	0	1.3	8.04341	3.1	20.7472
2244	FGB	2.1	11.4508	11.4	69.6077	3.9	29.0045	0	0	1.1	7.17973	1.4	9.26557	0	0	0.36	1.88814	2.1	11.3848	0	0	0.36	2.22741	0.36	2.40935
54443	ANLN	0.33	1.7994	1.1	6.71653	0.33	2.45422	0	0	0.66	4.30784	0.33	2.18403	0	0	0.16	0.839173	0.49	2.65646	0	0	0.16	0.989958	0.16	1.07082
4485	MST1	2.4	13.0866	0.95	5.80064	0.95	7.06519	0	0	0.48	3.13298	0.24	1.58838	0	0	0.24	1.25876	0.95	5.15028	0	0	0.24	1.48494	0.48	3.21246
3699	ITIH3	0.24	1.30866	0.49	2.99191	0.49	3.64415	0	0	0.24	1.56649	0.24	1.58838	0	0	0.49	2.56997	0.73	3.95758	0	0	0.24	1.48494	0.24	1.60623
63898	SH2D4A	0.43	2.34468	1.7	10.3801	0.87	6.47023	0	0	1.7	11.096	2.2	14.5602	0	0	2.2	11.5386	1.3	7.04775	0	0	1.7	10.5183	0.43	2.87783
53834	FGFRL1	0.37	2.01751	1.1	6.71653	1.1	8.18075	0	0	1.5	9.79055	1.5	9.9274	0	0	1.5	7.86724	1.9	10.3006	0	0	0.37	2.28928	0.37	2.47627
60678	EEFSEC	0.31	1.69035	0.31	1.89284	0.63	4.68534	0	0	0.31	2.02338	0.31	2.05166	0	0	0.63	3.30424	0.63	3.41545	0	0	0	0	0.31	2.07472
26000	TBC1D10B	0.86	4.68936	0.29	1.77072	1.1	8.18075	0	0	0.29	1.89284	0.29	1.9193	0	0	0.29	1.521	0.57	3.09017	0	0	0	0	0	0
57685	CACHD1	0.78	4.25314	0.47	2.86979	0.16	1.18993	0	0	0.63	4.11203	0.47	3.11058	0	0	0.16	0.839173	0.31	1.68062	0	0	0	0	0	0
3034	HAL	0.28	1.52677	0.28	1.70966	0.28	2.08237	0	0	0.83	5.41744	1.9	12.5747	0	0	0.28	1.46855	1.1	5.96348	0	0	0	0	0	0
1063	CENPF	0.05	0.272637	0.05	0.305297	0.1	0.743705	0	0	0.15	0.979055	0.25	1.65457	0	0	0.2	1.04897	0.1	0.542135	0.1	0.815508	0.1	0.618724	0.05	0.334632
10588	MTHFS	7.2	39.2597	5.6	34.1933	4.8	35.6978	0	0	1.6	10.4433	2.4	15.8838	0	0	0.8	4.19586	0	0	2.4	19.5722	4.8	29.6987	1.6	10.7082
350	APOH	5	27.2637	4.4	26.8661	2.2	16.3615	0	0	0.56	3.65514	0.56	3.70623	0	0	1.7	8.91621	0	0	1.1	8.97058	1.7	10.5183	2.2	14.7238
10087	COL4A3BP	0.26	1.41771	0.53	3.23615	0.26	1.93363	0	0	0.26	1.69703	0.79	5.22843	0	0	0.79	4.14341	0	0	1.1	8.97058	1.6	9.89958	1.1	7.3619
9369	NRXN3	2	10.9055	3.9	23.8132	1.3	9.66816	0	0	0.65	4.24257	0.65	4.30187	0	0	0.33	1.73079	0	0	0.33	2.69118	0	0	0	0
80727	TTYH3	1.7	9.26966	0.42	2.56449	0.83	6.17275	0	0	0.83	5.41744	0.83	5.49316	0	0	0.42	2.20283	0	0	0.42	3.42513	0	0	0	0
9798	KIAA0174	2.5	13.6319	1.9	11.6013	1.9	14.1304	0	0	2.5	16.3176	1.3	8.60374	0	0	1.3	6.81828	0	0	0	0	1.3	8.04341	1.3	8.70042
8798	DYRK4	0.63	3.43523	0.31	1.89284	0.31	2.30548	0	0	0.31	2.02338	0.31	2.05166	0	0	0.63	3.30424	0	0	0	0	0.94	5.816	0.31	2.07472
27332	ZNF638	0.2	1.09055	0.2	1.22119	0.2	1.48741	0	0	0.1	0.652703	0.31	2.05166	0	0	0.1	0.524483	0	0	0	0	0.1	0.618724	0.2	1.33853
124808	CCDC43	1.8	9.81493	0.91	5.5564	0.91	6.76771	0	0	0.91	5.9396	0.91	6.02262	0	0	1.8	9.44069	0	0	0	0	0	0	0	0
51449	PCYOX1	1.5	8.17911	3.1	18.9284	1.2	8.92445	0	0	0.38	2.48027	0.38	2.51494	0	0	0.77	4.03852	0	0	0	0	0	0	0	0
5648	MASP1	3.6	19.6299	5.5	33.5827	2	14.8741	0	0	1.3	8.48514	1.6	10.5892	0	0	0.65	3.40914	0.65	3.52388	0.65	5.3008	0.98	6.06349	1.3	8.70042
2752	GLUL	4.2	22.9015	3.2	19.539	3.7	27.5171	0	0	1.6	10.4433	1.6	10.5892	0	0	0	0	1.1	5.96348	2.1	17.1257	1.6	9.89958	1.1	7.3619
9859	CEP170	1.1	5.99802	0.12	0.732713	0.48	3.56978	0	0	0.24	1.56649	0.12	0.794192	0	0	0	0	0.36	1.95168	0.24	1.95722	0.12	0.742469	0.12	0.803116
11083	DIDO1	0.59	3.21712	0.74	4.51839	0.15	1.11556	0	0	0.3	1.95811	0.15	0.99274	0	0	0	0	0.15	0.813202	0.15	1.22326	0.15	0.928086	0	0
259	AMBP	21.2	115.598	9.4	57.3958	4.7	34.9541	0	0	3.5	22.8446	1.8	11.9129	0	0	0	0	1.2	6.50562	1.8	14.6791	0	0	2.9	19.4086
197	AHSG	16	87.2439	38.7	236.3	56.7	421.68	0	0	4	26.1081	2.7	17.8693	0	0	0	0	1.3	7.04775	0	0	1.3	8.04341	4.7	31.4554
84918	LRP11	1.1	5.99802	1.5	9.15891	1.5	11.1556	0	0	1.1	7.17973	1.1	7.28009	0	0	0	0	0.74	4.0118	0	0	0.37	2.28928	1.1	7.3619
6159	RPL29	7.5	40.8956	5	30.5297	5	37.1852	0	0	5	32.6352	2.5	16.5457	0	0	0	0	5	27.1067	0	0	2.5	15.4681	2.5	16.7316
1769	DNAH8	0.07	0.381692	0.04	0.244238	0.04	0.297482	0	0	0.15	0.979055	0.04	0.264731	0	0	0	0	0.04	0.216854	0	0	0.07	0.433107	0.04	0.267705
22926	ATF6	0.94	5.12558	0.63	3.84674	0.63	4.68534	0	0	0.94	6.13541	0.31	2.05166	0	0	0	0	0.31	1.68062	0	0	0.31	1.91804	0	0
338	APOB	4.4	23.9921	13	79.3772	6.9	51.3156	0	0	0.92	6.00487	0.8	5.29461	0	0	0	0	0.04	0.216854	0	0	0	0	0.76	5.0864
5624	PROC	6.2	33.807	4.8	29.3085	2.4	17.8489	0	0	0.95	6.20068	0.95	6.28735	0	0	0	0	0.48	2.60225	0	0	0	0	0.95	6.358
9746	CLSTN3	4.1	22.3562	3.2	19.539	2.3	17.1052	0	0	0.91	5.9396	0.23	1.5222	0	0	0	0	0.23	1.24691	0	0	0	0	0.45	3.01169
1212	CLTB	4.5	24.5373	1.8	10.9907	1.8	13.3867	0	0	1.8	11.7487	2.7	17.8693	0	0	0	0	0.91	4.93343	0	0	0	0	0.91	6.0903
55184	C20orf12	0.21	1.14508	0.21	1.28225	0.21	1.56178	0	0	0.21	1.37068	0.21	1.38984	0	0	0	0	0.21	1.13848	0	0	0	0	0	0
57717	PCDHB16	5.4	29.4448	2.2	13.4331	0.98	7.2883	0	0	0.49	3.19825	2	13.2365	0	0	0	0	0.24	1.30112	0	0	0	0	0.24	1.60623
5814	PURB	0.77	4.19861	2.3	14.0437	1.5	11.1556	0	0	0.77	5.02581	1.5	9.9274	0	0	0	0	0	0	4.6	37.5134	1.5	9.28086	2.3	15.3931
129563	DIS3L2	0.19	1.03602	0.19	1.16013	0.19	1.41304	0	0	0.57	3.72041	0.75	4.9637	0	0	0	0	0	0	0.94	7.66577	0.38	2.35115	0.19	1.2716
9978	RBX1	4	21.811	2	12.2119	2	14.8741	0	0	2	13.0541	2	13.2365	0	0	0	0	0	0	2	16.3102	2	12.3745	0	0
3827	KNG1	3.1	16.9035	7.2	43.9628	4.8	35.6978	0	0	0.68	4.43838	1	6.61827	0	0	0	0	0	0	0.34	2.77273	0	0	1	6.69263
2638	GC	51.6	281.361	24.4	148.985	12.2	90.732	0	0	5.9	38.5095	7.3	48.3133	0	0	0	0	0	0	0	0	0.35	2.16553	9.4	62.9108
23768	FLRT2	8.8	47.9841	3.5	21.3708	3.2	23.7985	0	0	0.29	1.89284	0.29	1.9193	0	0	0	0	0	0	0	0	0.59	3.65047	0.29	1.94086
79876	UBA5	1.1	5.99802	1.1	6.71653	1.1	8.18075	0	0	0.57	3.72041	1.1	7.28009	0	0	0	0	0	0	0	0	0.57	3.52673	0.57	3.8148
2963	GTF2F2	1.7	9.26966	5	30.5297	3.9	29.0045	0	0	0.56	3.65514	0.56	3.70623	0	0	0	0	0	0	0	0	0.56	3.46485	0	0
5649	RELN	9.8	53.4369	8.3	50.6793	4.7	34.9541	0	0	0.66	4.30784	0.86	5.69171	0	0	0	0	0	0	0	0	0	0	0.26	1.74008
5345	SERPINF2	5.6	30.5354	14.8	90.3679	14.8	110.068	0	0	0.8	5.22163	3.2	21.1784	0	0	0	0	0	0	0	0	0	0	3.6	24.0935
433	ASGR2	3.1	16.9035	6.8	41.5204	2.5	18.5926	0	0	1.9	12.4014	1.2	7.94192	0	0	0	0	0	0	0	0	0	0	1.2	8.03116
80144	FRAS1	6.5	35.4428	4.3	26.2555	2.9	21.5674	0	0	0.57	3.72041	0.43	2.84585	0	0	0	0	0	0	0	0	0	0	0.14	0.936969
3263	HPX	4.2	22.9015	6.3	38.4674	3.8	28.2608	0	0	0.83	5.41744	0.42	2.77967	0	0	0	0	0	0	0	0	0	0	1.3	8.70042
2155	F7	3	16.3582	4	24.4238	2	14.8741	0	0	0.5	3.26352	0.5	3.30913	0	0	0	0	0	0	0	0	0	0	0.5	3.34632
1369	CPN1	8.3	45.2578	7.8	47.6263	4.3	31.9793	0	0	1.3	8.48514	0.43	2.84585	0	0	0	0	0	0	0	0	0	0	1.3	8.70042
64077	LHPP	2.5	13.6319	0.83	5.06793	0.83	6.17275	0	0	2.5	16.3176	0.83	5.49316	0	0	0	0	0	0	0	0	0	0	0.83	5.55489
349667	RTN4RL2	0.95	5.1801	1.4	8.54831	1.9	14.1304	0	0	3.3	21.5392	2.4	15.8838	0	0	0	0	0	0	0	0	0	0	0	0
9244	CRLF1	5.6	30.5354	4	24.4238	1.6	11.8993	0	0	0.4	2.61081	0.8	5.29461	0	0	0	0	0	0	0	0	0	0	0	0
27329	ANGPTL3	0.8	4.36219	8.8	53.7323	6.4	47.5971	0	0	0.8	5.22163	0.4	2.64731	0	0	0	0	0	0	0	0	0	0	0	0
10274	STAG1	0.45	2.45373	0.45	2.74767	0.15	1.11556	0	0	0.3	1.95811	0.3	1.98548	0.15	1.50471	1.2	6.29379	0.3	1.6264	0	0	0	0	0	0
7060	THBS4	1.4	7.63384	1.8	10.9907	1.8	13.3867	0	0	0.45	2.93716	0.23	1.5222	0	0	0.45	2.36017	0.45	2.43961	0	0	0.23	1.42306	0.23	1.53931
27338	UBE2S	2.5	13.6319	0.83	5.06793	3.3	24.5422	0	0	2.5	16.3176	0	0	0.83	8.32606	3.3	17.3079	4.2	22.7697	2.5	20.3877	5	30.9362	5	33.4632
1487	CTBP1	2.6	14.1771	1.7	10.3801	0.85	6.32149	0	0	0.43	2.80662	0	0	4.7	47.1476	1.7	8.91621	1.7	9.21629	2.1	17.1257	1.3	8.04341	0.43	2.87783
1290	COL5A2	1.1	5.99802	1.5	9.15891	1.3	9.66816	0	0	0.38	2.48027	0	0	0.13	1.30408	1.5	7.86724	1.4	7.58989	0.63	5.1377	1.6	9.89958	1.4	9.36969
10298	PAK4	0.42	2.29015	2.5	15.2648	1.3	9.66816	0	0	0.42	2.74135	0	0	1.3	13.0408	0.84	4.40566	0.84	4.55393	0.84	6.85026	0	0	1.3	8.70042
256364	EML3	0.2	1.09055	0.6	3.66356	0.2	1.48741	0	0	0.2	1.30541	0	0	0.2	2.00628	0.2	1.04897	1.2	6.50562	1.2	9.78609	0	0	0.6	4.01558
54853	WDR55	0.95	5.1801	1.4	8.54831	0.48	3.56978	0	0	0.48	3.13298	0	0	0.48	4.81507	0.48	2.51752	0.95	5.15028	0.48	3.91444	0	0	0	0
9061	PAPSS1	0.83	4.52578	1.9	11.6013	0.83	6.17275	0	0	1.1	7.17973	0	0	0.28	2.80879	1.4	7.34276	0.56	3.03595	0	0	0.83	5.13541	0.28	1.87394
9735	KNTC1	0.08	0.436219	0.33	2.01496	0.08	0.594964	0	0	0.08	0.522163	0	0	0.08	0.802512	0.49	2.56997	0.24	1.30112	0	0	0.41	2.53677	0.08	0.535411
341640	FREM2	3.3	17.994	1.8	10.9907	1.8	13.3867	0	0	0.06	0.391622	0	0	0.06	0.601884	0.06	0.31469	0	0	0.06	0.489305	0	0	0	0
286257	C9orf142	0.71	3.87145	1.4	8.54831	0.71	5.2803	0	0	2.1	13.7068	0	0	0.71	7.12229	1.4	7.34276	0	0	0	0	1.4	8.66213	1.4	9.36969
23236	PLCB1	0.16	0.872439	0.47	2.86979	0.31	2.30548	0	0	0.16	1.04433	0	0	0.16	1.60502	0.16	0.839173	0	0	0	0	0.16	0.989958	0.31	2.07472
27043	PELP1	0.22	1.1996	0.22	1.34331	0.22	1.63615	0	0	0.22	1.43595	0	0	1.8	18.0565	0.44	2.30772	0	0	0	0	0	0	0.22	1.47238
23187	PHLDB1	0.43	2.34468	0.14	0.854831	0.14	1.04119	0	0	0.14	0.913784	0	0	0.14	1.4044	0.14	0.734276	0	0	0	0	0	0	0	0
6152	RPL24	1.3	7.08856	5	30.5297	6.3	46.8534	0	0	1.3	8.48514	0	0	7.5	75.2355	0	0	1.3	7.04775	1.3	10.6016	1.3	8.04341	0	0
6160	RPL31	7.5	40.8956	1.5	9.15891	1.5	11.1556	0	0	4.5	29.3716	0	0	6	60.1884	0	0	10.5	56.9241	3	24.4652	0	0	3	20.0779
9611	NCOR1	0.19	1.03602	0.67	4.09098	0.58	4.31349	0	0	0.1	0.652703	0	0	0.19	1.90597	0	0	0.1	0.542135	0	0	0	0	0	0
55729	ATF7IP	0.19	1.03602	0.57	3.48038	0.38	2.82608	0	0	0.19	1.24014	0	0	0.57	5.7179	0	0	0	0	0.38	3.09893	0.19	1.17558	0.19	1.2716
9439	MED23	0.13	0.708856	0.25	1.52648	0.13	0.966816	0	0	0.25	1.63176	0	0	0.25	2.50785	0	0	0	0	0.25	2.03877	0	0	0	0
51172	NAGPA	1.4	7.63384	1	6.10594	1.4	10.4119	0	0	0.69	4.50365	0	0	0.34	3.41068	0	0	0	0	0	0	0.34	2.10366	0	0
26232	FBXO2	5.3	28.8995	0.67	4.09098	1.3	9.66816	0	0	0.67	4.37311	0	0	1.3	13.0408	0	0	0	0	0	0	0.67	4.14545	0	0
54726	OTUD4	0.69	3.76239	0.69	4.2131	0.34	2.5286	0	0	0.34	2.21919	0	0	0.34	3.41068	0	0	0	0	0	0	0	0	0.34	2.2755
7469	WHSC2	1.7	9.26966	1.3	7.93772	1.3	9.66816	0	0	0.42	2.74135	0	0	0.83	8.32606	0	0	0	0	0	0	0	0	0	0
9245	GCNT3	2.4	13.0866	2.1	12.8225	1	7.43705	0	0	0.69	4.50365	0	0	0	0	11	57.6931	6.2	33.6124	4.1	33.4358	8.3	51.3541	10	66.9263
5125	PCSK5	3.1	16.9035	0.95	5.80064	0.14	1.04119	0	0	0.14	0.913784	0	0	0	0	1.4	7.34276	1.9	10.3006	0.27	2.20187	1.5	9.28086	2	13.3853
22848	AAK1	0.95	5.1801	0.71	4.33522	1.2	8.92445	0	0	0.48	3.13298	0	0	0	0	1.4	7.34276	0.48	2.60225	0.71	5.7901	0.48	2.96987	0.48	3.21246
54583	EGLN1	2.7	14.7224	1.2	7.32713	0.77	5.72652	0	0	0.77	5.02581	0	0	0	0	1.9	9.96517	0.38	2.06011	1.2	9.78609	0.77	4.76417	1.2	8.03116
6594	SMARCA1	1	5.45274	0.5	3.05297	0.5	3.71852	0	0	0.17	1.1096	0	0	0	0	1	5.24483	0.17	0.921629	0.34	2.77273	0.5	3.09362	0.34	2.2755
26873	OPLAH	0.63	3.43523	0.79	4.82369	0.63	4.68534	0	0	0.16	1.04433	0	0	0	0	0.63	3.30424	0.79	4.28286	0.79	6.44251	0.63	3.89796	0.32	2.14164
55690	PACS1	0.91	4.96199	0.45	2.74767	0.23	1.71052	0	0	0.23	1.50122	0	0	0	0	2.3	12.0631	0.68	3.68652	0.23	1.87567	0.68	4.20732	0.23	1.53931
27243	CHMP2A	3	16.3582	1	6.10594	1	7.43705	0	0	1	6.52703	0	0	0	0	3	15.7345	1	5.42135	2	16.3102	1	6.18724	2	13.3853
836	CASP3	2.7	14.7224	1.3	7.93772	3.3	24.5422	0	0	0.67	4.37311	0	0	0	0	2.7	14.161	2	10.8427	1.3	10.6016	1.3	8.04341	0.67	4.48406
5371	PML	0.26	1.41771	1	6.10594	0.26	1.93363	0	0	0.26	1.69703	0	0	0	0	1	5.24483	0.78	4.22865	1	8.15508	0.26	1.60868	0.52	3.48017
8460	TPST1	3.2	17.4488	2.6	15.8754	3.2	23.7985	0	0	0.53	3.45933	0	0	0	0	1.6	8.39173	1.1	5.96348	0.53	4.32219	1.6	9.89958	0	0
25831	HECTD1	0.22	1.1996	0.5	3.05297	0.07	0.520593	0	0	0.14	0.913784	0	0	0	0	0.07	0.367138	0.14	0.758989	0.22	1.79412	0.07	0.433107	0	0
123	PLIN2	1.1	5.99802	1.4	8.54831	1.1	8.18075	0	0	0.36	2.34973	0	0	0	0	0.36	1.88814	1.1	5.96348	0.36	2.93583	0	0	0	0
6374	CXCL5	12.9	70.3404	5.7	34.8038	2.9	21.5674	0	0	2.9	18.9284	0	0	0	0	4.3	22.5528	5.7	30.9017	1.4	11.4171	10	61.8724	7.1	47.5177
8500	PPFIA1	0.63	3.43523	0.79	4.82369	1.3	9.66816	0	0	0.16	1.04433	0	0	0	0	0.32	1.67835	0.48	2.60225	0	0	0.32	1.97992	0.32	2.14164
29115	SAP30BP	0.56	3.05354	1.1	6.71653	2.8	20.8237	0	0	0.56	3.65514	0	0	0	0	0.56	2.9371	0.56	3.03595	0	0	1.1	6.80596	0.56	3.74788
22913	RALY	2.2	11.996	1.7	10.3801	2.2	16.3615	0	0	0.56	3.65514	0	0	0	0	1.1	5.76931	0.56	3.03595	0	0	1.1	6.80596	1.1	7.3619
6046	BRD2	0.5	2.72637	0.5	3.05297	0.75	5.57778	0	0	0.25	1.63176	0	0	0	0	0.25	1.31121	0.25	1.35534	0	0	0.25	1.54681	0	0
[truncated: 4,244 more rows]

## Sheet: Sheet2
_align_nrg_GeneID	align_iSPEC_Genes_nrg::_gene_GeneSymbol	Hep3B_1	Hep3B_2	Hep3B_3	MHCC97L_1	MHCC97L_2	MHCC97L_3	MHCC97H_1	MHCC97H_2	MHCC97H_3	HccLM3_1	HccLM3_2	HccLM3_3
718	C3	332.072	824.302	467.046	21.0661	125.319	125.085	31.0973	15.7345	24.3961	60.3476	71.772	138.538
6709	SPTAN1	64.8876	42.131	37.1852	56.8784	52.2163	58.9026	33.1036	84.4417	52.0449	62.7941	67.4409	74.9575
2335	FN1	224.653	228.973	178.489	81.4555	127.277	131.703	40.1256	812.948	813.202	787.78	897.15	756.268
5339	PLEC	25.0826	34.1933	32.723	37.919	54.8271	52.9461	40.1256	91.7845	63.9719	59.5321	73.0094	70.9419
6711	SPTBN1	55.618	56.7852	68.4208	35.8123	37.8568	43.6805	26.0816	68.1828	38.4916	56.27	52.5915	60.903
3339	HSPG2	42.5314	21.9814	19.3363	49.8564	103.127	99.9358	102.32	27.2731	29.8174	40.7754	42.6919	38.148
2316	FLNA	46.3483	51.2899	58.009	79.3489	87.4622	90.0084	64.2009	115.386	100.295	117.433	93.4273	103.736
2195	FAT1	23.9921	13.4331	10.4119	3.23013	7.17973	5.49316	1.4044	26.7486	39.0337	38.3289	38.3609	42.8329
1832	DSP	32.1712	21.3708	21.5674	9.83084	15.0122	13.2365	3.41068	15.21	10.8427	3.91444	8.04341	13.3853
2317	FLNB	34.8975	58.0064	58.7527	56.1762	79.6298	91.3321	41.1287	106.47	111.68	117.433	109.514	118.46
7175	TPR	28.8995	28.6979	40.16	14.7463	35.8987	30.444	22.0691	13.1121	15.1798	8.97058	7.42469	8.03116
3848	KRT1	367.515	75.103	81.0638	271.05	231.057	228.992	249.782	184.093	202.758	179.412	160.868	258.336
1778	DYNC1H1	11.4508	18.9284	10.4119	14.7463	15.6649	15.222	20.0628	25.6997	13.5534	20.3877	19.1804	16.7316
2194	FASN	22.9015	41.5204	23.7985	51.963	45.0365	48.9752	60.1884	35.6648	36.8652	78.2887	38.9796	40.1558
7094	TLN1	23.4468	33.5827	33.4667	28.7903	33.9406	27.1349	26.0816	43.5321	24.9382	39.1444	35.2673	39.4865
81	ACTN4	97.6041	78.7666	66.9334	155.889	155.343	154.867	102.32	173.604	100.837	145.976	185.617	138.538
3849	KRT2	133.592	36.6356	35.6978	87.0731	94.642	90.0084	83.2606	83.9173	90.5365	56.27	58.7788	87.6735
3911	LAMA5	19.6299	14.6543	7.43705	33.0035	70.4919	79.4192	63.1978	24.6507	29.8174	21.2032	27.8426	30.7861
8826	IQGAP1	34.3523	17.0966	13.3867	71.6247	53.5217	61.5499	37.1162	60.3155	42.2865	42.4064	47.6417	36.8095
3326	HSP90AB1	224.108	435.964	297.482	290.712	404.023	411.656	227.713	334.62	252.093	322.126	409.595	329.278
7057	THBS1	108.51	150.817	125.686	18.2573	67.8811	76.7719	31.0973	75.5255	88.368	73.3957	81.6715	96.3739
87	ACTN1	93.7871	58.0064	37.9289	102.522	119.445	138.984	91.2857	110.141	75.3567	86.4438	90.3337	85.6657
213	ALB	396.96	98.3056	90.732	33.0035	95.9474	115.82	28.0879	26.2241	64.514	22.8342	42.6919	85.6657
3857	KRT9	401.867	61.0594	54.2904	233.834	213.434	225.021	250.785	155.771	148.003	132.928	150.35	187.394
1213	CLTC	38.7145	49.4581	26.0297	63.9005	70.4919	73.4627	62.1947	94.9314	82.4045	88.8903	61.2537	63.58
4000	LMNA	113.417	117.845	141.304	110.948	155.343	145.602	138.433	230.772	211.433	228.342	202.941	219.518
3312	HSPA8	241.556	336.437	419.449	327.227	359.639	336.208	193.606	290.564	531.292	248.73	314.312	317.9
3856	KRT8	158.129	106.243	98.169	86.3709	178.841	140.969	113.355	174.128	168.062	118.249	115.701	165.977
3320	HSP90AA1	196.844	376.736	261.04	294.925	383.789	403.714	212.666	308.396	241.792	268.302	396.602	335.97
1938	EEF2	173.942	171.577	131.636	98.3084	158.607	166.118	91.2857	138.463	109.511	123.142	178.811	141.215
7415	VCP	54.5274	54.9534	52.803	68.8159	75.0609	70.1536	108.339	97.0293	65.5983	83.1818	79.8154	72.2804
3858	KRT10	214.293	45.7945	58.7527	145.356	163.176	146.264	129.405	123.778	125.775	105.2	116.939	159.954
3309	HSPA5	160.311	210.044	299.713	212.767	214.087	211.123	184.578	173.604	221.733	190.829	224.597	215.503
8570	KHSRP	106.328	134.941	194.851	59.6872	51.5636	41.0332	56.1758	67.1338	62.3455	85.6283	47.6417	52.8718
4924	NUCB1	111.236	104.412	172.539	100.415	142.289	139.645	150.471	150.002	114.39	125.588	188.092	191.409
3868	KRT16	132.502	34.8038	31.9793	89.1798	93.3366	79.4192	53.1664	173.079	52.5871	67.6871	84.7652	147.238
3861	KRT14	127.049	36.6356	27.5171	77.2423	99.8636	70.8154	63.1978	115.386	54.2135	59.5321	72.3907	142.553
23193	GANAB	52.8916	86.0937	73.6267	58.2828	54.1744	77.4337	101.317	110.141	87.8258	154.946	108.895	131.176
5315	PKM2	111.236	124.561	114.53	157.293	159.912	183.988	266.835	329.9	224.444	315.601	281.519	236.919
9520	NPEPPS	47.4388	61.0594	49.8282	91.9886	65.2703	79.4192	56.1758	77.6235	68.309	84.8128	68.6783	82.9887
7430	EZR	89.425	112.96	124.199	169.933	197.769	174.722	82.2575	205.073	161.014	155.762	223.359	200.779
2923	PDIA3	148.315	109.296	223.111	116.566	99.2109	95.9648	55.1727	148.429	76.441	70.1337	121.889	135.86
9601	PDIA4	81.7911	96.4738	111.556	97.6062	67.2284	73.4627	18.0565	137.939	122.522	75.0267	126.838	137.199
7520	XRCC5	68.7045	62.8912	37.9289	35.8123	51.5636	50.9606	13.0408	30.9445	33.6124	26.9118	39.5983	36.1402
1000	CDH2	97.6041	54.9534	61.7275	43.5366	91.3784	105.892	43.135	55.0707	53.1292	32.6203	38.3609	36.8095
8661	EIF3A	42.5314	54.9534	59.4964	25.9815	52.869	56.9171	44.1382	48.7769	27.6489	48.115	38.9796	34.1324
4478	MSN	86.6986	133.109	118.249	193.808	272.83	231.639	106.333	331.473	303.053	213.663	386.084	315.223
7184	HSP90B1	81.7911	100.137	107.837	73.7313	86.8095	83.3901	86.27	114.862	104.632	118.249	144.163	146.569
5792	PTPRF	21.811	25.0343	25.286	47.0476	62.6595	61.5499	30.0942	18.3569	29.8174	21.2032	16.0868	14.7238
7086	TKT	143.952	159.365	281.864	330.738	326.352	314.368	232.728	354.026	338.834	375.949	406.502	358.725
7045	TGFBI	148.86	203.328	115.274	87.0731	290.453	320.986	52.1633	125.351	136.618	143.529	151.587	151.923
5034	P4HB	69.7951	87.9255	98.9127	148.165	118.139	104.569	78.2449	202.45	125.233	127.219	141.069	128.499
10992	SF3B2	47.9841	47.0157	65.446	26.6837	26.1081	21.8403	33.1036	18.3569	16.8062	20.3877	15.4681	16.7316
10963	STIP1	89.9702	67.7759	88.5008	77.9445	70.4919	82.0665	46.1444	110.666	83.4887	53.008	115.083	126.491
3875	KRT18	145.588	110.517	104.862	85.6687	106.391	135.013	181.568	102.799	78.0674	87.2593	82.2903	87.0042
388697	HRNR	29.9901	2.93085	7.43705	7.02203	11.7487	13.2365	4.81507	6.29379	14.6376	6.19786	5.87788	5.75567
7037	TFRC	84.5175	106.243	69.1645	163.613	118.139	127.733	105.33	88.6376	84.0309	77.4732	72.3907	73.619
1362	CPD	44.7125	56.1746	49.0845	9.12864	15.6649	15.8838	8.52669	8.91621	18.4326	13.8636	8.66213	8.70042
3609	ILF3	62.1612	72.6607	90.732	49.1542	53.5217	56.2553	27.0848	92.8335	43.3708	66.8716	61.8724	63.58
142	PARP1	45.2578	45.1839	42.3912	50.5586	43.7311	44.3424	31.0973	30.9445	22.2275	19.5722	27.2238	36.1402
8985	PLOD3	61.616	68.9971	48.3408	75.1357	41.1203	46.3279	33.1036	105.946	106.258	140.267	98.3771	100.39
3895	KTN1	27.809	22.592	20.8237	9.12864	26.1081	29.7822	9.63014	16.259	17.8904	20.3877	25.3677	23.4242
2153	F5	21.2657	48.2369	37.9289	9.12864	10.4433	11.9129	4.11287	6.29379	7.58989	13.0481	16.0868	18.7394
6238	RRBP1	34.3523	47.0157	55.7778	22.4705	28.0662	21.1784	3.6113	33.5669	42.8286	24.4652	29.6987	30.7861
3308	HSPA4	37.6239	57.3958	43.1349	51.2608	65.2703	71.4773	25.0785	43.5321	47.7079	57.901	48.8792	60.2337
2023	ENO1	185.393	531.217	475.971	551.229	972.528	893.466	636.994	618.89	398.469	717.647	723.907	532.064
4125	MAN2B1	48.5294	42.7416	44.6223	28.0881	29.3716	31.1058	45.1413	3.93362	13.5534	8.97058	4.64043	3.8148
375790	AGRN	42.5314	23.2026	29.7482	34.4079	67.2284	78.0955	73.2292	47.2035	47.1657	47.2994	44.5481	42.8329
7414	VCL	26.7184	31.7509	3.94163	105.33	78.9771	76.11	49.1539	79.7214	42.2865	49.746	73.0094	80.9809
7170	TPM3	110.691	92.1997	99.6564	77.2423	113.57	99.9358	128.402	161.541	69.3932	42.4064	122.507	93.6969
5351	PLOD1	64.3423	62.2806	49.8282	113.757	127.93	144.278	113.355	53.4973	56.382	54.639	53.829	66.9263
4691	NCL	61.616	101.359	111.556	73.7313	78.9771	87.3611	71.2229	55.0707	60.177	60.3476	56.9226	59.5644
5768	QSOX1	62.7065	74.4924	80.3201	107.437	142.942	149.573	127.399	65.5604	76.441	75.0267	89.0962	108.421
10694	CCT8	71.9762	48.2369	45.366	57.5806	65.2703	68.1681	42.1319	49.8259	42.8286	55.4545	51.9728	56.2181
23450	SF3B3	40.8956	31.1403	11.8993	33.7057	31.9825	35.7386	26.0816	35.1404	29.2753	30.9893	30.3175	22.0857
3181	HNRNPA2B1	239.375	277.21	616.531	136.93	197.116	187.297	205.644	215.038	142.581	254.438	186.855	153.261
23499	MACF1	4.08956	3.11403	3.79289	1.68529	3.91622	3.97096	0.601884	3.93362	0.813202	2.93583	2.96987	3.21246
5230	PGK1	127.049	235.079	187.414	751.357	659.23	551.301	233.732	534.973	504.185	640.174	711.532	607.022
4035	LRP1	5.99802	8.54831	3.64415	7.72423	16.9703	19.193	10.0314	11.0141	11.927	11.4171	21.6553	21.4164
3959	LGALS3BP	134.683	189.284	171.052	140.441	289.148	229.654	277.87	185.142	200.59	141.083	156.537	149.246
3329	HSPD1	86.6986	86.0937	90.732	94.0952	85.5041	74.7864	84.2637	101.75	82.9466	25.2807	54.4477	44.1714
226	ALDOA	259.005	325.446	340.617	483.116	563.283	432.835	225.706	472.035	458.646	597.767	668.222	513.325
3313	HSPA9	58.8896	53.1217	72.1393	82.8599	50.2581	62.8735	74.2323	59.2666	56.9241	50.5615	52.5915	64.9186
9276	COPB2	31.6259	34.8038	11.1556	29.4925	31.9825	36.4005	11.0345	27.7976	31.4438	30.9893	38.3609	38.148
23451	SF3B1	46.8936	20.7602	21.5674	6.03894	15.0122	20.5166	49.1539	24.1262	18.4326	13.8636	3.52673	9.36969
2058	EPRS	20.1751	36.6356	33.4667	32.3013	30.0243	37.7241	19.0597	31.9935	38.4916	31.8048	31.5549	30.7861
6421	SFPQ	100.876	68.3865	133.123	33.7057	37.8568	34.415	58.1821	52.4483	62.3455	49.746	32.1736	46.8484
4121	MAN1A1	87.2439	127.614	66.1897	11.9374	48.3	39.7096	57.179	22.5528	30.9017	23.6497	38.9796	38.148
7317	UBA1	36.5334	45.1839	40.9037	66.7093	71.1446	64.1972	83.2606	47.7279	58.0084	97.0454	71.772	56.2181
1314	COPA	20.1751	23.2026	20.08	16.1507	26.7608	31.7677	22.0691	24.6507	26.5646	32.6203	22.2741	31.4554
471	ATIC	61.616	61.0594	74.3705	88.4776	55.4798	64.1972	64.2009	50.8748	59.6348	56.27	44.5481	60.2337
7407	VARS	26.1732	29.9191	22.3111	25.9815	22.1919	31.7677	57.179	23.6017	24.9382	26.9118	15.4681	20.0779
1992	SERPINB1	94.3324	119.066	98.169	73.7313	92.0311	105.23	36.113	112.239	88.9101	96.2299	171.386	151.923
10155	TRIM28	65.4329	53.7323	79.5764	18.9595	15.6649	17.8693	24.0754	31.9935	13.0112	31.8048	19.7992	21.4164
5708	PSMD2	37.6239	23.2026	17.1052	23.1727	28.7189	25.1494	50.157	67.6583	26.0225	37.5134	25.9864	29.4476
10015	PDCD6IP	32.7164	18.3178	29.7482	28.0881	49.6054	34.415	24.0754	31.469	50.9607	47.2994	40.8358	45.5099
7531	YWHAE	243.738	93.4209	69.9082	260.517	95.9474	82.0665	94.2951	114.337	188.121	114.987	141.688	161.292
7171	TPM4	116.143	45.7945	46.8534	118.672	130.541	152.882	75.2355	160.492	54.2135	56.27	120.032	100.39
47	ACLY	17.994	31.7509	32.723	36.5145	59.396	53.6079	56.1758	33.0424	30.3595	31.8048	30.9362	30.1169
2821	GPI	91.0608	126.393	111.556	182.573	234.973	198.548	123.386	229.199	173.483	220.187	239.446	212.157
10521	DDX17	38.7145	59.8382	50.5719	30.8969	30.0243	29.1204	32.1005	39.8607	53.1292	59.5321	45.1668	36.1402
2539	G6PD	60.5254	89.7573	74.3705	48.452	52.869	58.9026	56.1758	218.709	170.23	260.147	216.553	163.3
23020	SNRNP200	11.996	12.8225	2.45422	13.3419	11.096	18.5311	23.0722	12.5876	17.3483	19.5722	6.80596	6.55878
203068	TUBB	168.49	329.11	268.477	113.055	155.996	143.616	230.722	150.527	120.354	176.965	183.142	133.853
2288	FKBP4	71.9762	88.5361	72.1393	115.863	140.984	134.351	58.1821	92.8335	84.0309	73.3957	99.6145	114.444
1660	DHX9	24.5373	31.1403	20.08	16.8529	26.1081	35.7386	45.1413	24.1262	24.3961	36.6978	32.1736	20.0779
7167	TPI1	169.58	237.521	211.212	424.833	302.202	233.625	89.2794	284.27	234.202	282.981	280.282	264.359
56886	UGGT1	14.7224	17.7072	18.5926	7.02203	20.8865	15.8838	11.0345	31.9935	18.4326	24.4652	33.4111	30.7861
3190	HNRNPK	101.966	130.667	170.308	63.1983	92.6839	69.4918	169.531	98.0783	87.2837	103.569	86.0026	97.7125
4001	LMNB1	58.8896	37.2462	43.1349	16.8529	50.9108	38.3859	17.0534	44.581	22.2275	25.2807	35.886	29.4476
5066	PAM	35.9881	12.8225	7.43705	54.0696	77.019	84.052	46.1444	27.2731	20.059	13.8636	38.3609	30.7861
2617	GARS	38.1692	75.103	37.1852	38.6212	58.7433	52.9461	33.1036	55.0707	35.2388	81.5508	48.2605	60.2337
2665	GDI2	67.614	79.9878	64.7023	143.249	94.642	95.9648	44.1382	141.086	112.222	92.1524	85.3839	90.3506
22883	CLSTN1	44.1672	48.2369	16.3615	44.2388	84.8514	80.081	45.1413	28.3221	24.3961	27.7273	30.3175	44.8406
27044	SND1	26.7184	40.9098	37.9289	38.6212	31.9825	27.7967	45.1413	56.1197	40.6601	45.6684	46.4043	42.8329
6897	TARS	38.1692	35.4144	24.5422	65.3049	74.4082	81.4047	47.1476	45.1055	23.8539	51.377	40.217	43.5021
7358	UGDH	77.4289	81.8196	78.089	37.2167	52.869	48.3133	32.1005	161.541	103.548	185.12	160.249	176.686
1605	DAG1	54.5274	53.1217	55.0341	76.5401	161.87	150.896	59.1852	57.1686	75.3567	28.5428	49.4979	58.2259
3939	LDHA	269.365	150.817	100.4	737.313	711.446	622.779	407.275	419.586	280.826	273.195	363.81	315.223
1973	EIF4A1	92.6966	95.8632	107.837	140.441	88.7676	112.511	102.32	163.114	122.522	128.035	136.738	113.775
8078	USP5	32.7164	31.1403	19.3363	23.1727	18.2757	10.5892	23.0722	26.7486	18.9747	41.5909	32.7924	29.4476
5796	PTPRK	28.8995	18.9284	20.08	33.0035	37.2041	42.3569	26.0816	20.9793	21.6854	16.3102	20.4179	15.3931
4233	MET	26.7184	53.7323	28.2608	42.8344	81.5879	84.7138	42.1319	179.898	208.722	171.257	191.186	149.246
1191	CLU	334.798	468.325	626.943	267.539	522.163	545.345	845.647	152.1	222.275	147.607	200.467	226.211
9948	WDR1	69.2498	97.695	78.089	99.7128	161.218	146.925	98.3077	114.337	98.6685	121.511	110.133	177.355
3178	HNRNPA1	131.411	241.185	243.935	115.161	177.535	166.118	113.355	161.541	125.233	175.334	146.019	216.172
4048	LTA4H	48.5294	62.8912	22.3111	89.1798	77.6717	75.4482	73.2292	72.3786	60.177	70.1337	68.6783	54.2103
4841	NONO	111.236	103.19	171.796	18.9595	26.1081	23.8258	156.49	37.2383	16.8062	17.9412	24.749	41.4943
7296	TXNRD1	81.2458	101.969	86.2697	249.282	186.673	160.824	116.364	292.661	337.75	327.834	410.214	281.091
7112	TMPO	45.2578	50.6793	66.9334	33.0035	9.13784	14.5602	33.1036	18.8814	33.0702	32.6203	29.08	24.0935
1653	DDX1	34.8975	36.6356	26.7734	33.7057	35.8987	28.4585	19.0597	28.8466	38.4916	21.2032	19.1804	44.8406
5270	SERPINE2	75.2478	145.932	147.997	42.8344	174.924	187.959	8.12543	484.622	512.317	661.377	822.903	762.96
506	ATP5B	65.4329	81.209	72.1393	56.1762	45.6892	48.3133	110.345	33.0424	63.4298	24.4652	37.1234	31.4554
1509	CTSD	151.041	288.811	297.482	134.121	293.716	249.509	86.27	119.058	177.278	137.005	132.407	173.339
5052	PRDX1	247.009	354.144	287.814	402.362	443.838	375.256	207.65	185.142	253.177	157.393	235.115	249.635
9793	CKAP5	9.81493	8.54831	4.016	10.533	7.83244	9.9274	2.70848	17.3079	9.21629	9.78609	12.9932	14.7238
10226	PLIN3	51.2558	73.2713	72.1393	44.941	29.3716	42.3569	34.1068	31.469	24.3961	21.2032	48.8792	27.4398
55832	CAND1	25.0826	16.486	17.1052	37.2167	45.0365	39.0478	41.1287	42.4831	30.3595	61.9786	41.4545	40.1558
3728	JUP	29.4448	16.486	4.68534	23.1727	28.7189	19.193	10.0314	18.3569	14.6376	15.4946	12.9932	16.7316
1315	COPB1	29.9901	12.2119	10.4119	21.7683	18.9284	21.8403	14.044	36.1893	29.8174	19.5722	32.7924	30.1169
7514	XPO1	21.2657	14.0437	2.60297	27.3859	30.0243	35.0768	39.1225	25.6997	24.9382	34.2513	46.4043	32.7939
30001	ERO1L	54.5274	30.5297	2.82608	40.7278	40.4676	38.3859	27.0848	68.7073	33.6124	47.2994	47.6417	69.6034
5834	PYGB	32.1712	38.4674	17.8489	37.2167	25.4554	39.0478	25.0785	104.897	89.4522	99.4919	104.564	82.9887
1915	EEF1A1	206.114	331.552	245.422	106.735	255.207	221.712	122.383	296.333	256.972	549.652	298.844	369.433
10525	HYOU1	22.9015	47.0157	37.1852	17.5551	39.1622	35.7386	17.0534	39.3362	34.1545	37.5134	53.829	51.5333
5836	PYGL	19.6299	32.9721	14.1304	47.0476	71.7973	69.4918	52.1633	43.0076	25.4803	35.0668	60.0162	62.2415
3417	IDH1	81.7911	124.561	94.4505	61.7938	80.2825	60.888	54.1696	84.9662	60.7191	78.2887	131.169	113.106
2548	GAA	45.803	77.5454	70.6519	54.0696	69.8392	58.9026	98.3077	22.5528	28.191	26.0962	25.3677	33.4632
2547	XRCC6	69.2498	94.642	128.661	59.6872	59.396	86.0374	79.248	72.9031	67.2247	49.746	63.7286	74.9575
351	APP	75.7931	130.056	191.876	42.8344	121.403	121.114	66.2072	59.791	67.7668	53.8235	64.966	62.9108
1829	DSG2	25.0826	30.5297	38.6726	47.0476	60.7014	53.6079	30.0942	30.9445	29.2753	25.2807	26.6051	29.4476
9669	EIF5B	23.9921	20.1496	23.0548	28.7903	21.5392	23.1639	13.0408	25.1752	18.9747	26.9118	33.4111	24.7627
501	ALDH7A1	44.7125	50.0687	36.4415	31.5991	43.7311	56.9171	49.1539	19.9303	26.5646	24.4652	37.1234	32.7939
6888	TALDO1	94.8777	67.7759	98.169	77.9445	78.9771	83.3901	68.2135	137.939	125.775	111.725	169.53	158.615
871	SERPINH1	92.6966	95.8632	93.7068	67.4115	73.7555	89.3466	113.355	150.527	129.57	187.567	131.788	159.954
10574	CCT7	65.4329	47.6263	63.2149	67.4115	57.4379	63.5353	32.1005	66.6093	57.4663	63.6096	59.3975	58.8952
6624	FSCN1	90.5155	81.8196	49.0845	72.3269	80.9352	116.481	55.1727	76.05	95.4157	61.9786	55.6851	50.864
3482	IGF2R	10.3602	12.2119	3.2723	6.74115	9.79055	10.5892	9.63014	11.0141	10.8427	6.03476	8.04341	9.36969
3735	KARS	33.2617	37.2462	30.4919	58.985	46.9946	72.8009	17.0534	60.84	28.191	42.4064	46.4043	54.2103
2936	GSR	64.8876	51.9005	40.9037	80.7533	30.677	28.4585	30.0942	102.799	69.3932	83.1818	100.233	88.3428
4860	PNP	97.6041	54.3428	39.4163	158.698	109.654	101.259	111.349	66.0848	20.059	77.4732	64.966	63.58
3184	HNRNPD	144.498	149.595	110.068	68.1137	134.457	115.158	26.0816	114.862	132.823	89.7058	107.658	129.837
5269	SERPINB6	74.1573	39.078	63.9586	127.801	65.2703	87.3611	14.044	33.5669	49.3343	26.0962	50.7354	70.2727
8662	EIF3B	34.8975	23.2026	23.0548	38.6212	21.5392	39.7096	19.0597	31.469	23.3118	40.7754	29.6987	36.8095
10484	SEC23A	23.9921	23.8132	20.08	15.4485	26.7608	29.1204	34.1068	41.9586	33.0702	13.8636	34.6485	27.4398
4175	MCM6	28.3543	21.9814	23.7985	11.2352	11.7487	14.5602	42.1319	31.469	14.0955	17.9412	12.3745	17.4008
2519	FUCA2	44.1672	36.025	14.1304	59.6872	60.7014	70.8154	22.0691	23.0772	34.1545	30.1738	25.3677	27.4398
5859	QARS	32.7164	15.8754	17.1052	19.6617	22.1919	28.4585	40.1256	14.6855	14.0955	18.7567	31.5549	38.148
27101	CACYBP	139.59	102.58	83.2949	129.205	140.984	132.365	40.1256	180.422	143.124	117.433	153.444	144.561
3843	IPO5	25.0826	11.6013	3.56978	24.5771	36.5514	32.4295	22.0691	14.161	22.2275	17.9412	16.7055	8.70042
3608	ILF2	86.1533	73.8819	27.5171	103.224	86.1568	87.3611	37.1162	110.666	102.463	85.6283	94.6647	77.6346
151887	CCDC80	22.9015	7.32713	4.46223	26.6837	35.246	39.7096	4.01256	19.9303	18.4326	9.78609	11.137	14.7238
10072	DPP3	39.805	74.4924	85.526	15.4485	14.3595	19.193	17.0534	15.21	17.3483	33.4358	33.4111	21.4164
10576	CCT2	57.7991	62.8912	62.4712	56.8784	69.1865	72.8009	100.314	98.0783	43.9129	70.9492	37.7422	58.2259
26986	PABPC1	57.2538	53.1217	56.5215	25.9815	65.2703	48.9752	61.1915	67.6583	47.1657	40.7754	40.8358	47.5177
8880	FUBP1	37.0786	61.0594	92.2194	57.5806	48.3	50.2988	35.1099	57.1686	57.4663	69.3182	58.16	45.5099
790	CAD	8.17911	12.2119	8.18075	14.7463	25.4554	27.1349	24.0754	24.6507	8.13202	15.4946	12.9932	12.716
2805	GOT1	50.1652	73.8819	77.3453	70.2203	65.2703	49.637	38.1193	72.3786	38.4916	61.1631	48.8792	58.8952
7360	UGP2	52.8916	50.6793	51.3156	36.5145	58.7433	41.0332	24.0754	67.1338	42.8286	53.8235	91.5711	73.619
7203	CCT3	52.8916	70.8289	31.2356	74.4335	73.7555	64.1972	39.1225	55.5952	64.514	62.7941	35.886	38.8173
4191	MDH2	91.6061	147.153	219.393	105.33	80.2825	93.3175	77.2418	83.3928	130.654	110.909	112.608	127.829
3183	HNRNPC	94.8777	150.817	172.539	33.0035	86.1568	69.4918	68.2135	58.2176	74.2725	64.4251	74.8656	59.5644
2799	GNS	64.8876	38.4674	46.8534	85.6687	120.75	93.3175	78.2449	36.7138	48.25	42.4064	29.6987	29.4476
10856	RUVBL2	45.2578	43.9628	43.8786	36.5145	24.8027	20.5166	76.2386	28.8466	29.8174	22.8342	36.5047	25.432
1200	TPP1	63.7971	90.3679	104.862	53.3674	71.7973	80.081	114.358	28.8466	37.4073	39.1444	23.5115	22.755
3074	HEXB	49.6199	53.7323	17.8489	51.2608	92.6839	74.1246	55.1727	23.6017	59.0927	22.0187	32.1736	24.0935
372	ARCN1	54.5274	87.9255	62.4712	39.3234	62.6595	58.2407	20.0628	96.5048	75.8989	75.0267	71.772	93.6969
1615	DARS	29.4448	32.9721	23.0548	34.4079	28.7189	35.7386	59.1852	43.0076	33.6124	41.5909	53.829	48.187
3915	LAMC1	14.1771	12.8225	8.92445	37.919	36.5514	48.9752	34.1068	34.6159	36.8652	13.8636	18.5617	21.4164
427	ASAH1	71.4309	86.7043	43.1349	32.3013	77.6717	99.274	35.1099	46.1545	52.0449	28.5428	35.886	38.8173
4735	SEPT2	64.8876	46.4051	78.089	23.1727	37.2041	31.7677	76.2386	45.1055	41.2022	35.0668	41.4545	28.7783
3837	KPNB1	35.9881	24.4238	14.1304	49.1542	58.0906	58.9026	47.1476	41.4341	35.7809	35.0668	43.3107	42.8329
214	ALCAM	50.7105	38.4674	9.66816	56.1762	71.7973	70.8154	27.0848	48.7769	55.8399	32.6203	43.3107	55.5489
22827	PUF60	48.5294	43.9628	40.9037	26.6837	26.7608	25.1494	3.41068	26.7486	29.8174	27.7273	40.217	34.1324
3073	HEXA	37.0786	23.8132	21.5674	42.8344	69.8392	90.0084	21.0659	31.9935	58.0084	61.1631	33.4111	47.5177
4172	MCM3	26.7184	21.9814	18.5926	16.1507	9.79055	13.8984	19.0597	9.96517	16.264	15.4946	8.04341	11.3775
5905	RANGAP1	37.6239	26.8661	14.1304	11.2352	28.7189	27.1349	22.0691	1.6259	8.67416	5.1377	9.89958	10.7082
5358	PLS3	30.5354	17.0966	7.43705	110.948	103.127	78.7574	61.1915	97.5538	75.8989	106.016	124.363	95.0354
16	AARS	21.811	29.9191	15.6178	25.2793	15.0122	16.5457	11.0345	14.6855	20.6011	13.8636	22.2741	24.0935
2597	GAPDH	218.11	461.609	305.663	452.219	485.611	562.553	568.78	363.991	400.638	620.601	474.561	524.033
5054	SERPINE1	90.5155	225.92	161.384	89.882	210.823	225.021	17.0534	944.069	786.095	780.441	773.405	609.699
5781	PTPN11	22.9015	50.0687	37.1852	20.3639	20.8865	22.5021	24.0754	13.6366	11.3848	34.2513	19.7992	17.4008
1665	DHX15	27.809	53.7323	37.9289	23.8749	43.0784	43.6805	59.1852	39.8607	22.2275	30.1738	30.3175	26.1013
55748	CNDP2	33.807	75.103	88.5008	54.0696	32.6352	41.0332	12.0377	97.0293	71.0196	156.577	131.169	84.9965
6950	TCP1	45.2578	68.9971	72.883	66.0071	59.396	72.1391	64.2009	77.099	63.4298	55.4545	65.5847	55.5489
2746	GLUD1	38.1692	46.4051	31.2356	55.474	35.8987	27.7967	18.0565	27.2731	29.8174	17.1257	12.9932	6.0903
10291	SF3A1	36.5334	38.4674	48.3408	35.8123	48.9527	39.7096	22.0691	51.9238	44.455	58.7166	32.7924	30.7861
2271	FH	52.3463	89.1467	68.4208	61.7938	57.4379	91.3321	35.1099	68.7073	47.7079	81.5508	42.6919	56.8874
5479	PPIB	231.741	361.472	427.63	310.374	277.399	342.164	158.496	253.325	275.404	197.353	273.476	228.888
5702	PSMC3	39.2597	43.9628	49.0845	33.7057	35.8987	29.7822	28.0879	34.6159	33.6124	25.2807	34.0298	34.8017
22948	CCT5	35.4428	41.5204	46.1097	49.8564	55.4798	50.2988	38.1193	73.9521	49.3343	64.4251	43.9294	47.5177
51150	SDF4	92.6966	61.0594	70.6519	150.974	156.649	125.747	100.314	52.4483	65.0562	36.6978	37.1234	73.619
629	CFB	36.5334	29.9191	34.2104	12.6397	18.2757	23.8258	7.72418	13.6366	22.2275	17.1257	19.1804	12.0467
10492	SYNCRIP	32.1712	45.7945	43.8786	70.9225	59.396	60.2262	52.1633	54.5462	58.5505	58.7166	62.4911	65.5878
2664	GDI1	44.1672	63.5018	35.6978	96.2018	58.0906	58.9026	37.1162	106.995	76.441	60.3476	96.5209	76.9653
7082	TJP1	8.72439	10.9907	17.1052	5.1963	8.48514	4.89752	8.52669	21.5038	8.13202	6.93182	8.04341	8.70042
2937	GSS	37.6239	36.025	28.2608	31.5991	24.8027	34.415	41.1287	17.8324	26.0225	17.1257	21.0366	34.8017
26135	SERBP1	74.7026	58.0064	101.888	37.2167	30.677	31.1058	5.31664	30.42	60.177	43.2219	19.7992	38.8173
4173	MCM4	24.5373	20.7602	15.6178	4.4941	8.48514	7.28009	28.0879	12.0631	14.0955	5.21925	3.95983	1.40545
2990	GUSB	42.5314	38.4674	20.8237	35.1101	41.1203	45.666	25.0785	14.6855	23.8539	15.4946	15.4681	6.29108
1937	EEF1G	61.0707	61.0594	65.446	43.5366	65.2703	63.5353	81.2543	80.7704	62.3455	115.802	90.3337	84.9965
4678	NASP	24.5373	41.5204	13.3867	16.8529	13.7068	10.5892	13.0408	8.39173	9.75842	21.2032	4.88792	7.3619
6648	SOD2	134.683	134.941	78.8327	87.0731	92.0311	111.187	35.1099	134.268	91.0786	57.901	98.3771	106.413
1808	DPYSL2	34.8975	25.6449	45.366	47.0476	30.677	31.1058	28.0879	35.1404	34.6966	54.639	39.5983	44.8406
2192	FBLN1	92.1513	51.9005	27.5171	126.397	176.883	174.722	261.819	49.8259	64.514	66.0561	42.0732	54.2103
10726	NUDC	44.7125	36.025	40.9037	54.0696	59.396	56.9171	32.1005	55.0707	17.3483	33.4358	14.2306	24.0935
1431	CS	52.3463	43.3522	12.643	44.2388	30.0243	21.8403	42.1319	35.1404	42.8286	17.1257	23.5115	28.1091
5518	PPP2R1A	38.7145	14.6543	28.2608	55.474	20.8865	23.1639	32.1005	26.2241	13.0112	21.2032	27.2238	25.432
55276	PGM2	35.4428	26.2555	16.3615	32.3013	31.9825	23.1639	5.41696	34.0914	18.9747	17.9412	35.2673	34.1324
642	BLMH	44.1672	26.8661	16.3615	36.5145	45.6892	44.3424	26.0816	40.9097	20.059	17.9412	18.5617	20.0779
3416	IDE	19.6299	10.3801	5.2803	21.7683	20.2338	20.5166	14.044	37.2383	15.7219	26.9118	12.9932	20.7472
11198	SUPT16H	14.7224	38.4674	38.6726	25.2793	26.7608	25.1494	7.12229	20.4548	19.5168	14.6791	16.7055	19.4086
4171	MCM2	26.1732	31.7509	28.2608	21.7683	18.9284	20.5166	29.0911	20.9793	24.9382	23.6497	15.4681	12.716
10808	HSPH1	28.3543	34.1933	28.2608	28.0881	39.1622	50.2988	4.01256	25.1752	27.1067	26.0962	27.2238	36.1402
10075	HUWE1	3.3807	5.5564	3.56978	10.533	13.0541	13.8984	17.0534	16.7835	9.75842	18.7567	10.5183	9.36969
9131	AIFM1	38.1692	67.1653	78.089	58.2828	16.9703	29.1204	22.0691	59.791	68.8511	53.8235	56.9226	76.296
5226	PGD	71.4309	129.446	68.4208	134.823	115.528	91.3321	92.2889	161.541	194.084	238.128	214.078	200.779
55920	RCC2	43.0767	69.6077	40.16	44.941	72.4501	58.9026	64.2009	28.3221	27.1067	23.6497	28.4613	28.7783
6051	RNPEP	17.4488	40.2992	27.5171	64.6027	39.8149	50.2988	21.0659	44.0566	20.059	23.6497	25.9864	17.4008
10146	G3BP1	80.7006	145.932	155.434	97.6062	59.396	60.2262	52.1633	120.631	73.1882	92.1524	72.3907	72.9497
1981	EIF4G1	15.2677	14.0437	15.6178	11.9374	7.83244	1.78693	2.70848	14.6855	10.8427	4.32219	17.3243	13.3853
2806	GOT2	56.7085	81.209	46.8534	91.2864	48.3	51.6225	63.1978	33.0424	37.9494	39.1444	45.7856	37.4788
10236	HNRNPR	23.9921	42.131	43.8786	44.2388	54.8271	43.6805	38.1193	39.3362	45.5393	22.8342	50.1166	46.1792
83939	EIF2A	28.3543	33.5827	29.0045	27.3859	57.4379	46.3279	24.0754	28.8466	29.8174	47.2994	27.8426	34.8017
4126	MANBA	23.4468	31.1403	12.643	33.0035	44.3838	42.3569	19.0597	9.96517	19.5168	8.97058	17.3243	15.3931
334	APLP2	56.1632	62.8912	117.505	21.7683	60.0487	47.6515	42.1319	69.7562	93.2472	58.7166	79.1966	62.9108
191	AHCY	76.8836	100.137	172.539	66.7093	88.7676	75.4482	41.1287	121.68	88.9101	88.8903	132.407	100.39
9775	EIF4A3	63.7971	65.9441	74.3705	40.7278	35.246	30.444	92.2889	54.5462	54.2135	61.1631	85.3839	58.8952
3315	HSPB1	97.6041	78.7666	74.3705	44.941	28.0662	13.8984	79.248	82.3438	54.2135	81.5508	53.2102	57.5567
2629	GBA	41.9861	56.7852	22.3111	23.1727	34.5933	41.6951	6.72104	31.469	27.1067	51.377	35.2673	53.5411
55968	NSFL1C	51.801	41.5204	60.9838	51.2608	53.5217	42.3569	50.157	55.0707	22.2275	26.0962	47.6417	36.8095
1785	DNM2	22.3562	13.4331	13.3867	8.42643	13.0541	6.61827	16.0502	18.3569	7.58989	11.4171	13.6119	10.7082
5238	PGM3	39.2597	36.025	24.5422	27.3859	50.9108	56.2553	42.1319	49.3014	21.1433	26.9118	34.0298	41.4943
302	ANXA2	38.7145	35.4144	18.5926	114.459	48.9527	68.83	33.1036	76.5745	67.7668	30.9893	10.5183	11.3775
2590	GALNT2	21.2657	29.3085	20.08	74.4335	150.122	122.438	33.1036	49.3014	44.455	47.2994	54.4477	64.9186
1434	CSE1L	16.3582	18.3178	8.92445	16.1507	20.8865	31.1058	28.0879	31.469	33.0702	34.2513	37.1234	30.7861
8455	ATRN	19.0846	12.2119	3.34667	22.4705	33.2879	35.0768	30.0942	14.161	22.2275	3.66978	10.5183	13.3853
5589	PRKCSH	53.4369	33.5827	53.5467	47.7498	52.869	50.9606	30.0942	64.5114	73.7303	24.4652	71.1532	70.9419
7919	DDX39B	46.8936	47.0157	47.5971	89.1798	50.2581	54.2698	91.2857	78.6724	49.3343	59.5321	76.103	82.3194
6472	SHMT2	31.0806	22.592	25.286	40.0256	32.6352	39.7096	70.2198	44.0566	40.118	44.0374	35.2673	38.148
10197	PSME3	58.3443	48.8475	44.6223	37.2167	34.5933	26.4731	6.72104	41.9586	25.4803	43.2219	16.7055	22.0857
9588	PRDX6	78.5195	49.4581	23.0548	114.459	90.073	70.1536	94.2951	65.5604	88.368	92.1524	73.6281	75.6268
5954	RCN1	75.2478	49.4581	23.0548	74.4335	57.4379	62.2117	56.1758	104.897	94.8736	51.377	73.6281	96.3739
4144	MAT2A	41.4408	40.9098	52.803	53.3674	49.6054	66.1827	33.1036	84.9662	43.9129	46.4839	53.2102	57.5567
57805	KIAA1967	15.2677	12.2119	14.8741	7.72423	4.83	7.28009	9.3292	1.94059	10.3006	3.01738	6.80596	6.22415
10130	PDIA6	49.0747	39.6886	48.3408	59.6872	52.2163	66.1827	35.1099	47.2035	51.5028	53.008	34.0298	36.8095
10096	ACTR3	75.7931	45.1839	42.3912	61.0916	50.9108	60.2262	61.1915	27.2731	49.3343	95.4144	53.829	64.2493
5709	PSMD3	25.6279	15.8754	17.8489	28.7903	30.677	21.1784	15.0471	46.1545	22.2275	21.2032	36.5047	45.5099
3054	HCFC1	9.81493	10.3801	8.92445	5.82828	7.83244	6.28735	15.0471	7.34276	9.75842	6.76871	3.71234	5.55489
2673	GFPT1	20.1751	9.7695	14.1304	24.5771	13.7068	13.8984	19.0597	34.0914	20.059	38.3289	24.749	26.7705
5682	PSMA1	116.143	36.6356	79.5764	61.0916	69.8392	101.259	60.1884	66.6093	47.1657	81.5508	74.2469	53.5411
50808	AK3	74.7026	23.2026	45.366	26.6837	9.79055	30.444	30.0942	7.86724	8.13202	6.19786	28.4613	15.3931
4017	LOXL2	26.7184	1.6486	4.016	87.0731	125.319	135.674	70.2198	25.6997	30.9017	19.5722	26.6051	39.4865
10801	SEPT9	32.1712	49.4581	78.8327	17.5551	22.1919	22.5021	16.0502	17.8324	27.1067	30.9893	29.08	22.755
3191	HNRNPL	61.616	116.623	129.405	45.6432	59.396	48.9752	65.2041	68.1828	73.1882	53.008	91.5711	66.9263
55699	IARS2	14.7224	26.2555	16.3615	24.5771	17.623	19.193	12.0377	14.161	17.8904	16.3102	19.1804	20.7472
8565	YARS	22.9015	30.5297	21.5674	22.4705	32.6352	31.1058	34.1068	31.9935	33.0702	34.2513	27.8426	45.5099
4669	NAGLU	29.4448	37.8568	16.3615	60.3894	62.0068	69.4918	70.2198	2.83221	17.3483	11.4171	8.66213	14.7238
908	CCT6A	38.1692	51.9005	77.3453	44.2388	55.4798	41.6951	70.2198	52.4483	34.1545	42.4064	38.9796	54.2103
2132	EXT2	19.6299	32.3615	9.66816	17.5551	46.3419	48.9752	7.62386	54.5462	38.4916	39.1444	66.2034	49.5255
5725	PTBP1	79.61	142.879	156.178	54.7718	86.1568	77.4337	39.1225	84.4417	60.7191	107.647	69.2971	81.6501
51056	LAP3	25.6279	55.564	58.009	17.5551	16.3176	22.5021	22.0691	34.6159	35.7809	33.4358	21.0366	22.755
4124	MAN2A1	14.7224	21.9814	8.92445	30.8969	49.6054	54.9316	20.0628	35.6648	46.0815	27.7273	34.6485	34.1324
8243	SMC1A	10.3602	12.8225	17.8489	9.12864	11.7487	11.9129	6.92166	6.81828	7.04775	10.6016	4.26919	1.87394
3799	KIF5B	11.4508	15.2648	13.3867	12.6397	7.17973	11.9129	11.0345	13.6366	14.0955	12.2326	9.89958	10.039
8991	SELENBP1	40.3503	39.6886	11.8993	47.7498	33.9406	43.0187	23.0722	30.42	24.3961	60.3476	40.217	45.5099
5707	PSMD1	12.5413	22.592	2.90045	28.7903	16.3176	12.5747	25.0785	32.5179	9.21629	11.4171	14.2306	12.716
6829	SUPT5H	16.9035	26.8661	27.5171	7.72423	11.096	12.5747	7.42323	23.0772	15.1798	15.4946	9.28086	14.7238
4059	BCAM	51.2558	62.8912	98.169	14.7463	15.6649	19.193	12.0377	11.0141	6.50562	7.17647	9.28086	17.4008
4134	MAP4	23.4468	17.0966	26.7734	27.3859	15.6649	21.1784	14.044	9.44069	17.3483	8.15508	13.6119	26.1013
11325	DDX42	16.9035	21.3708	23.0548	13.3419	6.52703	12.5747	4.21319	17.3079	8.13202	15.4946	5.13541	6.69263
10054	UBA2	31.6259	43.3522	38.6726	18.2573	15.0122	19.193	23.0722	42.4831	26.0225	36.6978	29.6987	26.1013
10487	CAP1	36.5334	48.8475	44.6223	25.9815	30.677	37.7241	17.0534	29.8955	43.3708	51.377	37.1234	26.7705
22820	COPG	13.0866	17.7072	5.8009	11.2352	11.7487	20.5166	9.83077	25.6997	18.9747	14.6791	22.8928	14.7238
5550	PREP	17.994	17.7072	4.68534	18.9595	28.7189	25.1494	13.0408	20.9793	27.1067	20.3877	21.6553	22.0857
5701	PSMC2	50.1652	43.9628	68.4208	39.3234	26.7608	50.9606	67.2104	45.63	58.5505	45.6684	38.3609	27.4398
644	BLVRA	70.3404	78.7666	34.9541	66.0071	77.019	89.3466	41.1287	30.9445	60.7191	66.8716	65.5847	78.9731
2287	FKBP3	94.3324	111.128	236.498	51.2608	82.8933	90.0084	82.2575	43.0076	44.455	59.5321	56.3039	66.9263
10549	PRDX4	80.1553	75.7136	65.446	87.0731	118.792	120.452	76.2386	95.4559	67.2247	96.2299	69.2971	86.335
54972	TMEM132A	21.811	18.3178	15.6178	14.7463	12.4014	15.222	15.0471	11.0141	16.264	12.2326	17.3243	15.3931
7064	THOP1	30.5354	21.9814	9.66816	23.1727	30.0243	27.1349	13.0408	30.9445	20.6011	18.7567	25.3677	22.0857
7174	TPP2	10.3602	10.9907	5.50341	10.533	20.8865	27.1349	13.0408	3.88117	4.77079	6.03476	3.65047	6.69263
3146	HMGB1	309.17	559.915	832.949	47.0476	206.907	242.89	67.2104	209.793	234.744	122.326	216.553	468.484
10606	PAICS	69.2498	44.5733	84.7823	35.1101	82.8933	54.2698	9.12857	26.2241	36.8652	29.3583	58.7788	51.5333
5901	RAN	75.2478	141.047	120.48	124.29	85.5041	132.365	85.2669	112.764	95.9578	112.54	81.0528	164.639
8836	GGH	99.7852	57.3958	45.366	117.268	163.176	172.737	117.367	75.5255	42.2865	72.5802	75.4843	78.3038
9043	SPAG9	9.81493	8.54831	7.21393	8.42643	16.3176	11.9129	2.80879	25.1752	20.059	22.8342	11.7558	24.0935
8833	GMPS	16.3582	17.0966	29.7482	21.0661	16.9703	21.8403	21.0659	25.6997	16.264	32.6203	35.886	26.7705
50	ACO2	20.1751	16.486	21.5674	41.43	20.8865	30.444	9.83077	21.5038	44.9972	19.5722	33.4111	40.8251
26136	TES	49.0747	38.4674	55.7778	16.8529	38.5095	39.0478	27.0848	98.6028	119.27	163.102	160.249	136.53
11171	STRAP	64.8876	23.2026	42.3912	56.8784	40.4676	46.9897	48.1507	45.1055	48.7921	42.4064	50.1166	47.5177
7529	YWHAB	179.395	52.5111	74.3705	165.72	107.043	61.5499	129.405	86.0152	139.329	133.743	115.083	95.7047
6782	HSPA13	45.803	29.3085	29.7482	67.4115	101.822	92.6557	24.0754	6.29379	26.0225	6.52406	9.89958	16.0623
23075	SWAP70	18.5393	12.8225	13.3867	18.2573	37.8568	22.5021	7.9248	37.2383	24.3961	34.2513	35.886	38.8173
715	C1R	39.805	48.8475	49.0845	27.3859	62.0068	46.9897	27.0848	67.6583	96.5	85.6283	74.2469	78.3038
10007	GNPDA1	81.7911	49.4581	23.0548	91.9886	65.2703	58.2407	13.0408	75.5255	64.514	86.4438	50.1166	62.9108
5738	PTGFRN	14.1771	11.6013	8.18075	13.3419	22.8446	20.5166	22.0691	6.81828	8.13202	13.8636	9.28086	11.3775
4245	MGAT1	41.4408	23.2026	38.6726	20.3639	33.9406	37.7241	19.0597	19.9303	20.6011	7.74732	17.943	12.716
3646	EIF3E	32.1712	17.0966	12.643	16.8529	20.2338	27.1349	24.0754	16.259	13.0112	17.1257	14.8494	18.7394
9540	TP53I3	65.9782	31.1403	37.9289	18.2573	8.48514	29.7822	6.42009	13.6366	20.6011	10.6016	3.95983	4.28329
8454	CUL1	15.8129	5.06793	3.12356	23.1727	20.2338	17.8693	8.32606	35.1404	10.3006	20.3877	15.4681	16.7316
10135	NAMPT	24.5373	143.49	113.043	94.7974	88.1149	119.791	35.1099	448.433	386.542	371.056	255.533	302.507
5352	PLOD2	17.994	37.2462	33.4667	74.4335	77.019	84.052	45.1413	33.5669	38.4916	22.8342	34.6485	42.8329
37	ACADVL	14.7224	31.1403	7.13956	28.7903	20.2338	23.8258	19.0597	2.51752	24.9382	7.82887	13.6119	11.3775
5036	PA2G4	52.3463	99.5268	80.3201	99.7128	116.834	118.467	92.2889	109.092	94.8736	98.6764	116.32	92.3584
22872	SEC31A	15.8129	23.8132	6.84208	20.3639	28.7189	21.8403	18.0565	33.5669	26.0225	17.9412	22.8928	26.7705
10575	CCT4	28.8995	37.8568	34.9541	18.2573	26.7608	33.0913	50.157	43.0076	44.455	43.2219	25.3677	35.471
823	CAPN1	12.5413	35.4144	22.3111	40.7278	19.5811	29.7822	20.0628	36.7138	27.1067	65.2406	46.4043	42.1636
9343	EFTUD2	17.4488	23.2026	9.66816	17.5551	28.0662	22.5021	25.0785	28.3221	10.8427	20.3877	15.4681	8.70042
5917	RARS	20.7204	35.4144	13.3867	30.1947	35.8987	36.4005	20.0628	57.6931	44.9972	61.1631	30.9362	30.1169
2720	GLB1	27.809	45.1839	34.9541	30.8969	59.396	58.2407	17.0534	29.8955	34.6966	52.1925	24.749	36.1402
5216	PFN1	294.448	531.217	706.519	470.476	352.46	344.15	140.44	241.262	455.393	203.877	371.234	374.788
832	CAPZB	73.612	74.4924	81.8075	68.8159	84.1987	85.3756	49.1539	80.2459	92.705	59.5321	75.4843	94.3661
3182	HNRNPAB	65.4329	97.695	113.787	79.3489	117.487	127.733	100.314	101.225	79.6938	81.5508	53.829	80.3116
5717	PSMD11	23.4468	28.0873	21.5674	17.5551	20.8865	11.9129	14.044	16.7835	27.1067	23.6497	26.6051	33.4632
6652	SORD	75.2478	98.9162	98.9127	33.7057	71.7973	62.8735	38.1193	62.4135	51.5028	39.1444	58.7788	60.2337
3068	HDGF	71.9762	142.879	196.338	101.117	101.822	87.3611	60.1884	210.842	126.86	117.433	81.6715	108.421
10540	DCTN2	31.0806	34.8038	35.6978	20.3639	31.3298	15.8838	33.1036	25.1752	10.3006	19.5722	14.8494	22.0857
5976	UPF1	9.81493	12.8225	11.1556	4.63454	10.4433	2.18403	11.0345	12.0631	7.04775	5.38235	6.06349	10.039
5684	PSMA3	94.3324	85.4831	29.7482	112.352	65.2703	84.052	73.2292	90.7355	61.2612	81.5508	16.7055	80.3116
5723	PSPH	74.1573	61.0594	95.9379	49.8564	37.2041	33.0913	21.0659	33.5669	11.3848	17.1257	22.2741	28.7783
833	CARS	19.6299	16.486	20.08	23.8749	20.2338	19.193	18.0565	19.9303	19.5168	39.9599	24.749	19.4086
989	SEPT7	27.2637	45.7945	80.3201	23.1727	30.0243	38.3859	21.0659	28.3221	22.7697	20.3877	15.4681	33.4632
6741	SSB	31.0806	37.2462	45.366	40.0256	25.4554	37.7241	13.0408	70.8052	59.0927	35.0668	37.7422	58.2259
9908	G3BP2	44.7125	30.5297	40.9037	44.941	29.3716	15.222	23.0722	45.1055	66.6826	44.8529	34.0298	63.58
7453	WARS	29.9901	57.3958	44.6223	62.4961	72.4501	92.6557	17.0534	44.581	34.6966	30.9893	42.0732	17.4008
55236	UBA6	10.3602	14.6543	6.32149	7.02203	6.52703	4.50042	8.52669	11.5386	5.42135	11.4171	5.25915	5.68874
9218	VAPA	52.8916	67.1653	48.3408	58.985	54.8271	55.5934	26.0816	125.351	115.475	141.898	111.989	133.853
5887	RAD23B	41.4408	75.7136	30.4919	53.3674	57.4379	54.2698	12.0377	30.9445	41.2022	38.3289	50.7354	54.8796
1075	CTSC	154.858	163.639	99.6564	55.474	128.583	140.969	24.0754	28.8466	76.9831	57.901	58.7788	68.9341
8829	NRP1	19.0846	20.1496	20.08	11.2352	26.7608	27.1349	11.0345	54.5462	72.6461	53.008	65.5847	56.8874
9184	BUB3	45.2578	43.9628	37.1852	19.6617	25.4554	25.8112	44.1382	35.1404	27.1067	40.7754	17.3243	22.0857
8407	TAGLN2	222.472	136.162	137.585	259.113	276.093	198.548	246.772	124.827	212.517	137.821	180.667	118.46
6175	RPLP0	61.616	61.0594	44.6223	42.1322	30.677	21.8403	33.1036	10.4897	28.7331	26.9118	24.749	44.8406
8664	EIF3D	28.3543	21.9814	29.7482	8.42643	18.2757	7.94192	8.02512	27.2731	13.0112	6.52406	22.2741	13.3853
396	ARHGDIA	98.1493	227.141	178.489	210.661	140.984	150.896	120.377	169.932	136.618	195.722	193.042	208.81
220988	HNRNPA3	57.2538	109.907	159.896	24.5771	32.6352	46.3279	90.2826	68.1828	65.0562	101.938	43.3107	46.8484
2237	FEN1	41.4408	40.9098	95.9379	66.7093	68.5338	46.9897	38.1193	37.2383	23.3118	26.9118	14.8494	22.0857
5683	PSMA2	62.7065	89.1467	102.631	113.757	80.2825	86.6993	38.1193	44.581	41.7444	100.307	56.9226	56.8874
5464	PPA1	63.2518	48.2369	27.5171	99.7128	99.8636	93.9794	47.1476	80.2459	71.5618	60.3476	48.8792	45.5099
5711	PSMD5	41.9861	22.592	9.66816	37.2167	4.37311	11.2511	27.0848	12.0631	16.264	40.7754	18.5617	20.0779
55705	IPO9	19.0846	20.1496	5.72652	20.3639	18.9284	21.8403	5.81821	11.0141	10.3006	30.1738	12.9932	12.716
1994	ELAVL1	57.7991	67.7759	69.9082	23.1727	32.6352	29.1204	33.1036	35.1404	39.0337	26.9118	48.2605	59.5644
1936	EEF1D	49.6199	26.2555	43.1349	54.0696	46.9946	41.0332	105.33	65.5604	31.4438	58.7166	23.5115	32.1246
80146	UXS1	37.0786	25.6449	31.2356	22.4705	30.677	24.4876	16.0502	46.679	45.5393	43.2219	38.9796	38.8173
1508	CTSB	91.0608	64.1123	70.6519	90.5842	229.752	232.963	86.27	117.484	178.362	101.123	170.768	155.938
10678	B3GNT2	35.4428	26.2555	9.66816	27.3859	73.7555	66.1827	48.1507	22.5528	23.3118	17.9412	26.6051	20.0779
158	ADSL	34.3523	17.7072	6.17275	23.1727	18.9284	25.1494	21.0659	17.3079	9.21629	40.7754	20.4179	19.4086
1399	CRKL	61.0707	53.7323	48.3408	28.7903	26.7608	23.1639	12.0377	21.5038	9.75842	38.3289	17.943	43.5021
5536	PPP5C	27.809	14.6543	7.43705	21.7683	28.7189	29.1204	14.044	30.42	9.21629	13.8636	19.1804	22.755
23760	PITPNB	39.2597	34.1933	8.18075	42.8344	25.4554	44.3424	17.0534	46.679	23.8539	40.7754	55.0664	52.2025
81567	TXNDC5	49.6199	19.539	6.76771	31.5991	38.5095	36.4005	45.1413	30.9445	44.455	36.6978	34.0298	39.4865
5685	PSMA4	73.612	45.7945	5.57778	52.6652	88.1149	74.7864	45.1413	39.3362	65.0562	43.2219	27.8426	50.1948
10961	ERP29	166.854	36.025	95.9379	74.4335	53.5217	78.0955	71.2229	80.2459	57.4663	66.8716	65.5847	78.9731
5476	CTSA	70.8856	60.4488	46.8534	37.919	73.1028	68.1681	27.0848	47.2035	60.7191	22.0187	38.9796	36.1402
7165	TPD52L2	73.612	27.4767	44.6223	31.5991	15.0122	25.1494	68.2135	51.3993	40.6601	30.9893	42.0732	75.6268
57181	SLC39A10	27.809	14.0437	10.4119	76.5401	126.624	109.863	37.1162	8.91621	15.7219	25.2807	17.943	11.3775
2495	FTH1	77.4289	50.6793	31.2356	64.6027	125.319	82.7283	50.157	78.6724	131.197	142.714	82.2903	72.2804
58490	RPRD1B	35.4428	25.0343	13.3867	4.143	18.9284	19.193	12.0377	52.4483	25.4803	57.901	58.16	27.4398
10399	GNB2L1	44.1672	37.8568	56.5215	30.1947	33.9406	37.7241	38.1193	57.6931	51.5028	46.4839	32.1736	32.1246
57470	LRRC47	23.9921	7.93772	9.66816	28.7903	22.1919	20.5166	34.1068	14.6855	18.4326	20.3877	17.3243	12.716
55759	WDR12	28.3543	10.3801	9.66816	21.0661	22.8446	23.1639	8.72732	22.5528	11.927	21.2032	24.1302	32.1246
55577	NAGK	29.9901	5.5564	3.34667	31.5991	17.623	21.1784	23.0722	45.1055	19.5168	44.8529	42.0732	63.58
48	ACO1	12.5413	39.078	20.8237	43.5366	46.9946	45.0042	13.0408	57.1686	69.3932	50.5615	73.6281	72.9497
5198	PFAS	9.81493	23.8132	24.5422	15.4485	41.773	45.666	37.1162	25.6997	24.9382	53.8235	24.1302	36.1402
2618	GART	17.994	40.2992	20.08	20.3639	24.8027	42.3569	29.0911	19.9303	15.7219	22.0187	19.1804	19.4086
5706	PSMC6	27.2637	58.617	24.5422	17.5551	21.5392	19.193	42.1319	41.4341	13.5534	23.6497	20.4179	22.0857
6426	SRSF1	109.055	151.427	174.027	82.1577	112.265	136.998	110.345	83.3928	44.9972	73.3957	89.715	106.413
29968	PSAT1	46.3483	146.543	133.867	143.952	127.277	119.129	55.1727	107.519	111.138	159.024	126.838	110.428
3615	IMPDH2	20.7204	39.6886	31.2356	43.5366	27.4135	33.0913	58.1821	44.581	33.6124	28.5428	42.6919	36.1402
435	ASL	26.1732	50.6793	17.8489	11.2352	15.6649	7.94192	12.0377	18.8814	15.1798	22.8342	29.6987	24.0935
6188	RPS3	48.5294	76.9348	62.4712	77.9445	58.0906	66.1827	74.2323	46.679	42.8286	47.2994	42.0732	63.58
5547	PRCP	46.8936	44.5733	45.366	48.452	117.487	121.776	41.1287	6.29379	26.5646	19.5722	14.8494	30.1169
28988	DBNL	34.8975	44.5733	87.7571	12.6397	17.623	9.26557	18.0565	7.34276	9.75842	3.66978	11.137	6.0903
5478	PPIA	357.155	659.441	803.201	491.542	841.987	668.445	264.829	414.866	403.89	259.331	579.125	547.457
5037	PEBP1	128.685	199.664	236.498	235.94	231.71	204.504	145.455	233.395	182.157	192.46	191.186	255.659
56954	NIT2	39.2597	54.3428	58.009	62.4961	32.6352	47.6515	61.1915	49.3014	30.3595	49.746	34.6485	52.2025
4141	MARS	14.1771	18.3178	8.18075	10.533	22.8446	15.8838	30.0942	21.5038	5.96348	22.8342	12.3745	11.3775
4869	NPM1	77.9742	112.349	248.397	119.374	191.242	153.544	157.493	128.498	55.2977	77.4732	67.4409	72.9497
4076	CAPRIN1	34.8975	43.3522	80.3201	23.8749	28.7189	38.3859	10.0314	37.2383	34.6966	41.5909	22.8928	27.4398
80781	COL18A1	16.9035	16.486	15.6178	4.143	14.3595	23.8258	16.0502	25.6997	24.9382	26.9118	30.3175	22.755
6749	SSRP1	22.3562	32.3615	37.1852	28.7903	24.8027	29.1204	9.42951	26.2241	16.8062	22.8342	11.7558	14.7238
10380	BPNT1	36.5334	64.1123	38.6726	26.6837	18.9284	21.8403	19.0597	22.5528	26.0225	26.9118	47.023	41.4943
5594	MAPK1	31.0806	37.2462	19.3363	33.7057	31.3298	23.1639	35.1099	45.63	30.9017	57.0855	37.7422	49.5255
3035	HARS	22.3562	25.0343	17.8489	60.3894	40.4676	39.0478	59.1852	41.4341	16.8062	22.8342	23.5115	34.8017
2131	EXT1	15.2677	20.1496	9.66816	12.6397	41.773	45.666	15.0471	61.889	47.1657	29.3583	48.8792	41.4943
51493	C22orf28	25.0826	37.8568	51.3156	24.5771	20.2338	35.7386	27.0848	38.2872	35.2388	22.0187	35.886	23.4242
8607	RUVBL1	38.1692	31.7509	42.3912	9.12864	31.3298	19.8548	52.1633	54.5462	16.264	31.8048	24.1302	34.8017
5693	PSMB5	71.9762	84.8725	59.4964	108.139	66.5757	67.5063	88.2763	72.9031	63.4298	137.005	40.8358	58.8952
9368	SLC9A3R1	41.9861	39.078	40.9037	38.6212	29.3716	29.7822	32.1005	28.8466	27.1067	22.0187	42.0732	57.5567
1968	EIF2S3	40.3503	34.8038	31.9793	18.2573	50.9108	60.2262	26.0816	47.7279	52.0449	60.3476	43.3107	52.2025
7408	VASP	38.1692	48.8475	29.7482	17.5551	26.1081	19.8548	15.0471	65.5604	54.2135	24.4652	27.8426	30.1169
51571	FAM49B	48.5294	38.4674	23.7985	62.4961	30.677	21.1784	16.0502	41.4341	56.9241	51.377	61.8724	31.4554
5566	PRKACA	36.5334	31.1403	15.6178	32.3013	30.0243	23.8258	36.113	43.0076	24.9382	29.3583	53.829	34.1324
4190	MDH1	71.4309	68.9971	88.5008	83.5621	77.6717	115.82	31.0973	72.3786	50.9607	35.8823	54.4477	75.6268
55573	CDV3	114.508	128.225	371.852	98.3084	71.7973	79.4192	50.157	183.569	54.2135	138.636	80.4341	80.3116
8720	MBTPS1	10.3602	10.3801	12.643	13.3419	48.9527	45.666	12.0377	8.91621	21.6854	9.78609	14.2306	15.3931
5110	PCMT1	67.614	61.0594	118.249	144.654	88.1149	105.23	47.1476	111.19	79.6938	76.6577	76.7218	74.9575
5700	PSMC1	17.994	18.3178	27.5171	44.2388	12.4014	14.5602	19.0597	30.9445	26.0225	12.2326	16.0868	20.0779
1192	CLIC1	57.7991	49.4581	60.2401	52.6652	16.3176	25.1494	31.0973	23.0772	54.2135	66.0561	58.16	62.9108
57175	CORO1B	46.8936	30.5297	78.089	12.6397	17.623	11.9129	18.0565	18.8814	19.5168	40.7754	14.2306	21.4164
51031	GLOD4	37.0786	45.1839	31.2356	88.4776	48.3	66.1827	11.0345	58.2176	45.5393	55.4545	45.7856	70.2727
2729	GCLC	16.3582	14.6543	11.1556	37.919	25.4554	37.7241	27.0848	84.4417	43.9129	41.5909	53.829	58.2259
10059	DNM1L	11.996	9.7695	4.46223	11.2352	10.4433	18.5311	18.0565	10.4897	10.8427	29.3583	4.88792	6.62571
5691	PSMB3	99.2399	94.642	13.3867	76.5401	65.2703	54.2698	45.1413	38.2872	54.2135	96.2299	27.8426	30.1169
25870	SUMF2	56.1632	41.5204	55.7778	43.5366	58.0906	58.9026	103.323	32.5179	18.4326	22.0187	34.0298	27.4398
811	CALR	47.9841	38.4674	31.2356	90.5842	62.6595	66.1827	17.0534	87.5886	31.4438	47.2994	59.3975	69.6034
2107	ETF1	25.0826	18.9284	26.0297	18.9595	24.8027	27.7967	19.0597	26.2241	29.2753	34.2513	30.9362	28.1091
11344	TWF2	36.5334	26.2555	21.5674	70.2203	40.4676	37.7241	33.1036	35.1404	23.3118	73.3957	41.4545	60.2337
10493	VAT1	54.5274	32.3615	34.9541	49.8564	57.4379	43.0187	47.1476	70.8052	89.4522	71.7647	94.6647	90.3506
9559	VPS26A	39.2597	20.1496	29.0045	42.8344	61.3541	62.2117	39.1225	31.9935	48.25	22.8342	65.5847	44.8406
11315	PARK7	86.1533	56.1746	74.3705	70.2203	37.8568	49.637	42.1319	30.42	54.2135	61.1631	46.4043	66.9263
6626	SNRPA	83.9722	56.1746	85.526	124.29	75.0609	41.0332	62.1947	56.6441	29.2753	75.0267	66.8222	72.2804
3189	HNRNPH3	44.1672	49.4581	88.5008	21.7683	12.4014	12.5747	50.157	19.9303	13.5534	51.377	34.6485	25.432
4673	NAP1L1	51.2558	26.8661	32.723	30.8969	48.9527	53.6079	63.1978	62.4135	64.514	56.27	50.1166	66.9263
829	CAPZA1	83.9722	32.9721	46.1097	118.672	110.307	107.216	123.386	72.3786	116.559	112.54	81.0528	87.6735
5689	PSMB1	87.2439	44.5733	49.8282	70.2203	34.5933	66.1827	73.2292	24.6507	65.0562	43.2219	49.4979	48.8562
1512	CTSH	54.5274	30.5297	16.3615	11.9374	28.7189	14.5602	17.0534	31.9935	75.3567	22.8342	27.2238	22.0857
5538	PPT1	113.417	51.9005	40.16	124.29	140.331	147.587	54.1696	28.3221	33.6124	25.2807	38.3609	20.7472
3094	HINT1	170.671	84.2619	223.111	79.3489	65.2703	82.7283	125.392	72.3786	88.368	163.102	85.3839	109.09
5660	PSAP	36.5334	12.8225	6.76771	99.7128	65.2703	70.1536	27.0848	31.9935	33.0702	24.4652	18.5617	24.0935
79026	AHNAK	1.96299	15.2648	18.5926	32.3013	22.8446	19.193	6.82135	45.1055	41.2022	12.2326	22.8928	24.7627
217	ALDH2	29.4448	37.8568	17.1052	8.42643	7.83244	9.9274	19.0597	46.1545	43.9129	30.9893	45.1668	64.2493
4677	NARS	20.7204	51.9005	23.0548	75.8379	62.6595	60.888	38.1193	78.6724	46.0815	75.0267	56.9226	61.5722
29789	OLA1	37.0786	66.5547	20.08	47.7498	53.5217	66.1827	36.113	52.4483	31.9859	29.3583	61.8724	66.9263
1639	DCTN1	12.5413	20.7602	34.2104	10.533	10.4433	5.42698	3.31036	9.44069	7.04775	6.68716	11.137	5.48796
7001	PRDX2	130.866	244.238	275.171	126.397	156.649	191.93	190.597	83.9173	108.427	89.7058	68.0596	120.467
831	CAST	19.0846	26.2555	55.7778	18.2573	24.8027	19.193	12.0377	28.8466	17.3483	16.3102	16.0868	26.7705
3192	HNRNPU	16.3582	44.5733	52.0593	22.4705	30.0243	23.1639	30.0942	28.3221	26.5646	17.9412	18.5617	30.7861
716	C1S	29.9901	57.3958	72.1393	23.1727	51.5636	60.2262	15.0471	93.8824	106.801	126.404	125.601	111.767
1429	CRYZ	37.0786	61.67	41.6475	43.5366	33.2879	56.2553	17.0534	76.5745	97.5842	78.2887	62.4911	87.0042
5048	PAFAH1B1	28.3543	34.8038	26.0297	45.6432	42.4257	54.9316	35.1099	57.1686	47.1657	35.0668	37.7422	49.5255
8907	AP1M1	20.7204	32.3615	19.3363	23.8749	27.4135	25.1494	15.0471	35.6648	18.4326	43.2219	27.8426	38.148
3949	LDLR	13.6319	21.3708	10.4119	19.6617	22.8446	21.1784	16.0502	6.29379	21.1433	17.1257	14.2306	9.36969
7917	BAG6	14.1771	20.1496	8.92445	15.4485	11.096	4.76515	26.0816	17.3079	7.58989	15.4946	8.66213	4.8187
8883	NAE1	23.9921	31.7509	8.92445	28.0881	28.7189	34.415	16.0502	25.1752	17.3483	42.4064	27.2238	48.187
4836	NMT1	25.0826	25.6449	34.2104	47.0476	35.246	21.8403	17.0534	30.42	20.6011	17.1257	23.5115	25.432
60314	C12orf10	36.5334	31.7509	31.9793	49.8564	28.0662	34.415	29.0911	32.5179	15.7219	46.4839	17.943	41.4943
9987	HNRPDL	38.7145	49.4581	17.8489	9.83084	21.5392	28.4585	14.044	27.2731	41.2022	35.0668	17.943	47.5177
23767	FLRT3	26.7184	17.0966	5.72652	9.12864	18.2757	17.2075	21.0659	29.371	27.6489	10.6016	11.137	12.0467
6125	RPL5	36.5334	56.1746	111.556	40.7278	21.5392	27.7967	92.2889	22.0283	31.4438	34.2513	35.886	22.0857
1522	CTSZ	117.234	70.2183	131.636	124.29	110.307	152.882	108.339	12.0631	62.3455	81.5508	56.9226	61.5722
124583	CANT1	16.9035	16.486	28.2608	45.6432	42.4257	58.2407	7.72418	62.4135	41.7444	34.2513	42.6919	54.2103
10159	ATP6AP2	36.5334	47.6263	32.723	15.4485	28.7189	33.0913	17.0534	29.371	27.1067	35.8823	27.2238	26.1013
1398	CRK	29.4448	36.025	28.2608	11.2352	7.17973	32.4295	16.0502	19.9303	46.6236	35.0668	19.7992	21.4164
523	ATP6V1A	12.5413	18.9284	19.3363	18.2573	16.9703	17.2075	29.0911	25.6997	18.4326	16.3102	16.0868	15.3931
10397	NDRG1	61.616	53.1217	34.9541	233.834	187.326	189.944	233.732	101.225	115.475	320.495	305.031	232.234
3276	PRMT1	33.2617	40.2992	17.1052	16.1507	39.8149	43.6805	19.0597	29.371	28.191	15.4946	40.8358	37.4788
55737	VPS35	14.1771	9.15891	3.19793	33.7057	19.5811	27.1349	26.0816	34.0914	21.1433	31.8048	18.5617	17.4008
5687	PSMA6	47.9841	39.6886	74.3705	57.5806	26.7608	50.2988	24.0754	24.6507	44.455	28.5428	32.7924	50.864
5093	PCBP1	37.0786	73.8819	70.6519	25.9815	27.4135	48.9752	26.0816	41.4341	36.8652	60.3476	38.9796	38.8173
2109	ETFB	21.2657	26.8661	37.1852	7.72423	18.2757	3.70623	83.2606	11.5386	30.3595	8.97058	27.2238	14.7238
5686	PSMA5	98.6946	69.6077	56.5215	187.488	80.9352	62.8735	86.27	89.6866	67.2247	61.9786	76.7218	70.2727
1072	CFL1	113.962	133.109	229.805	108.841	107.043	102.583	91.2857	205.073	148.003	229.973	89.715	109.759
1371	CPOX	22.3562	18.3178	14.1304	23.1727	14.3595	9.9274	7.42323	27.2731	37.9494	54.639	34.6485	56.8874
103	ADAR	6.54329	5.61746	5.65215	7.72423	7.17973	7.28009	9.22889	16.7835	18.4326	7.50267	7.42469	9.36969
113189	CHST14	41.4408	20.1496	17.8489	30.1947	43.7311	46.9897	67.2104	27.2731	15.7219	3.91444	20.4179	12.716
6868	ADAM17	15.8129	9.7695	8.18075	4.70476	11.7487	15.8838	4.41382	3.51404	9.75842	3.58823	6.80596	10.7082
60681	FKBP10	13.0866	11.6013	10.4119	32.3013	26.7608	45.0042	24.0754	24.1262	16.264	22.0187	19.7992	20.0779
5721	PSME2	50.7105	39.078	15.6178	4.98564	23.4973	42.3569	14.044	71.3297	54.2135	35.0668	57.5413	47.5177
3093	UBE2K	76.8836	86.0937	20.8237	91.9886	30.677	31.1058	56.1758	39.3362	66.1404	61.1631	46.4043	44.1714
86	ACTL6A	28.3543	56.7852	42.3912	50.5586	30.677	44.3424	26.0816	29.8955	36.323	29.3583	22.2741	34.8017
26229	B3GAT3	37.0786	19.539	31.2356	14.7463	41.1203	41.6951	21.0659	22.0283	31.4438	47.2994	38.9796	35.471
10923	SUB1	185.393	134.331	148.741	182.573	143.595	158.838	240.754	136.366	75.8989	32.6203	49.4979	80.3116
29978	UBQLN2	29.9901	85.4831	59.4964	42.1322	48.9527	43.0187	75.2355	86.5397	54.2135	61.1631	49.4979	60.2337
5050	PAFAH1B3	28.8995	25.0343	56.5215	20.3639	18.9284	31.1058	35.1099	39.8607	15.7219	61.9786	36.5047	23.4242
9446	GSTO1	65.4329	45.7945	22.3111	100.415	58.7433	49.637	45.1413	55.0707	24.3961	30.9893	37.1234	50.1948
55611	OTUB1	44.1672	26.8661	37.1852	56.8784	28.7189	41.6951	44.1382	16.259	16.8062	56.27	42.6919	46.1792
64855	FAM129B	15.8129	7.93772	9.66816	38.6212	31.9825	34.415	26.0816	50.3504	28.191	57.0855	30.3175	15.3931
328	APEX1	58.3443	30.5297	31.9793	60.3894	60.7014	56.9171	71.2229	48.7769	27.1067	70.1337	35.2673	47.5177
4199	ME1	20.1751	10.3801	4.98282	18.9595	19.5811	24.4876	23.0722	38.2872	39.5758	38.3289	29.08	28.7783
8942	KYNU	20.7204	25.6449	6.17275	169.933	103.127	118.467	83.2606	137.939	94.8736	115.802	121.27	97.7125
10611	PDLIM5	19.6299	12.2119	29.7482	16.8529	15.6649	21.1784	8.02512	44.0566	21.6854	35.8823	24.749	18.7394
9141	PDCD5	89.425	27.4767	107.837	44.941	23.4973	54.2698	27.0848	33.5669	29.8174	36.6978	39.5983	42.8329
1471	CST3	155.948	61.0594	84.7823	180.466	280.01	179.355	200.628	359.795	247.756	384.104	362.572	305.853
25796	PGLS	61.616	32.3615	29.7482	65.3049	17.623	8.60374	27.0848	35.1404	25.4803	26.9118	37.1234	44.8406
6217	RPS16	64.3423	21.9814	20.08	44.941	29.3716	17.8693	64.2009	28.8466	44.455	29.3583	22.2741	24.0935
1622	DBI	296.629	56.7852	69.1645	338.462	91.3784	103.245	109.342	65.0359	118.185	63.6096	115.701	166.647
80018	NAA25	15.2677	3.66356	4.46223	28.0881	23.4973	23.8258	18.0565	27.2731	11.927	19.5722	21.0366	13.3853
8452	CUL3	14.7224	2.74767	10.4119	11.2352	5.9396	15.222	6.82135	27.2731	16.264	20.3877	19.7992	18.0701
4925	NUCB2	36.5334	5.80064	14.1304	16.8529	33.9406	25.1494	19.0597	29.8955	17.8904	15.4946	14.8494	32.1246
10985	GCN1L1	2.23562	7.93772	2.15674	4.4941	1.50122	1.19129	19.0597	8.39173	4.4455	5.21925	2.53677	2.34242
23352	UBR4	1.1996	3.6025	3.04919	6.53049	7.83244	8.60374	4.11287	6.29379	4.0118	8.15508	6.18724	6.69263
23392	KIAA0368	3.16259	9.15891	2.15674	12.6397	11.7487	13.8984	15.0471	14.161	11.927	16.3102	9.89958	8.70042
10097	ACTR2	36.5334	97.695	24.5422	84.2643	60.7014	74.7864	40.1256	62.9379	61.2612	119.88	98.9958	62.2415
3376	IARS	5.01652	15.8754	3.42104	29.4925	18.9284	19.193	32.1005	30.42	21.6854	28.5428	24.749	22.755
7874	USP7	4.90747	10.9907	6.69334	8.42643	11.7487	9.9274	9.02826	20.9793	16.8062	15.4946	11.7558	16.0623
9361	LONP1	7.08856	18.3178	6.32149	13.3419	5.54798	4.23569	17.0534	4.4581	3.46966	6.93182	6.80596	5.68874
4904	YBX1	50.7105	104.412	133.123	49.8564	97.9055	80.081	86.27	78.6724	104.632	133.743	53.2102	80.9809
10056	FARSB	9.26966	31.1403	19.3363	18.2573	30.0243	28.4585	40.1256	24.1262	21.6854	46.4839	26.6051	20.7472
1965	EIF2S1	32.1712	36.025	20.08	22.4705	11.7487	29.7822	32.1005	18.8814	41.7444	11.4171	30.9362	18.0701
2632	GBE1	14.1771	18.9284	23.0548	50.5586	45.0365	59.5644	28.0879	55.0707	42.8286	60.3476	68.0596	66.9263
23277	KIAA0664	5.1801	10.9907	7.06519	10.533	12.4014	3.57386	5.41696	8.39173	7.58989	7.74732	5.01166	8.03116
5236	PGM1	19.0846	23.2026	19.3363	94.0952	83.546	67.5063	32.1005	75.5255	53.6713	62.7941	73.0094	74.9575
4676	NAP1L4	21.2657	37.2462	49.8282	30.8969	39.8149	37.0623	44.1382	29.371	15.1798	31.8048	34.6485	40.8251
5111	PCNA	67.614	72.0501	52.803	136.227	73.1028	62.2117	47.1476	43.0076	73.1882	57.901	61.8724	66.9263
66005	CHID1	32.1712	30.5297	37.1852	48.452	67.8811	78.7574	64.2009	41.4341	34.6966	20.3877	73.6281	26.7705
8939	FUBP3	14.1771	15.8754	51.3156	7.72423	3.72041	3.77241	14.044	12.0631	12.4691	16.3102	8.66213	9.36969
3921	RPSA	43.6219	73.2713	104.119	93.393	26.1081	35.0768	93.292	52.4483	43.3708	48.9305	24.749	44.8406
9097	USP14	18.5393	39.078	25.286	34.4079	31.9825	25.1494	30.0942	82.8683	57.4663	70.9492	46.4043	60.903
9255	AIMP1	39.2597	37.8568	49.8282	65.3049	30.677	34.415	26.0816	54.0217	44.9972	33.4358	29.08	38.148
8480	RAE1	35.4428	32.3615	39.4163	57.5806	42.4257	35.0768	12.0377	34.0914	22.2275	23.6497	17.943	23.4242
5471	PPAT	12.5413	22.592	17.1052	11.9374	8.48514	11.2511	3.31036	14.161	17.8904	13.8636	10.5183	13.3853
5211	PFKL	12.5413	17.0966	9.66816	32.3013	20.2338	17.2075	31.0973	29.371	17.8904	26.9118	25.3677	20.7472
8668	EIF3I	38.1692	54.9534	81.8075	10.533	39.1622	39.7096	20.0628	15.7345	8.13202	44.8529	9.28086	20.0779
3998	LMAN1	17.994	23.2026	31.2356	44.2388	43.7311	38.3859	33.1036	11.0141	13.5534	6.76871	12.9932	11.3775
5860	QDPR	58.3443	105.633	104.119	75.1357	39.1622	21.8403	47.1476	27.7976	32.5281	32.6203	41.4545	62.2415
4736	RPL10A	98.1493	48.8475	74.3705	56.1762	45.6892	52.9461	70.2198	26.2241	32.5281	32.6203	37.1234	40.1558
2517	FUCA1	23.9921	21.9814	11.8993	36.5145	26.1081	23.8258	4.01256	18.8814	23.8539	9.78609	17.3243	13.3853
7040	TGFB1	26.1732	39.6886	26.0297	11.9374	54.1744	57.5789	22.0691	52.4483	42.2865	42.4064	64.3473	43.5021
1956	EGFR	13.6319	12.2119	5.57778	91.9886	47.6473	49.637	20.0628	22.5528	10.8427	16.3102	9.28086	5.01948
1503	CTPS	11.4508	14.6543	4.5366	4.28344	15.6649	13.8984	39.1225	14.161	26.0225	19.5722	24.1302	24.0935
11253	MAN1B1	10.3602	14.6543	2.008	15.4485	22.8446	33.7532	22.0691	25.6997	26.5646	13.0481	14.8494	21.4164
10935	PRDX3	37.6239	50.6793	40.9037	43.5366	31.3298	50.2988	48.1507	47.2035	41.2022	17.1257	21.0366	32.1246
3688	ITGB1	14.1771	15.8754	15.6178	34.4079	38.5095	32.4295	7.72418	37.7628	33.6124	6.27941	11.137	10.039
5817	PVR	42.5314	72.6607	49.0845	79.3489	81.5879	82.7283	90.2826	44.0566	71.0196	58.7166	40.8358	24.0935
64129	TINAGL1	34.3523	20.7602	21.5674	3.37057	72.4501	67.5063	44.1382	15.21	8.13202	19.5722	14.8494	16.0623
23603	CORO1C	22.3562	44.5733	40.9037	25.2793	44.3838	36.4005	23.0722	83.3928	78.6095	92.9679	73.0094	39.4865
58513	EPS15L1	6.54329	9.15891	4.31349	21.7683	12.4014	5.09606	7.72418	12.0631	12.4691	10.6016	2.35115	8.03116
5431	POLR2B	7.08856	5.73958	2.30548	1.12352	2.02338	4.16951	3.10973	5.76931	7.04775	6.36096	2.908	3.14554
6949	TCOF1	8.17911	4.2131	7.21393	12.6397	15.6649	12.5747	9.73046	9.44069	9.21629	7.91042	5.13541	4.61792
51155	HN1	71.9762	80.5984	205.262	75.8379	86.1568	87.3611	60.1884	37.7628	71.5618	29.3583	96.5209	88.3428
2026	ENO2	35.4428	58.0064	48.3408	150.974	117.487	135.674	190.597	115.386	176.194	167.179	148.494	120.467
5694	PSMB6	50.7105	52.5111	63.9586	35.1101	23.4973	42.3569	21.0659	41.4341	27.1067	57.901	35.2673	38.148
2683	B4GALT1	27.2637	26.8661	16.3615	62.4961	119.445	99.274	44.1382	46.679	27.1067	26.9118	55.0664	29.4476
9555	H2AFY	30.5354	20.7602	20.8237	39.3234	25.4554	29.7822	51.1601	20.4548	24.3961	18.7567	17.3243	7.3619
3251	HPRT1	50.1652	42.131	5.72652	86.3709	100.516	81.4047	85.2669	68.7073	137.702	194.091	185.617	118.46
7284	TUFM	17.4488	11.6013	29.0045	11.2352	15.0122	19.193	55.1727	23.6017	18.9747	18.7567	17.943	12.716
230	ALDOC	25.0826	10.3801	21.5674	99.7128	57.4379	38.3859	29.0911	24.1262	47.7079	34.2513	48.8792	47.5177
4637	MYL6	44.7125	33.5827	60.9838	76.5401	53.5217	66.1827	82.2575	95.4559	68.8511	22.0187	45.1668	54.8796
54205	CYCS	208.84	81.209	210.468	409.384	304.812	342.164	217.681	200.877	226.07	163.102	216.553	200.779
3486	IGFBP3	51.801	25.6449	43.1349	33.0035	99.8636	76.7719	84.2637	77.099	82.9466	81.5508	107.658	84.3272
2512	FTL	103.057	26.8661	49.8282	47.0476	14.3595	21.8403	11.0345	23.0772	36.323	54.639	68.6783	119.129
3909	LAMA3	2.7809	1.34331	2.15674	4.143	13.7068	11.9129	5.11601	15.21	21.6854	7.17647	17.3243	15.3931
3612	IMPA1	26.1732	25.6449	17.8489	50.5586	27.4135	19.8548	12.0377	34.6159	32.5281	44.0374	70.5345	56.2181
26043	UBXN7	20.1751	11.6013	8.18075	21.0661	9.79055	19.8548	7.42323	11.5386	11.927	8.97058	4.57856	4.95255
3958	LGALS3	62.1612	34.8038	42.3912	130.61	167.745	217.741	71.2229	134.792	116.017	221.003	115.083	191.409
2079	ERH	179.395	69.6077	42.3912	70.2203	102.474	66.1827	14.044	75.001	61.8034	35.0668	43.9294	47.5177
51605	TRMT6	12.5413	5.92276	7.21393	2.24705	4.24257	4.30187	13.0408	6.81828	12.4691	2.60962	6.00162	6.49186
51637	C14orf166	30.5354	7.93772	9.66816	30.8969	24.8027	29.1204	44.1382	19.9303	23.8539	15.4946	23.5115	12.716
4522	MTHFD1	3.87145	20.7602	18.5926	26.6837	13.7068	11.9129	16.0502	5.76931	5.96348	10.6016	11.137	15.3931
1291	COL6A1	7.63384	36.025	26.7734	16.1507	22.1919	23.8258	3.6113	186.191	222.817	129.666	157.156	144.561
51520	LARS	4.19861	14.0437	8.18075	15.4485	16.9703	11.9129	26.0816	17.8324	12.4691	26.0962	13.6119	13.3853
5756	TWF1	16.3582	37.2462	22.3111	33.7057	31.3298	37.7241	26.0816	54.5462	37.9494	53.008	40.217	38.148
10598	AHSA1	16.3582	48.8475	37.1852	24.5771	35.8987	43.0187	15.0471	41.9586	54.2135	53.008	27.8426	46.8484
8615	USO1	8.17911	18.3178	12.643	4.4941	13.7068	12.5747	2.10659	29.8955	21.6854	39.9599	24.749	17.4008
55234	SMU1	11.4508	43.3522	15.6178	27.3859	16.3176	11.9129	21.0659	13.1121	9.75842	23.6497	12.9932	9.36969
6520	SLC3A2	19.0846	27.4767	14.1304	150.271	85.5041	95.303	70.2198	40.3852	57.4663	49.746	19.7992	23.4242
51727	CMPK1	33.2617	90.3679	90.732	30.1947	79.6298	63.5353	78.2449	72.9031	75.3567	49.746	97.1396	69.6034
10594	PRPF8	2.07204	4.15204	3.34667	3.15991	6.39649	6.02262	14.044	7.86724	9.21629	3.66978	5.13541	2.5432
2184	FAH	13.6319	30.5297	28.2608	32.3013	35.246	16.5457	4.21319	56.6441	56.382	40.7754	28.4613	22.0857
7913	DEK	15.8129	41.5204	25.286	20.3639	28.7189	13.2365	15.0471	23.0772	18.4326	7.99198	36.5047	22.755
203	AK1	49.6199	72.0501	81.0638	31.5991	71.1446	60.2262	27.0848	38.2872	54.2135	44.8529	45.1668	103.736
6767	ST13	33.807	47.0157	63.2149	32.3013	40.4676	50.9606	31.0973	24.1262	46.0815	69.3182	28.4613	51.5333
4758	NEU1	23.4468	63.5018	45.366	18.2573	16.9703	17.2075	17.0534	4.563	18.9747	13.8636	13.6119	20.0779
23170	TTLL12	5.99802	20.7602	17.1052	30.1947	11.096	15.222	66.2072	13.6366	18.4326	25.2807	17.943	28.7783
645	BLVRB	79.0647	111.128	60.9838	76.5401	82.8933	78.0955	164.515	147.904	123.065	170.441	213.46	218.849
79718	TBL1XR1	14.7224	35.4144	17.1052	21.7683	12.4014	17.8693	3.81193	22.0283	24.9382	28.5428	23.5115	28.1091
159	ADSS	23.4468	29.3085	55.0341	49.1542	33.9406	40.3714	48.1507	59.2666	44.9972	74.2112	24.1302	28.7783
8702	B4GALT4	24.5373	24.4238	33.4667	7.02203	88.1149	112.511	10.0314	41.9586	35.2388	28.5428	30.9362	30.1169
6301	SARS	13.0866	18.9284	15.6178	19.6617	22.1919	25.1494	34.1068	7.34276	20.6011	2.77273	19.1804	27.4398
4507	MTAP	32.7164	54.9534	33.4667	63.1983	42.4257	56.2553	30.0942	34.0914	27.1067	44.8529	37.1234	40.1558
4249	MGAT5	10.9055	14.6543	1.78489	18.9595	24.15	27.1349	20.0628	31.9935	35.7809	26.0962	34.6485	37.4788
5481	PPID	10.3602	16.486	20.08	10.533	17.623	25.1494	7.72418	22.0283	24.9382	50.5615	23.5115	25.432
5094	PCBP2	19.6299	50.0687	37.9289	25.2793	20.2338	23.8258	5.11601	24.1262	19.5168	41.5909	38.3609	34.1324
10527	IPO7	9.26966	12.8225	12.643	14.7463	21.5392	27.7967	8.32606	20.9793	16.8062	20.3877	24.749	26.7705
7511	XPNPEP1	8.72439	11.6013	11.8993	15.4485	22.8446	17.8693	11.0345	18.3569	11.927	13.0481	19.7992	20.0779
1104	RCC1	14.7224	19.539	20.08	11.2352	24.8027	28.4585	49.1539	11.5386	23.3118	17.9412	23.5115	32.7939
2717	GLA	19.6299	26.2555	15.6178	42.8344	51.5636	61.5499	32.1005	29.8955	52.0449	35.0668	35.2673	38.148
5713	PSMD7	16.9035	45.7945	51.3156	17.5551	36.5514	25.1494	25.0785	46.1545	30.3595	35.8823	34.6485	25.432
51279	C1RL	29.4448	40.9098	34.2104	26.6837	30.0243	44.3424	29.0911	24.1262	29.2753	37.5134	30.9362	36.1402
204	AK2	28.8995	24.4238	29.7482	70.2203	43.7311	31.1058	33.1036	35.1404	32.5281	38.3289	29.08	40.1558
5217	PFN2	25.6279	57.3958	34.9541	90.5842	7.83244	54.2698	24.0754	43.0076	25.4803	28.5428	50.7354	47.5177
23398	PPWD1	7.63384	13.4331	8.18075	3.7919	7.17973	1.78693	5.41696	7.34276	4.39129	8.97058	9.89958	9.36969
11338	U2AF2	31.6259	25.6449	31.2356	40.7278	24.15	31.1058	47.1476	63.4624	45.5393	43.2219	35.886	38.8173
5202	PFDN2	32.7164	36.6356	59.4964	70.2203	52.2163	59.5644	70.2198	36.7138	27.1067	48.9305	74.2469	60.2337
126133	ALDH16A1	17.4488	11.6013	11.8993	17.5551	6.20068	6.28735	13.0408	15.21	7.04775	15.4946	3.89796	14.7238
79709	GLT25D1	11.4508	15.8754	8.92445	6.17938	18.9284	23.1639	24.0754	35.6648	25.4803	19.5722	34.6485	43.5021
10960	LMAN2	19.0846	18.3178	14.8741	28.0881	84.8514	72.8009	25.0785	47.2035	48.7921	20.3877	46.4043	50.1948
3029	HAGH	31.6259	23.8132	38.6726	18.2573	16.9703	29.7822	26.0816	34.0914	45.5393	21.2032	27.8426	30.1169
1845	DUSP3	49.6199	50.0687	54.2904	31.5991	17.623	42.3569	9.12857	33.5669	24.3961	7.42112	45.1668	30.1169
11112	HIBADH	25.6279	36.6356	34.9541	79.3489	21.5392	39.7096	20.0628	48.7769	104.632	59.5321	61.8724	75.6268
3842	TNPO1	7.08856	6.71653	4.83408	23.1727	11.096	14.5602	15.0471	15.7345	10.8427	10.6016	17.3243	11.3775
27430	MAT2B	24.5373	15.2648	11.1556	31.5991	29.3716	36.4005	20.0628	18.3569	5.42135	28.5428	30.9362	36.8095
1486	CTBS	25.6279	19.539	8.18075	37.2167	34.5933	48.9752	16.0502	19.4059	11.3848	13.0481	22.8928	10.7082
23509	POFUT1	27.809	14.0437	12.643	28.0881	18.9284	15.222	17.0534	33.0424	40.118	32.6203	24.749	38.148
462	SERPINC1	19.6299	17.7072	5.2803	14.7463	28.0662	28.4585	21.0659	20.4548	17.3483	14.6791	12.9932	16.7316
8574	AKR7A2	19.0846	14.6543	8.92445	8.42643	11.7487	23.1639	24.0754	21.5038	15.7219	4.8115	17.943	27.4398
27348	TOR1B	30.5354	26.8661	4.16475	39.3234	69.1865	62.2117	28.0879	43.5321	33.0702	40.7754	37.7422	40.8251
51129	ANGPTL4	15.2677	13.4331	41.6475	39.3234	32.6352	66.1827	28.0879	40.9097	44.9972	40.7754	58.16	70.9419
6181	RPLP2	109.055	50.6793	87.0134	175.551	76.3663	77.4337	150.471	209.793	144.75	67.6871	82.2903	145.23
7295	TXN	155.948	78.7666	52.803	360.932	400.76	340.179	71.2229	239.689	255.345	256.069	300.7	344.001
2029	ENSA	54.5274	54.3428	74.3705	54.7718	43.7311	58.9026	22.0691	75.5255	17.8904	35.8823	75.4843	52.2025
1891	ECH1	20.1751	19.539	19.3363	18.2573	24.15	21.1784	11.0345	19.4059	8.67416	30.1738	25.9864	21.4164
4060	LUM	17.994	10.3801	16.3615	30.8969	83.546	99.274	22.0691	58.2176	60.177	90.5214	65.5847	96.3739
9554	SEC22B	32.7164	16.486	20.08	4.70476	8.48514	4.43424	6.72104	14.161	3.6323	5.4639	20.4179	4.48406
255738	PCSK9	10.9055	12.2119	6.39586	80.0511	149.469	151.558	80.2512	7.34276	4.66236	16.3102	10.5183	5.75567
537	ATP6AP1	30.5354	12.2119	14.8741	16.8529	23.4973	31.7677	68.2135	23.0772	28.191	26.0962	22.2741	18.7394
567	B2M	272.637	30.5297	37.1852	117.268	152.08	176.708	133.418	26.2241	117.643	26.9118	92.8086	145.23
132	ADK	13.6319	12.2119	7.36267	28.0881	48.3	52.2843	30.0942	15.7345	10.8427	8.07353	12.3745	6.62571
9782	MATR3	14.7224	7.93772	17.8489	9.12864	13.7068	7.28009	27.0848	16.7835	20.059	10.6016	9.89958	8.70042
10657	KHDRBS1	43.0767	34.8038	74.3705	9.83084	13.7068	19.193	14.044	7.34276	19.5168	29.3583	17.943	19.4086
1476	CSTB	54.5274	26.2555	21.5674	170.635	74.4082	132.365	57.179	142.135	278.657	174.519	300.7	191.409
54749	EPDR1	19.0846	9.15891	3.71852	31.5991	13.0541	16.5457	25.0785	39.3362	32.5281	44.8529	18.5617	26.7705
9208	LRRFIP1	13.0866	1.83178	11.1556	12.6397	13.7068	17.8693	27.0848	15.7345	22.2275	17.1257	25.3677	29.4476
10131	TRAP1	4.08956	39.6886	20.8237	30.1947	22.8446	25.1494	35.1099	28.8466	12.4691	32.6203	21.6553	30.1169
85456	TNKS1BP1	1.74488	7.32713	8.92445	5.1963	1.37068	1.38984	3.21005	2.77976	2.87331	3.42513	2.59864	2.14164
1514	CTSL1	17.994	93.4209	104.119	145.356	256.512	238.258	33.1036	244.933	487.921	146.791	264.195	165.308
5496	PPM1G	9.26966	18.3178	14.8741	11.9374	26.1081	24.4876	10.0314	27.7976	10.8427	32.6203	20.4179	31.4554
39	ACAT2	17.4488	58.0064	74.3705	29.4925	41.1203	24.4876	37.1162	35.6648	25.4803	21.2032	22.8928	24.7627
9475	ROCK2	2.67184	6.71653	5.42904	5.12608	7.17973	11.2511	6.11915	8.91621	7.04775	6.93182	6.80596	4.08251
64746	ACBD3	13.6319	25.6449	9.66816	20.3639	16.3176	19.193	13.0408	43.5321	20.6011	17.1257	25.9864	25.432
10449	ACAA2	15.8129	31.7509	31.9793	40.0256	18.9284	25.1494	24.0754	15.21	51.5028	23.6497	20.4179	12.716
9632	SEC24C	7.08856	11.6013	6.17275	23.1727	9.79055	15.222	15.0471	8.91621	9.21629	8.15508	11.7558	14.0545
11332	ACOT7	11.4508	34.1933	7.43705	10.533	16.9703	41.0332	5.11601	29.371	19.5168	37.5134	34.6485	30.7861
54517	PUS7	7.08856	14.0437	13.3867	16.1507	6.52703	9.9274	13.0408	23.6017	15.1798	16.3102	14.2306	15.3931
5718	PSMD12	14.7224	14.6543	14.8741	14.0441	20.2338	7.94192	7.82449	20.4548	10.8427	3.18048	21.6553	23.4242
4666	NACA	29.9901	79.9878	56.5215	53.3674	54.1744	59.5644	6.92166	39.8607	18.4326	39.1444	42.6919	46.1792
9352	TXNL1	23.9921	30.5297	28.2608	48.452	52.869	45.666	19.0597	91.7845	71.0196	76.6577	61.8724	100.39
23256	SCFD1	6.54329	10.9907	17.8489	6.17938	20.8865	15.8838	41.1287	21.5038	9.75842	23.6497	23.5115	17.4008
6723	SRM	13.0866	25.0343	8.92445	33.0035	42.4257	27.1349	53.1664	55.5952	41.2022	57.901	54.4477	43.5021
114990	VASN	8.17911	13.4331	22.3111	10.533	21.5392	27.1349	26.0816	13.6366	17.8904	21.2032	18.5617	14.7238
80155	NAA15	3.10806	5.73958	8.18075	17.5551	13.7068	22.5021	23.0722	15.7345	11.3848	8.97058	11.7558	11.3775
22929	SEPHS1	23.9921	31.1403	49.0845	25.9815	28.7189	29.1204	29.0911	57.6931	47.7079	65.2406	31.5549	44.1714
102	ADAM10	12.5413	11.6013	8.92445	21.0661	26.1081	23.1639	4.71476	23.0772	31.4438	9.78609	18.5617	24.7627
5918	RARRES1	20.1751	26.8661	22.3111	5.1963	43.7311	24.4876	30.0942	27.2731	52.0449	66.0561	36.5047	84.3272
9373	PLAA	5.99802	7.93772	6.32149	13.3419	15.0122	12.5747	17.0534	11.0141	4.60815	12.2326	6.80596	7.3619
6203	RPS9	29.9901	39.078	13.3867	38.6212	82.8933	42.3569	100.314	61.889	59.0927	36.6978	34.0298	18.0701
5303	PIN4	38.1692	42.7416	275.171	119.374	58.7433	46.3279	20.0628	68.1828	81.3202	48.9305	61.8724	66.9263
6222	RPS18	38.1692	48.8475	81.8075	14.0441	13.0541	19.8548	30.0942	47.2035	27.1067	40.7754	24.749	26.7705
2193	FARSA	8.17911	9.15891	20.08	16.1507	15.0122	15.222	19.0597	16.259	10.3006	6.27941	14.2306	20.7472
6136	RPL12	42.5314	67.7759	66.1897	39.3234	36.5514	29.1204	56.1758	46.679	48.25	63.6096	48.2605	44.8406
50865	HEBP1	17.994	25.6449	24.5422	47.0476	32.6352	38.3859	17.0534	56.6441	22.7697	81.5508	56.9226	72.2804
55379	LRRC59	19.6299	34.8038	26.7734	30.1947	18.9284	28.4585	21.0659	37.2383	30.9017	23.6497	17.943	24.0935
1854	DUT	27.2637	20.1496	31.2356	64.6027	37.8568	44.3424	42.1319	39.3362	67.7668	61.1631	35.886	11.3775
130589	GALM	15.2677	23.8132	12.643	39.3234	25.4554	33.0913	11.0345	20.4548	23.8539	8.97058	24.1302	62.9108
11311	VPS45	6.54329	7.32713	4.5366	8.42643	9.79055	9.9274	9.12857	6.29379	8.13202	12.2326	7.42469	10.039
10092	ARPC5	49.0747	18.3178	22.3111	56.1762	39.1622	26.4731	10.0314	26.2241	16.264	65.2406	49.4979	66.9263
56005	C19orf10	48.5294	61.0594	24.5422	54.7718	58.0906	88.0229	33.1036	46.679	36.323	45.6684	55.0664	44.8406
84817	TXNDC17	40.8956	84.2619	74.3705	96.904	8.48514	49.637	63.1978	46.1545	27.1067	40.7754	46.4043	25.432
285362	SUMF1	19.0846	7.32713	21.5674	8.42643	7.83244	11.9129	12.0377	15.21	15.7219	4.8115	14.8494	8.03116
23549	DNPEP	13.0866	7.32713	2.97482	11.2352	18.2757	15.8838	24.0754	16.7835	28.191	9.78609	17.3243	10.7082
440	ASNS	7.63384	23.2026	32.723	23.8749	39.8149	20.5166	34.1068	26.7486	22.2275	30.9893	31.5549	38.8173
4926	NUMA1	1.36319	4.09098	5.57778	9.83084	12.4014	13.8984	9.22889	5.24483	5.42135	11.4171	6.18724	2.81091
3033	HADH	10.3602	35.4144	19.3363	36.5145	54.8271	46.9897	65.2041	37.2383	55.8399	53.008	60.0162	60.2337
10413	YAP1	17.4488	26.2555	55.7778	75.1357	55.4798	56.2553	75.2355	14.161	20.059	22.0187	12.9932	18.0701
3838	KPNA2	8.72439	26.8661	17.8489	39.3234	33.9406	39.7096	40.1256	39.8607	21.6854	29.3583	22.2741	18.7394
84836	ABHD14B	16.9035	42.131	46.1097	54.0696	60.0487	71.4773	115.361	76.5745	74.8146	88.0748	71.1532	92.3584
2098	ESD	19.6299	39.078	42.3912	55.474	74.4082	42.3569	29.0911	29.8955	27.1067	64.4251	22.2741	33.4632
80335	WDR82	9.26966	30.5297	12.643	15.4485	11.096	21.8403	5.61758	17.3079	30.3595	22.8342	27.2238	37.4788
64175	LEPRE1	4.74388	10.3801	6.47023	11.9374	43.7311	42.3569	20.0628	27.2731	12.4691	16.3102	21.6553	28.7783
6389	SDHA	4.96199	9.15891	8.92445	14.7463	17.623	15.8838	12.0377	17.3079	22.7697	17.1257	11.137	6.0903
10419	PRMT5	11.4508	17.7072	8.92445	33.0035	16.9703	29.1204	38.1193	9.44069	11.3848	38.3289	9.28086	8.03116
824	CAPN2	4.96199	14.6543	6.76771	21.0661	19.5811	13.8984	15.0471	35.1404	21.1433	34.2513	32.1736	24.0935
2314	FLII	1.58129	6.10594	2.15674	5.05586	10.4433	7.94192	17.0534	12.0631	10.8427	11.4171	6.18724	8.70042
29085	PHPT1	51.801	45.1839	133.123	73.7313	54.8271	35.0768	32.1005	22.0283	68.309	34.2513	45.7856	84.3272
38	ACAT1	4.36219	12.2119	14.8741	14.0441	15.6649	13.2365	32.1005	10.4897	13.0112	6.52406	9.89958	18.7394
8635	RNASET2	11.4508	17.7072	37.1852	49.8564	41.773	61.5499	21.0659	56.1197	54.2135	81.5508	74.8656	80.9809
6418	SET	19.6299	27.4767	40.9037	89.1798	65.2703	66.1827	100.314	38.2872	68.8511	22.0187	45.1668	36.8095
51699	VPS29	19.0846	21.3708	6.47023	73.0291	56.7852	46.3279	43.135	59.2666	42.2865	63.6096	32.1736	46.8484
6510	SLC1A5	19.0846	28.6979	4.38786	45.6432	18.9284	27.1349	12.0377	39.8607	41.2022	19.5722	11.137	12.0467
51143	DYNC1LI1	5.28916	5.92276	14.1304	16.1507	10.4433	8.60374	6.52041	9.96517	12.4691	10.6016	14.2306	12.716
5710	PSMD4	15.2677	20.1496	32.723	7.72423	11.096	18.5311	22.0691	8.91621	15.1798	26.9118	24.1302	7.3619
57103	C12orf5	15.8129	21.9814	21.5674	30.1947	13.7068	13.8984	21.0659	15.21	19.5168	29.3583	4.39294	19.4086
7076	TIMP1	13.6319	15.2648	18.5926	64.6027	114.223	104.569	42.1319	43.5321	72.1039	47.2994	46.4043	50.1948
6277	S100A6	45.2578	30.5297	37.1852	35.1101	109.001	99.274	67.2104	95.9804	72.1039	163.102	206.035	178.693
6727	SRP14	40.8956	23.2026	74.3705	35.1101	16.3176	25.1494	88.2763	26.2241	40.6601	40.7754	38.9796	25.432
9380	GRHPR	27.2637	11.6013	9.66816	48.452	28.7189	16.5457	25.0785	49.3014	54.2135	40.7754	50.1166	25.432
708	C1QBP	25.0826	14.0437	11.1556	16.1507	5.02581	25.1494	54.1696	19.9303	29.2753	18.7567	9.28086	15.3931
22949	PTGR1	3.70786	112.349	91.4757	186.786	164.481	135.674	27.0848	436.37	469.489	355.561	611.918	469.823
231	AKR1B1	20.1751	76.9348	55.0341	195.915	130.541	111.187	84.2637	273.256	202.758	184.305	214.697	141.215
822	CAPG	3.43523	91.5891	55.7778	101.117	65.2703	74.7864	56.1758	154.198	149.087	132.928	89.0962	121.137
10483	SEC23B	2.61732	8.54831	10.4119	9.83084	16.9703	17.2075	17.0534	12.5876	7.58989	13.8636	10.5183	8.03116
51377	UCHL5	2.72637	24.4238	7.43705	35.1101	19.5811	13.2365	20.0628	31.469	13.5534	40.7754	18.5617	23.4242
6275	S100A4	36.5334	142.268	74.3705	468.369	358.987	231.639	233.732	402.278	379.494	516.216	381.753	379.472
9351	SLC9A3R2	5.34369	9.15891	21.5674	16.8529	3.19825	13.2365	4.91539	25.6997	29.2753	27.7273	27.2238	39.4865
2280	FKBP1A	95.9682	53.7323	118.249	37.2167	114.876	93.3175	159.499	92.309	76.441	216.11	32.7924	47.5177
3692	EIF6	28.8995	70.2183	19.3363	80.7533	57.4379	41.0332	44.1382	50.8748	62.3455	86.4438	48.8792	47.5177
29952	DPP7	4.03503	2.2592	2.75171	21.0661	33.9406	34.415	37.1162	9.96517	10.3006	15.4946	11.7558	12.716
7965	AIMP2	11.4508	6.71653	3.94163	3.72167	10.4433	13.8984	21.0659	27.7976	11.3848	21.2032	12.9932	10.7082
3187	HNRNPH1	46.3483	79.3772	63.2149	52.6652	32.6352	39.7096	75.2355	39.3362	16.264	61.1631	18.5617	40.1558
8761	PABPC4	21.2657	26.8661	20.8237	17.5551	27.4135	29.1204	31.0973	30.42	17.8904	6.76871	17.3243	16.7316
649	BMP1	15.8129	5.06793	3.12356	29.4925	43.7311	43.0187	13.0408	14.161	20.6011	6.76871	12.9932	15.3931
4628	MYH10	7.63384	11.6013	9.66816	5.47718	15.6649	14.5602	20.0628	16.7835	13.0112	6.36096	10.5183	15.3931
7533	YWHAH	129.775	53.7323	51.3156	140.441	65.2703	49.637	94.2951	55.5952	81.3202	101.938	81.0528	70.9419
23176	SEPT8	26.1732	35.4144	21.5674	9.83084	15.6649	38.3859	19.0597	15.21	18.4326	27.7273	24.1302	19.4086
3852	KRT5	100.876	20.1496	31.2356	53.3674	78.9771	56.2553	55.1727	100.176	52.5871	14.6791	48.8792	72.9497
5962	RDX	80.1553	89.7573	78.8327	144.654	193.853	174.06	53.1664	185.142	164.267	112.54	206.654	171.331
161	AP2A2	8.72439	13.4331	10.4119	12.6397	10.4433	23.1639	12.0377	17.3079	20.059	13.0481	20.4179	16.7316
1108	CHD4	4.47125	12.2119	6.91645	4.35366	2.67608	2.05166	5.21633	8.39173	3.36124	5.05615	3.83609	2.07472
56893	UBQLN4	27.2637	68.9971	49.8282	40.7278	16.3176	25.1494	21.0659	39.3362	24.9382	47.2994	35.886	33.4632
3066	HDAC2	16.3582	21.3708	16.3615	36.5145	31.3298	34.415	13.0408	22.5528	18.9747	28.5428	13.6119	20.0779
1495	CTNNA1	39.805	22.592	39.4163	25.9815	11.7487	15.8838	6.11915	27.7976	14.6376	25.2807	24.1302	23.4242
3336	HSPE1	177.214	221.646	297.482	70.2203	114.223	124.423	100.314	98.6028	162.64	153.315	116.32	142.553
526	ATP6V1B2	20.7204	21.3708	43.1349	5.40696	15.0122	12.5747	15.0471	6.29379	16.8062	25.2807	16.7055	12.716
162	AP1B1	34.3523	19.539	8.18075	18.9595	19.5811	16.5457	13.0408	23.0772	24.9382	26.0962	25.9864	16.7316
5499	PPP1CA	39.2597	3.41933	8.18075	27.3859	25.4554	29.1204	56.1758	26.2241	23.8539	31.8048	34.6485	29.4476
2318	FLNC	11.996	12.2119	11.8993	10.533	7.83244	9.9274	2.50785	41.4341	42.8286	40.7754	30.9362	36.1402
2935	GSPT1	29.4448	32.9721	35.6978	4.4941	14.3595	21.1784	6.42009	25.1752	29.2753	7.82887	37.7422	25.432
5272	SERPINB9	54.5274	30.5297	15.6178	20.3639	11.096	2.77967	13.0408	39.3362	36.323	44.0374	41.4545	42.1636
10971	YWHAQ	171.216	52.5111	42.3912	170.635	84.1987	56.9171	136.427	71.3297	127.944	98.6764	88.4775	86.335
5931	RBBP7	53.4369	53.7323	44.6223	78.6467	51.5636	67.5063	33.1036	48.7769	47.7079	60.3476	57.5413	46.8484
160	AP2A1	9.81493	6.71653	6.76771	25.2793	16.3176	17.8693	13.0408	32.5179	18.9747	19.5722	22.2741	26.7705
1984	EIF5A	123.777	112.349	63.9586	129.205	84.8514	121.776	130.408	107.519	70.4775	114.987	100.233	108.421
5223	PGAM1	209.931	84.2619	80.3201	389.02	346.585	289.88	231.725	100.701	175.11	144.345	238.209	210.818
3872	KRT17	65.4329	22.592	14.8741	70.2203	73.7555	88.0229	70.2198	78.6724	25.4803	40.7754	32.7924	80.3116
6601	SMARCC2	1.96299	14.0437	11.8993	9.12864	7.17973	4.76515	7.22261	7.34276	3.90337	4.40374	12.3745	3.61402
8644	AKR1C3	79.0647	30.5297	44.6223	165.018	107.696	115.82	225.706	180.947	211.433	305.815	232.021	140.545
3098	HK1	4.03503	6.71653	5.50341	18.2573	24.15	23.1639	13.0408	23.0772	26.0225	17.9412	25.9864	32.1246
57609	DIP2B	10.9055	13.4331	10.4119	10.533	9.13784	9.9274	2.40754	11.0141	15.1798	6.68716	6.80596	4.75177
6830	SUPT6H	11.4508	9.15891	14.8741	4.21322	7.17973	7.94192	9.52983	4.98259	2.60225	3.91444	4.39294	4.75177
327	APEH	29.9901	25.6449	22.3111	40.7278	19.5811	21.8403	21.0659	11.0141	4.93343	2.44652	12.9932	14.0545
9126	SMC3	7.63384	14.0437	8.18075	8.42643	19.5811	9.9274	15.0471	4.77279	7.58989	6.19786	1.85617	4.08251
1892	ECHS1	39.2597	10.3801	16.3615	35.1101	21.5392	25.8112	17.0534	14.6855	23.8539	8.97058	17.3243	18.7394
6210	RPS15A	75.2478	38.4674	18.5926	26.6837	41.1203	49.637	113.355	33.0424	54.2135	20.3877	23.5115	25.432
7411	VBP1	17.994	16.486	9.66816	14.0441	26.1081	21.8403	6.72104	10.4897	14.6376	22.0187	24.749	8.70042
178	AGL	1.14508	5.19005	6.32149	14.0441	13.0541	14.5602	4.3135	3.88117	5.20449	9.78609	6.80596	3.5471
55621	TRMT1	2.99901	13.4331	4.09037	7.72423	7.17973	7.28009	14.044	7.34276	7.58989	11.4171	3.40298	3.68095
151011	SEPT10	17.4488	33.5827	30.4919	12.6397	5.9396	2.97822	14.044	4.77279	14.6376	7.42112	8.66213	3.01169
6625	SNRNP70	22.9015	25.6449	19.3363	7.72423	10.4433	17.2075	21.0659	8.39173	22.7697	17.1257	6.80596	7.3619
689	BTF3	51.2558	64.7229	157.665	16.8529	38.5095	46.9897	35.1099	49.3014	57.4663	48.115	29.08	8.03116
11140	CDC37	58.3443	28.6979	49.8282	42.1322	21.5392	31.1058	27.0848	27.7976	21.6854	26.9118	4.14545	18.0701
9531	BAG3	8.72439	9.7695	14.1304	24.5771	26.7608	27.1349	16.0502	38.2872	31.9859	8.97058	8.66213	10.7082
29766	TMOD3	19.0846	15.2648	26.0297	38.6212	16.3176	16.5457	20.0628	7.86724	13.5534	12.2326	9.28086	10.039
9100	USP10	7.63384	4.33522	12.643	11.9374	3.13298	7.94192	12.0377	11.0141	9.21629	13.8636	7.42469	4.75177
23589	CARHSP1	54.5274	34.1933	74.3705	23.1727	28.7189	21.8403	67.2104	5.76931	5.96348	35.8823	13.6119	22.0857
7791	ZYX	29.4448	16.486	51.3156	10.533	17.623	17.8693	15.0471	14.161	22.7697	15.4946	7.42469	15.3931
6124	RPL4	13.6319	15.2648	28.2608	26.6837	36.5514	29.1204	31.0973	19.9303	16.8062	35.8823	15.4681	16.7316
9188	DDX21	3.9805	10.3801	8.92445	6.88159	14.3595	13.2365	17.0534	6.29379	9.21629	9.78609	4.51668	3.27939
51020	HDDC2	31.6259	10.3801	31.2356	40.7278	16.3176	11.2511	17.0534	4.35321	9.21629	26.9118	10.5183	5.55489
4176	MCM7	30.5354	37.2462	41.6475	30.8969	18.2757	5.49316	72.2261	17.3079	21.1433	25.2807	3.46485	14.7238
8804	CREG1	81.7911	48.8475	52.0593	56.1762	84.8514	119.129	110.345	47.2035	65.0562	32.6203	18.5617	20.0779
6129	RPL7	13.6319	20.1496	24.5422	11.9374	43.7311	44.3424	50.157	43.5321	13.5534	13.8636	5.13541	16.7316
7077	TIMP2	24.5373	10.9907	13.3867	63.9005	94.642	84.052	55.1727	100.176	68.8511	22.0187	50.7354	54.8796
800	CALD1	33.807	30.5297	24.5422	20.3639	32.6352	21.8403	12.0377	11.0141	22.2275	3.34358	15.4681	14.0545
23	ABCF1	13.0866	19.539	33.4667	24.5771	17.623	15.8838	21.0659	6.81828	8.67416	8.97058	4.94979	1.80701
11051	NUDT21	50.7105	12.2119	9.66816	56.1762	34.5933	21.8403	47.1476	56.1197	28.7331	5.4639	24.749	26.7705
23435	TARDBP	34.3523	26.8661	32.723	9.12864	20.2338	16.5457	13.0408	26.2241	34.1545	10.6016	27.2238	20.7472
4174	MCM5	10.9055	16.486	14.8741	7.72423	11.7487	6.02262	32.1005	7.34276	4.93343	3.66978	5.63039	10.7082
2130	EWSR1	68.1593	28.0873	14.8741	78.6467	21.5392	47.6515	53.1664	55.0707	39.0337	31.8048	24.1302	26.1013
8703	B4GALT3	10.9055	12.2119	18.5926	3.51101	19.5811	29.7822	15.0471	7.86724	21.6854	8.15508	18.5617	13.3853
8666	EIF3G	10.9055	27.4767	7.43705	21.0661	16.3176	19.8548	15.0471	10.4897	10.8427	4.07754	15.4681	16.7316
26227	PHGDH	4.03503	25.0343	19.3363	41.43	16.9703	19.8548	56.1758	3.88117	4.0118	12.2326	11.7558	10.039
4015	LOX	11.4508	29.3085	15.6178	43.5366	108.349	118.467	48.1507	32.5179	26.0225	22.8342	25.3677	27.4398
5935	RBM3	66.5234	40.9098	124.199	62.4961	14.3595	21.8403	78.2449	63.9869	108.427	45.6684	41.4545	44.8406
117159	DCD	109.055	20.1496	12.643	105.33	11.096	11.2511	117.367	17.3079	36.323	40.7754	20.4179	33.4632
6038	RNASE4	40.8956	15.2648	18.5926	52.6652	16.3176	16.5457	38.1193	19.9303	13.5534	20.3877	15.4681	8.70042
2521	FUS	128.685	187.452	164.359	35.1101	60.7014	56.9171	43.135	82.3438	77.5253	29.3583	53.2102	62.2415
29924	EPN1	23.4468	7.93772	26.0297	11.9374	8.48514	5.75789	13.0408	13.6366	9.21629	10.6016	13.6119	14.7238
4641	MYO1C	3.76239	2.13708	1.2643	14.7463	5.67852	4.5666	26.0816	14.6855	15.1798	2.85428	3.21736	2.34242
7264	TSTA3	15.2677	34.1933	12.643	47.0476	25.4554	25.8112	39.1225	8.91621	9.21629	4.56684	6.80596	14.7238
410	ARSA	51.2558	40.2992	20.8237	63.1983	43.0784	46.9897	42.1319	24.6507	17.8904	15.4946	11.7558	18.7394
3897	L1CAM	4.36219	4.88475	4.75971	84.2643	109.654	105.892	63.1978	9.44069	7.04775	2.60962	12.9932	2.14164
10946	SF3A3	16.9035	21.3708	14.1304	13.3419	5.02581	17.8693	31.0973	12.0631	2.06011	3.09893	14.2306	15.3931
7347	UCHL3	27.2637	20.1496	12.643	40.7278	32.6352	21.8403	17.0534	13.1121	9.21629	6.76871	15.4681	16.7316
10980	COPS6	28.8995	24.4238	9.66816	9.12864	34.5933	31.1058	20.0628	17.3079	17.8904	5.4639	8.04341	22.0857
221092	HNRNPUL2	1.41771	20.7602	9.66816	3.72167	5.15636	3.50768	18.0565	11.0141	17.3483	2.12032	6.80596	5.28718
7163	TPD52	48.5294	54.3428	66.1897	132.716	130.541	103.245	44.1382	52.4483	30.3595	8.97058	75.4843	111.767
2651	GCNT2	24.5373	34.8038	23.7985	37.2167	42.4257	43.0187	12.0377	12.5876	8.67416	3.34358	12.3745	5.42103
5627	PROS1	26.7184	14.6543	14.1304	32.3013	77.6717	75.4482	24.0754	1.4161	2.92753	8.97058	18.5617	25.432
57486	NLN	10.3602	11.6013	10.4119	15.4485	7.17973	3.70623	5.61758	5.76931	3.03595	13.8636	11.7558	7.3619
6642	SNX1	15.2677	17.0966	23.7985	22.4705	13.0541	18.5311	12.0377	18.8814	2.11433	22.8342	14.8494	16.0623
8882	ZNF259	3.87145	4.33522	8.18075	12.6397	4.63419	4.69897	7.12229	13.1121	7.58989	17.1257	4.39294	9.36969
1933	EEF1B2	29.4448	37.8568	23.0548	37.919	5.02581	15.222	54.1696	12.0631	4.17444	12.2326	14.2306	25.432
10213	PSMD14	28.8995	25.0343	13.3867	16.8529	18.9284	7.94192	5.91852	27.7976	22.2275	9.78609	11.137	23.4242
196463	PLBD2	20.7204	37.8568	5.13156	21.7683	22.1919	34.415	17.0534	8.91621	3.74073	2.77273	6.18724	11.3775
1982	EIF4G2	9.26966	9.15891	5.65215	10.533	6.26595	8.60374	7.62386	9.96517	2.06011	7.82887	3.52673	3.8148
2224	FDPS	58.3443	25.6449	17.8489	54.0696	23.4973	31.7677	6.01884	31.469	3.25281	14.6791	22.2741	28.1091
10424	PGRMC2	5.45274	6.10594	7.43705	21.0661	19.5811	19.8548	20.0628	10.4897	5.42135	16.3102	18.5617	13.3853
84324	SARNP	41.9861	75.103	120.48	16.1507	20.2338	25.1494	15.0471	44.581	4.17444	25.2807	19.1804	30.7861
3337	DNAJB1	14.1771	32.3615	19.3363	11.2352	20.8865	13.8984	21.0659	13.6366	2.87331	8.97058	16.0868	17.4008
9322	TRIP10	42.5314	40.9098	24.5422	15.4485	21.5392	14.5602	7.42323	3.88117	5.96348	12.2326	9.28086	12.716
9124	PDLIM1	45.2578	40.9098	119.736	39.3234	25.4554	25.8112	17.0534	11.5386	30.3595	22.8342	41.4545	37.4788
10587	TXNRD2	3.76239	12.8225	10.4119	23.8749	15.6649	11.2511	17.0534	7.34276	13.0112	5.627	8.66213	11.3775
93100	NAPRT1	11.4508	12.8225	15.6178	4.8452	18.2757	13.8984	34.1068	5.24483	1.84326	2.77273	2.10366	2.2755
847	CAT	54.5274	50.6793	49.8282	35.1101	39.1622	52.9461	20.0628	12.0631	3.6323	10.6016	16.7055	20.0779
23524	SRRM2	3.92597	4.88475	6.5446	2.80881	2.08865	3.17677	8.82763	0.839173	3.46966	1.30481	0.989958	2.14164
6634	SNRPD3	46.8936	61.0594	84.7823	30.1947	37.2041	37.7241	43.135	15.21	30.9017	35.0668	35.2673	19.4086
271	AMPD2	2.56279	2.86979	1.71052	9.83084	13.7068	7.94192	19.0597	1.20631	1.24691	5.70855	5.816	3.14554
60491	NIF3L1	40.3503	15.2648	22.3111	66.0071	35.246	48.9752	15.0471	23.0772	26.5646	32.6203	42.6919	23.4242
5357	PLS1	11.4508	9.15891	5.72652	28.7903	21.5392	18.5311	2.60816	38.8117	27.6489	41.5909	48.8792	52.8718
6147	RPL23A	54.5274	30.5297	49.8282	23.1727	43.7311	33.0913	17.0534	61.3645	54.2135	67.6871	30.9362	22.0857
6643	SNX2	25.0826	39.078	26.7734	14.7463	16.3176	23.8258	11.0345	16.7835	7.58989	14.6791	28.4613	24.0935
6611	SMS	10.9055	12.2119	7.43705	24.5771	26.1081	13.2365	15.0471	7.86724	5.42135	8.15508	9.28086	3.34632
2017	CTTN	59.9802	62.8912	72.1393	19.6617	18.2757	22.5021	3.41068	25.1752	20.6011	22.8342	29.6987	32.1246
91039	DPP9	21.2657	25.0343	10.4119	16.8529	22.8446	19.193	4.11287	20.4548	20.059	14.6791	20.4179	16.0623
10539	GLRX3	48.5294	22.592	8.18075	40.7278	34.5933	24.4876	11.0345	38.8117	34.1545	38.3289	25.9864	42.1636
813	CALU	76.3384	17.0966	41.6475	107.437	73.1028	92.6557	49.1539	77.099	49.3343	74.2112	51.9728	79.6423
79811	SLTM	14.7224	15.2648	26.7734	4.70476	5.87433	4.43424	2.20691	14.161	10.8427	3.66978	12.3745	6.02337
7879	RAB7A	34.8975	21.9814	21.5674	25.2793	18.9284	28.4585	7.12229	37.2383	50.4185	29.3583	39.5983	62.2415
6249	CLIP1	5.99802	7.93772	3.71852	5.26652	4.89527	5.82407	1.30408	10.4897	7.58989	10.6016	9.89958	7.3619
27068	PPA2	35.4428	19.539	16.3615	26.6837	28.0662	28.4585	16.0502	30.9445	35.2388	53.008	30.3175	36.1402
4659	PPP1R12A	7.63384	10.9907	16.3615	7.02203	10.4433	7.94192	2.00628	3.1469	9.75842	6.52406	13.6119	16.0623
8428	STK24	27.2637	25.6449	15.6178	17.5551	24.8027	19.193	4.21319	33.0424	17.8904	13.8636	25.9864	22.0857
1656	DDX6	15.8129	21.9814	18.5926	14.7463	13.7068	21.1784	7.12229	9.44069	7.58989	14.6791	15.4681	16.7316
221294	NT5DC1	12.5413	16.486	17.1052	26.6837	22.8446	20.5166	3.81193	14.161	14.6376	25.2807	19.1804	8.03116
6202	RPS8	30.5354	34.1933	41.6475	39.3234	36.5514	44.3424	22.0691	46.679	48.25	72.5802	27.2238	14.7238
51552	RAB14	15.8129	14.6543	17.8489	49.8564	15.6649	15.8838	18.0565	37.2383	18.9747	14.6791	36.5047	23.4242
26275	HIBCH	14.1771	12.8225	6.32149	14.7463	11.096	5.62553	4.3135	19.9303	14.0955	13.8636	18.5617	17.4008
53938	PPIL3	37.6239	28.0873	23.0548	80.7533	35.246	35.7386	23.0722	32.5179	20.6011	30.9893	42.6919	36.1402
54187	NANS	15.2677	10.3801	20.8237	42.8344	14.3595	29.1204	11.0345	29.371	23.8539	8.97058	27.2238	18.7394
84955	NUDCD1	8.17911	10.9907	8.92445	10.533	18.2757	16.5457	3.10973	30.42	16.8062	35.0668	22.8928	22.755
5046	PCSK6	2.61732	10.3801	5.2803	9.83084	9.13784	11.2511	2.40754	3.72383	14.0955	9.78609	7.42469	4.75177
56061	UBFD1	11.4508	21.9814	26.7734	25.2793	32.6352	33.0913	7.12229	26.2241	15.7219	29.3583	43.9294	52.8718
11091	WDR5	13.6319	15.2648	9.66816	30.8969	24.8027	20.5166	6.31978	13.1121	10.3006	5.1377	19.1804	16.7316
4054	LTBP3	4.79841	1.77072	4.38786	2.03639	4.76473	2.91204	2.90911	3.82872	7.04775	9.78609	8.04341	5.88952
2730	GCLM	9.26966	35.4144	24.5422	29.4925	32.6352	5.49316	8.32606	104.897	31.4438	54.639	72.3907	66.9263
8260	NAA10	10.9055	20.1496	14.8741	18.9595	30.677	31.1058	6.72104	27.7976	14.6376	5.4639	24.749	22.0857
4043	LRPAP1	27.2637	12.2119	33.4667	7.02203	9.79055	23.1639	10.0314	23.6017	13.5534	24.4652	27.8426	20.0779
8539	API5	16.9035	7.32713	8.92445	8.42643	7.83244	5.09606	3.81193	7.86724	4.17444	12.2326	11.7558	8.03116
3988	LIPA	39.805	20.1496	4.98282	56.1762	143.595	132.365	6.72104	27.7976	43.3708	22.0187	4.14545	8.70042
29925	GMPPB	23.9921	5.98382	17.8489	6.88159	6.39649	9.9274	4.91539	10.4897	18.4326	16.3102	24.1302	26.1013
28985	MCTS1	21.811	24.4238	14.8741	63.1983	45.6892	39.7096	20.0628	57.6931	65.0562	16.3102	74.2469	53.5411
4026	LPP	23.4468	31.1403	45.366	5.05586	2.34973	2.38258	3.6113	17.3079	11.927	5.87166	8.66213	9.36969
10910	SUGT1	21.811	10.9907	20.08	25.2793	14.3595	17.8693	8.92794	4.6679	4.825	22.0187	5.50664	5.95644
3295	HSD17B4	9.81493	17.0966	10.4119	12.6397	18.2757	15.222	6.92166	3.61893	8.67416	14.6791	8.66213	8.03116
5033	P4HA1	1.7994	2.01496	9.66816	16.1507	15.0122	17.2075	6.62072	6.81828	16.264	16.3102	16.0868	34.8017
6647	SOD1	42.5314	61.0594	41.6475	15.4485	50.9108	58.9026	22.0691	29.371	54.2135	63.6096	75.4843	52.2025
7812	CSDE1	4.63483	11.6013	22.3111	10.533	4.11203	8.60374	4.21319	11.0141	14.6376	8.97058	9.28086	4.21636
134510	UBLCP1	17.994	26.8661	4.16475	19.6617	18.2757	33.0913	11.0345	14.6855	5.96348	22.8342	20.4179	14.7238
51060	TXNDC12	38.1692	12.2119	14.8741	63.1983	19.5811	19.8548	10.0314	10.4897	54.2135	16.3102	30.9362	26.7705
8411	EEA1	19.6299	20.7602	7.13956	6.74115	9.13784	6.35353	1.20377	16.259	14.6376	11.4171	11.137	16.0623
1500	CTNND1	24.5373	14.0437	18.5926	8.42643	5.35217	5.42698	2.10659	6.29379	6.50562	8.15508	1.29932	2.74398
1975	EIF4B	32.1712	38.4674	49.8282	10.533	24.15	24.4876	3.71162	23.0772	20.059	24.4652	25.3677	27.4398
90861	HN1L	68.1593	45.7945	198.569	52.6652	27.4135	33.0913	8.32606	30.42	9.21629	20.3877	51.3541	16.7316
5747	PTK2	10.9055	9.15891	2.5286	7.02203	2.21919	5.55934	1.70534	18.3569	10.8427	19.5722	14.8494	8.70042
8667	EIF3H	35.4428	12.2119	18.5926	21.0661	32.6352	49.637	5.0157	26.2241	16.264	16.3102	30.9362	10.039
8021	NUP214	5.45274	4.2131	3.42104	3.23013	7.17973	7.28009	3.41068	7.34276	7.04775	6.52406	2.84613	3.8148
5692	PSMB4	50.1652	61.0594	46.1097	140.441	45.0365	56.2553	7.72418	36.1893	58.5505	44.0374	52.5915	46.1792
2108	ETFA	17.4488	9.7695	11.8993	22.4705	10.4433	10.5892	5.31664	19.4059	8.67416	8.97058	12.9932	31.4554
51035	UBXN1	10.3602	26.8661	41.6475	30.8969	8.48514	12.5747	6.31978	19.9303	10.3006	15.4946	23.5115	16.7316
8209	C21orf33	7.63384	26.2555	26.7734	44.941	18.9284	23.8258	7.12229	26.2241	30.9017	35.0668	22.2741	33.4632
58155	PTBP2	9.26966	15.2648	31.2356	9.12864	13.7068	11.2511	4.21319	6.81828	9.21629	10.6016	15.4681	8.70042
5878	RAB5C	44.7125	39.078	13.3867	38.6212	29.3716	11.9129	18.0565	18.8814	39.5758	36.6978	50.7354	42.8329
1786	DNMT1	3.43523	9.15891	5.57778	7.02203	8.48514	4.9637	1.30408	5.76931	3.41545	5.1377	3.89796	4.21636
23468	CBX5	38.1692	18.3178	66.9334	28.0881	32.6352	13.2365	10.0314	15.7345	27.1067	16.3102	24.749	73.619
2992	GYG1	16.9035	18.9284	9.66816	9.12864	16.3176	12.5747	13.0408	9.96517	10.3006	15.4946	19.1804	16.7316
55740	ENAH	72.5215	56.1746	61.7275	9.12864	37.8568	35.7386	4.21319	30.42	22.7697	51.377	30.9362	30.7861
27436	EML4	19.0846	27.4767	14.8741	2.73859	7.83244	6.4859	3.91225	18.3569	11.927	20.3877	19.1804	28.7783
26973	CHORDC1	46.3483	29.3085	22.3111	42.8344	55.4798	60.2262	6.11915	108.043	46.0815	54.639	78.5779	52.8718
6208	RPS14	98.1493	36.6356	74.3705	28.0881	13.0541	26.4731	40.1256	31.469	43.3708	81.5508	24.749	40.1558
64342	HS1BP3	11.4508	9.7695	11.8993	7.72423	7.17973	7.28009	5.31664	2.77976	5.96348	4.32219	9.89958	17.4008
7178	TPT1	95.423	91.5891	84.0386	79.3489	81.5879	91.3321	13.0408	72.3786	108.427	61.1631	85.3839	100.39
2969	GTF2I	16.9035	22.592	8.92445	8.42643	10.4433	3.83859	9.73046	6.29379	11.3848	7.91042	6.00162	9.36969
11212	PROSC	32.7164	24.4238	14.8741	18.9595	8.48514	4.43424	6.72104	24.6507	17.8904	10.6016	37.1234	22.0857
25824	PRDX5	74.7026	73.2713	51.3156	72.3269	39.1622	28.4585	8.627	31.469	46.6236	27.7273	42.6919	46.1792
5007	OSBP	5.07105	9.7695	8.92445	4.91542	3.0677	6.15499	7.02198	15.7345	12.4691	13.0481	25.9864	26.7705
5300	PIN1	27.2637	36.6356	126.43	63.1983	26.1081	13.2365	40.1256	36.7138	21.6854	16.3102	12.3745	33.4632
6187	RPS2	11.4508	22.592	27.5171	18.2573	10.4433	10.5892	37.1162	30.42	20.059	8.97058	6.80596	10.7082
22894	DIS3	3.32617	5.00687	3.04919	8.42643	10.4433	6.61827	6.11915	7.34276	1.08427	11.4171	8.66213	5.48796
374354	NHLRC2	1.63582	16.486	17.8489	16.8529	17.623	6.02262	9.12857	9.44069	4.93343	9.78609	5.63039	8.03116
11137	PWP1	4.36219	12.2119	11.8993	2.80881	13.0541	15.8838	8.02512	10.4897	15.1798	13.0481	12.3745	5.35411
6230	RPS25	21.811	73.2713	44.6223	28.0881	52.2163	39.7096	20.0628	73.4276	108.427	48.9305	24.749	13.3853
1267	CNP	4.03503	2.2592	2.75171	13.3419	7.17973	4.89752	7.42323	1.94059	16.264	12.2326	6.80596	7.3619
7706	TRIM25	4.79841	7.32713	8.92445	6.17938	7.83244	1.9193	2.90911	15.21	6.50562	2.36497	3.65047	8.03116
1632	ECI1	13.0866	10.9907	17.8489	33.7057	11.7487	4.03714	6.11915	18.8814	9.75842	14.6791	11.137	16.0623
261726	TIPRL	28.8995	28.6979	9.66816	14.0441	21.5392	4.43424	6.72104	38.2872	14.6376	5.4639	29.08	18.0701
126298	IRGQ	33.2617	27.4767	43.1349	2.10661	9.79055	4.03714	6.11915	30.42	17.8904	19.5722	18.5617	12.0467
26073	POLDIP2	13.6319	12.8225	9.66816	20.3639	5.41744	2.77967	4.21319	11.0141	7.04775	20.3877	2.59864	5.55489
10531	PITRM1	5.99802	2.19814	2.67734	12.6397	3.45933	3.50768	1.80565	13.1121	8.67416	4.32219	15.4681	13.3853
6143	RPL19	45.2578	20.1496	24.5422	35.1101	43.7311	21.8403	33.1036	43.5321	17.8904	40.7754	61.8724	55.5489
9394	HS6ST1	19.0846	18.3178	3.71852	10.533	6.52703	6.61827	10.0314	2.62241	2.71067	8.15508	6.18724	3.34632
7162	TPBG	13.0866	11.6013	14.1304	23.1727	3.13298	6.28735	19.0597	35.1404	38.4916	42.4064	17.943	6.358
9416	DDX23	8.72439	12.2119	4.98282	9.12864	8.48514	5.89026	6.72104	20.9793	5.96348	3.58823	8.04341	5.95644
9898	UBAP2L	29.9901	33.5827	36.4415	11.2352	5.35217	5.42698	14.044	18.8814	14.6376	20.3877	9.89958	10.7082
987	LRBA	1.7994	2.38132	2.45422	1.40441	0.456892	3.90478	3.31036	3.09445	2.11433	3.75134	0.804341	1.33853
6451	SH3BGRL	20.7204	23.2026	28.2608	79.3489	8.48514	33.0913	38.1193	78.6724	121.98	81.5508	61.8724	83.6579
55246	CCDC25	10.9055	12.2119	20.08	37.2167	8.48514	13.2365	13.0408	14.161	7.04775	16.3102	12.3745	26.7705
1627	DBN1	40.3503	14.0437	26.0297	16.1507	2.08865	2.11784	9.73046	3.40914	1.73483	10.6016	4.0217	2.14164
23386	NUDCD3	28.3543	13.4331	6.47023	15.4485	8.48514	5.75789	8.72732	4.563	2.33118	7.09492	5.3829	5.82259
55269	PSPC1	46.8936	47.0157	124.942	6.39005	11.7487	2.97822	14.044	2.36017	9.75842	14.6791	8.66213	18.0701
22928	SEPHS2	17.4488	28.6979	50.5719	7.72423	3.45933	10.5892	5.31664	16.7835	14.0955	8.97058	6.80596	10.7082
55971	BAIAP2L1	16.9035	7.93772	14.1304	6.60071	6.13541	2.05166	3.10973	30.9445	13.5534	20.3877	8.04341	12.716
5573	PRKAR1A	13.0866	11.6013	7.06519	9.83084	3.13298	9.26557	4.81507	12.5876	7.58989	19.5722	8.66213	6.358
10094	ARPC3	29.9901	33.5827	54.2904	31.5991	11.7487	17.8693	18.0565	33.5669	39.5758	7.42112	27.8426	18.0701
5510	PPP1R7	33.807	20.1496	24.5422	16.8529	3.13298	9.26557	24.0754	2.51752	5.15028	35.0668	11.7558	9.36969
22934	RPIA	14.1771	12.8225	11.8993	7.72423	7.17973	7.28009	16.0502	13.6366	20.059	13.0481	22.8928	14.0545
1478	CSTF2	19.0846	18.9284	26.0297	5.40696	5.02581	15.222	3.81193	14.161	16.8062	25.2807	7.42469	12.716
27236	ARFIP1	19.6299	18.9284	11.8993	21.7683	3.39406	13.8984	21.0659	5.24483	8.67416	8.15508	16.0868	41.4943
3069	HDLBP	16.3582	9.7695	26.0297	3.01947	0.913784	4.76515	10.0314	6.81828	8.67416	18.7567	8.66213	9.36969
5819	PVRL2	32.7164	21.9814	14.8741	5.61762	20.8865	21.1784	12.0377	14.6855	26.0225	13.0481	9.89958	21.4164
1479	CSTF3	30.5354	34.1933	41.6475	21.7683	20.2338	29.1204	13.0408	39.3362	23.8539	5.1377	27.2238	29.4476
84823	LMNB2	52.8916	56.1746	74.3705	3.72167	16.9703	8.60374	11.0345	24.6507	21.1433	26.0962	24.1302	31.4554
7536	SF1	46.3483	75.103	81.0638	6.60071	30.677	40.3714	24.0754	44.581	28.191	15.4946	17.3243	31.4554
6449	SGTA	31.0806	21.9814	58.7527	14.7463	41.773	28.4585	14.044	56.1197	61.8034	23.6497	17.943	28.7783
27339	PRPF19	15.8129	30.5297	34.2104	9.12864	27.4135	33.0913	8.32606	30.42	17.8904	6.76871	12.9932	11.3775
23028	KDM1A	3.9805	12.2119	16.3615	3.44079	6.39649	9.9274	9.83077	6.29379	10.8427	7.99198	4.51668	6.55878
2588	GALNS	5.99802	12.8225	8.18075	7.72423	16.3176	13.8984	21.0659	16.7835	17.3483	26.0962	24.1302	7.3619
6130	RPL7A	5.45274	48.8475	22.3111	7.02203	26.1081	46.3279	80.2512	26.2241	75.8989	24.4652	18.5617	26.7705
9967	THRAP3	10.3602	21.3708	24.5422	8.42643	19.5811	18.5311	7.02198	6.29379	5.04185	1.87567	4.33107	1.53931
10956	OS9	14.1771	14.6543	11.1556	2.03639	9.79055	9.9274	8.82763	4.61545	1.57219	2.36497	12.9932	5.88952
97	ACYP1	7.08856	40.9098	29.7482	28.0881	52.2163	35.0768	67.2104	48.7769	21.6854	22.0187	24.749	18.0701
23215	PRRC2C	7.63384	10.9907	11.1556	1.26397	3.5246	2.97822	0.902826	3.72383	3.84916	1.46791	2.22741	0.602337
6224	RPS20	79.0647	44.5733	67.6771	63.9005	11.7487	36.4005	36.113	47.7279	19.5168	59.5321	56.3039	84.9965
2147	F2	19.6299	42.7416	31.2356	8.42643	3.98149	6.02262	6.11915	11.0141	13.0112	7.42112	9.28086	16.0623
2059	EPS8	9.26966	10.3801	20.08	8.42643	3.19825	4.83133	7.32292	30.9445	17.3483	16.3102	13.6119	6.55878
3053	SERPIND1	37.0786	98.3056	82.5512	4.98564	20.8865	42.3569	3.6113	3.72383	11.3848	2.93583	2.22741	12.0467
1983	EIF5	7.08856	29.3085	35.6978	9.12864	19.5811	11.2511	4.3135	27.2731	7.04775	24.4652	16.0868	14.7238
23019	CNOT1	3.9805	4.45733	2.75171	1.89595	2.415	5.42698	0.902826	13.6366	10.8427	14.6791	9.89958	4.28329
55114	ARHGAP17	11.996	9.7695	22.3111	9.83084	10.4433	5.42698	5.51727	28.8466	22.2275	24.4652	15.4681	10.7082
4976	OPA1	4.08956	13.4331	2.75171	1.33419	2.415	3.70623	1.90597	11.5386	7.04775	12.2326	18.5617	18.7394
83638	C11orf68	13.6319	9.15891	11.1556	14.0441	6.52703	9.9274	5.0157	5.24483	5.42135	16.3102	3.09362	13.3853
51593	SRRT	11.4508	9.15891	12.643	1.47463	4.11203	5.49316	2.10659	3.30424	8.13202	5.1377	6.18724	10.039
2171	FABP5	36.5334	87.9255	66.1897	15.4485	50.9108	44.3424	33.1036	52.4483	72.1039	17.9412	41.4545	59.5644
9138	ARHGEF1	7.63384	4.94581	10.4119	4.21322	2.61081	1.32365	2.00628	5.24483	5.42135	13.0481	3.71234	1.33853
26058	GIGYF2	4.5803	4.15204	5.05719	2.38749	2.21919	1.12511	3.41068	2.67486	0.921629	4.15909	4.20732	5.62181
10915	TCERG1	25.6279	21.3708	26.0297	4.98564	13.7068	3.11058	4.71476	2.46507	2.54803	15.4946	4.39294	9.36969
9919	SEC16A	2.56279	9.7695	7.43705	1.96617	1.24014	0.595644	5.7179	2.98955	2.06011	3.83289	5.816	3.14554
23513	SCRIB	2.56279	4.33522	1.78489	4.98564	0.783244	0.794192	1.20377	1.25876	3.19859	1.95722	2.22741	2.40935
51474	LIMA1	8.72439	14.0437	6.09838	4.35366	13.7068	7.94192	4.11287	13.1121	12.4691	6.68716	3.83609	4.14943
2817	GPC1	11.4508	14.6543	17.8489	4.8452	31.3298	41.0332	34.1068	63.4624	48.7921	42.4064	47.023	48.187
65125	WNK1	14.1771	12.8225	6.39586	0.842643	5.61325	5.69171	3.71162	16.259	9.21629	5.05615	13.6119	5.75567
1655	DDX5	27.809	34.8038	29.7482	7.72423	18.9284	17.2075	31.0973	38.8117	35.7809	35.0668	33.4111	19.4086
10427	SEC24B	1.14508	9.15891	4.68534	2.94925	8.48514	8.60374	11.0345	9.96517	7.04775	8.97058	5.19728	10.039
11273	ATXN2L	21.811	35.4144	43.1349	6.53049	7.83244	7.94192	14.044	8.39173	11.3848	7.58422	11.7558	6.22415
53	ACP2	36.5334	36.6356	39.4163	4.70476	17.623	13.2365	20.0628	14.161	3.6323	38.3289	12.3745	4.48406
28969	BZW2	20.1751	11.6013	11.1556	2.59815	21.5392	14.5602	15.0471	7.86724	17.8904	12.2326	13.6119	4.95255
51752	ERAP1	9.81493	10.9907	10.4119	4.21322	10.4433	13.2365	4.01256	32.5179	30.3595	26.0962	22.2741	28.1091
81609	SNX27	7.63384	18.9284	15.6178	2.38749	11.096	11.2511	10.0314	25.1752	35.7809	25.2807	17.3243	9.36969
10128	LRPPRC	1.1996	3.41933	1.63615	2.31727	3.65514	1.45602	10.0314	11.0141	14.6376	1.79412	2.04179	0.73619
11196	SEC23IP	5.99802	6.71653	8.18075	1.54485	5.80906	7.28009	11.0345	2.30772	7.04775	5.4639	4.14545	5.95644
375056	MIA3	3.32617	2.62555	1.93363	1.19374	3.39406	4.63279	0.902826	1.36366	2.33118	2.12032	2.66051	2.87783
9733	SART3	3.05354	5.67852	9.66816	1.33419	3.65514	1.25747	5.61758	9.96517	7.04775	7.58422	2.28928	3.74788
11052	CPSF6	2.29015	20.1496	21.5674	2.94925	2.74135	8.60374	17.0534	4.35321	11.3848	6.76871	10.5183	11.3775
83743	GRWD1	11.996	10.3801	12.643	3.01947	11.096	11.2511	17.0534	27.2731	18.9747	24.4652	10.5183	17.4008
9349	RPL23	5.99802	34.1933	16.3615	7.72423	36.5514	21.8403	22.0691	40.9097	5.96348	26.9118	13.6119	14.7238
79892	MCMBP	4.52578	3.41933	2.08237	3.93234	5.41744	3.70623	5.61758	1.46855	1.51798	4.56684	1.73243	1.87394
1729	DIAPH1	5.12558	9.7695	5.87527	7.72423	10.4433	9.26557	4.71476	5.76931	3.41545	16.3102	9.89958	12.716
10109	ARPC2	91.0608	40.9098	14.1304	16.8529	52.869	69.4918	24.0754	37.2383	56.9241	70.1337	85.3839	79.6423
6738	TROVE2	32.7164	21.9814	7.36267	28.0881	19.5811	23.8258	13.0408	15.7345	21.6854	21.2032	16.0868	24.0935
3912	LAMB1	11.996	14.0437	5.20593	26.6837	60.0487	60.2262	17.0534	38.2872	46.6236	22.8342	34.0298	38.8173
5705	PSMC5	26.7184	25.0343	3.04919	14.0441	39.8149	21.8403	24.0754	23.6017	30.9017	23.6497	27.8426	46.1792
6448	SGSH	27.2637	16.486	8.92445	35.1101	47.6473	48.3133	19.0597	7.86724	20.6011	12.2326	4.76417	10.039
2885	GRB2	40.8956	40.9098	12.643	58.2828	43.7311	33.0913	17.0534	39.3362	36.323	20.3877	20.4179	38.8173
2589	GALNT1	17.994	22.592	4.98282	11.9374	32.6352	26.4731	17.0534	8.91621	14.6376	16.3102	18.5617	18.0701
4898	NRD1	8.72439	7.32713	1.33867	30.1947	15.0122	27.1349	12.0377	14.6855	10.8427	8.97058	9.89958	5.95644
9318	COPS2	31.0806	21.3708	3.19793	24.5771	54.1744	37.7241	35.1099	38.8117	30.9017	28.5428	16.0868	26.1013
5690	PSMB2	81.7911	18.3178	22.3111	84.2643	39.1622	39.7096	60.1884	20.9793	27.1067	16.3102	24.749	40.1558
6240	RRM1	10.9055	32.3615	6.61897	62.4961	73.7555	88.0229	80.2512	6.81828	7.04775	16.3102	9.89958	14.7238
5719	PSMD13	22.9015	32.3615	8.18075	7.72423	12.4014	9.9274	19.0597	12.0631	20.6011	12.2326	14.2306	10.039
[truncated: 5,282 more rows]
