# Supplementary material for: In-depth analysis of secretome and N-glycosecretome of human hepatocellular carcinoma metastatic cell lines shed light on metastasis correlated proteins
Source: Oncotarget. 2016 Mar 21;7(16):22031–49. doi: 10.18632/oncotarget.8247 (PMC5008342; doi:10.18632/oncotarget.8247)
Supplement: Supplementary file 3 [file oncotarget-07-22031-s003.xlsx]

## Sheet: Sheet1
Original row	Gene Symbol	Hep3B	MHcc97L	MHcc97H	HccLM3
5	ABCE1	1	0.85676	2.89808	4.08254
8	ABR	1	0.499108	0.547344	1.64041
27	ADH1C	1	1	1	3.78414
37	AKR1C1	1	1.2912	2.62359	2.7329
38	AKR1C3	1	2.5194	4.0079	4.39889
41	ALDH2	1	0.310239	1.29287	1.66344
50	ANXA10	1	1	9.3551	14.474
68	ARIH2	1	1.39123	0.494992	1.96607
69	ARMC5	1	1	1	5.19029
71	ARPC5	1	1.35793	0.585479	2.02517
84	B3GNT3	1	1	1.93426	5.06321
103	BRD4	1	0.206519	0.150694	1
114	C1QTNF1	1	0.660792	0.796474	7.22492
122	C2orf69	1	1	1.18293	2.63457
146	CASK	1	2.28621	6.00551	7.54213
153	CBR3	1	4.34196	6.23637	9.58347
175	CDK4	1	0.326326	0.122572	1
185	CHST15	1	3.1937	13.7909	33.791
189	CLIC4	1	1.03964	1.35733	2.43449
193	CMAS	1	0.653004	1.83611	3.47155
199	CNTNAP3B	1	1	3.60733	8.49029
211	COL6A2	1	0.843483	6.04031	12.6073
212	COL6A3	1	0.0338494	5.4061	13.2405
226	CRABP2	1	1	0.93046	7.58351
233	CRYL1	1	0.387413	0.910139	3.079
247	CWC15	1	0.0918594	0.19684	1
301	EIF4A2	1	0.791849	0.882158	1.40688
309	EML4	1	0.27764	0.556619	1.11249
321	ERAP2	1	0.758696	11.7197	15.9791
336	FAM198B	1	1	1	4.13348
367	FLNB	1	1.49771	1.70964	2.27756
394	GATSL2	1	1	0.260066	2.18446
399	GCNT3	1	0.135058	2.73812	4.54974
406	GIGYF2	1	0.415662	0.508151	1.01441
418	GNE	1	4.49717	7.08692	10.0235
419	GNPTAB	1	1	1	4.24812
444	HEBP1	1	1.73169	1.41486	3.09108
456	HPRT1	1	2.73704	2.9756	5.08216
462	HSP90B1	1	0.841822	1.05521	1.41142
475	ICOSLG	1	1	1.79271	5.07899
477	IFI35	1	1	3.52456	7.41712
511	KIAA0226	1	1	3.62109	10.285
532	LAMB3	1	0.71714	6.48369	9.06185
537	LCP1	1	3.2782	3.37292	5.23946
552	LOC100133944	1	1.08391	52.5708	53.6753
601	MAPRE3	1	2.15287	6.97227	10.1824
633	MOSPD2	1	1	1	1.35068
653	NAGK	1	1.8101	2.25476	3.86973
662	NCOR1	1	0.0691387	0.259319	1
664	NDRG1	1	4.08241	3.00906	5.73017
676	NIPSNAP3B	1	2.24032	1.67332	7.76383
685	NRCAM	1	0.524196	2.44745	3.62651
690	NT5C3	1	0.285889	0.22072	1.39171
740	PDE12	1	1.13002	2.54103	3.71882
745	PDIA2	1	1	1	4.74482
766	PLBD1	1	0.127667	0.0985651	1
791	PPFIBP1	1	3.38397	0.858972	9.23891
793	PPL	1	0.139087	0.0645637	1
794	PPM1B	1	0.0712764	0.288177	1.43978
796	PPM1H	1	0.329488	1	1.72915
836	PSMB9	1	1	1	1.91808
844	PTGR1	1	2.34634	4.4954	6.92566
861	QPCT	1	0.106014	1.11221	2.34155
876	RBM27	1	0.21362	0.177433	1
886	RENBP	1	1	1	2.56569
887	RING1	1	0.105557	0.25704	1
919	SDCBP	1	1.17659	1.58918	3.88605
923	SELL	1	1	2.0364	7.90128
945	SERPINH1	1	0.816652	1.3939	1.69807
987	SORT1	1	0.39397	0.0584868	1
996	SPP1	1	0.170059	1.00586	3.72809
1016	SULT1A4	1	0.12432	0.388792	2.24337
1024	TACC3	1	0.200878	0.190443	1
1045	TIMM9	1	0.549172	0.211162	1
1057	TNPO3	1	7.11252	4.78943	11.3805
1093	UBA52	1	0.7246	0.8147	1.6522
1100	UBE2E3	1	2.13793	3.49371	11.3483
1102	UBFD1	1	1.51159	0.815014	2.09548
1106	UCHL1	1	0.549534	0.938147	2.4114
1116	VAT1	1	1.23366	1.70223	2.10747
1128	VWA5A	1	1	1	1.34056
1136	WDR44	1	3.81361	3.29496	6.08664
1153	ZG16B	1	1.18346	1.35297	5.99203
21	ADAM15	1	3.37932	5.09234	6.53776
26	ADH1A	1	1	1	3.01979
31	AGR2	1	2.36829	5.48743	12.3318
32	AGR3	1	2.05121	6.33084	16.0168
34	AHCYL2	1	0.969302	0.766876	1.80472
40	ALDH1A1	1	0.306811	1.03294	1.772
42	ALDOA	1	1.59905	1.25006	1.92344
46	AMPD3	1	1	1	6.72411
54	APIP	1	0.850217	1.56561	5.01836
57	APOA4	1	0.439174	4.27163	32.6487
64	ARFGAP1	1	0.610479	0.997617	4.60548
75	ASH2L	1	0.402005	0.386423	1
82	AVL9	1	1.08391	2.66535	11.5719
83	B3GALT5	1	1	1	20.5442
96	BGN	1	0.0336847	0.0279785	1
97	BLVRB	1	0.945665	1.73377	2.39971
108	C12orf23	1	1	1.74291	2.96995
116	C1S	1	0.846026	1.35233	2.28034
120	C20orf27	1	0.148876	2.11966	3.58152
127	C4BPA	1	0.535966	0.418031	2.15259
132	C7	1	0.109776	0.0819932	1
143	CAPN2	1	2.06738	2.70356	3.43081
148	CASP6	1	1	0.773933	2.53116
150	CAV1	1	2.219	8.70477	16.3509
152	CBR1	1	5.30558	5.0585	9.20797
155	CCDC50	1	0.154967	0.114734	1
157	CCDC9	1	0.494635	0.192883	1.56276
170	CDH17	1	0.598835	6.08475	12.2905
198	CNTNAP3	1	1	8.4157	20.3533
204	COL17A1	1	1	1	3.76852
207	COL4A3BP	1	1.0513	0.628982	3.9821
223	CPOX	1	0.86598	1.32555	2.66721
224	CPPED1	1	0.394718	0.525788	1.62237
227	CRAT	1	1.50749	3.79579	7.78939
236	CSE1L	1	1.5629	2.12445	2.34311
239	CST3	1	2.12012	2.67795	3.48762
245	CTSS	1	0.20003	0.600902	1.58985
252	CXCL3	1	0.214225	0.175482	1.72628
254	CXorf26	1	1	1.51596	2.57927
258	DARS	1	1.1567	1.58889	1.68017
274	DIAPH1	1	1.32078	0.6692	1.8741
281	DPYSL3	1	1.40035	3.31497	3.72883
288	ECH1	1	1.0768	0.662392	1.31373
292	EEF1A2	1	0.953598	0.961464	2.05013
293	EEF1G	1	0.918786	1.19616	1.55208
296	EHD3	1	3.75382	7.66075	9.05044
337	FAM20A	1	0.541026	0.223128	1
346	FAT1	1	0.332442	1.40449	2.49854
350	FCGBP	1	1.08391	54.7698	59.4262
353	FERMT3	1	4.13093	15.649	26.3595
363	FKBP9	1	2.90779	1.30351	4.21338
370	FN1	1	0.538567	2.63603	3.86195
381	FUT8	1	5.52305	6.10888	17.8397
382	G6PD	1	0.713204	1.98135	2.84884
387	GALNT5	1	1	5.39371	10.795
391	GANAB	1	0.893133	1.40765	1.85793
393	GATSL1	1	1	0.260066	2.13421
411	GLT25D1	1	1.33161	2.35087	2.69575
455	HPGD	1	3.43516	16.5461	32.4329
470	HTATIP2	1	0.816949	1.7366	5.09745
476	IFI16	1	9.41351	15.0753	19.9796
487	IL1A	1	1	1	3.22274
489	IL4I1	1	1	15.5895	50.7309
490	IMPA1	1	1.40421	1.13657	2.45152
498	IRS1	1	1	1	4.61416
519	KIF13A	1	0.165972	0.662537	1
535	LBP	1	1	1.74685	12.086
536	LCN2	1	0.733036	1.81767	5.42348
542	LGALS4	1	4.07079	8.54017	18.1461
550	LMNA	1	1.10556	1.55849	1.74681
554	LOC100290309	1	1.08391	52.5708	53.6753
558	LOC100508006	1	1.17744	2.58105	2.85089
563	LOC652826	1	0.470154	0.510508	1.32786
569	LOXL1	1	0.526505	6.09898	9.73644
578	LRRFIP1	1	1.69578	2.49471	2.75911
610	MCEE	1	1	1	2.94397
614	MDFIC	1	1	0.377605	2.8619
616	MED29	1	0.267033	0.430357	1
618	MET	1	1.92377	3.96234	4.70685
623	MGLL	1	1	1.23318	3.33722
629	MMP2	1	0.0916143	5.5107	5.26362
630	MMP7	1	0.0825886	0.84338	1.82729
639	MSRA	1	0.375036	1.04364	2.3004
641	MSTO1	1	1	4.27763	5.87668
645	MVP	1	1.80163	5.16737	7.72607
657	NAPG	1	1.83345	2.35769	5.33325
659	NCK1	1	1	2.39401	8.77681
666	NDUFV3	1	0.112906	0.0924871	1
694	NUDT19	1	0.917113	1.57318	2.60022
697	NUP133	1	1	3.12734	4.41053
698	NUP153	1	0.238487	0.129406	1
699	NUSAP1	1	0.432142	0.128225	1
707	OPA1	1	0.367727	1.01075	2.44317
708	OSBP	1	0.594913	1.48225	2.76899
712	OXSR1	1	1	0.893776	1.04302
720	PARP4	1	1.15003	10.611	13.6401
739	PCYOX1	1	0.138633	0.112082	1
746	PDLIM7	1	0.189915	0.4477	1
752	PGD	1	1.26879	1.66327	2.42477
763	PKM2	1	1.43064	2.34403	2.38074
770	PLEC	1	1.58363	2.12918	2.2118
778	PLS1	1	2.61468	2.62258	5.44277
795	PPM1F	1	0.724704	1.27823	3.44969
799	PPP2R2A	1	0.950785	1.55286	1.68811
801	PPP3CB	1	7.35726	4.89991	14.6955
804	PPWD1	1	0.436225	0.586406	0.965543
811	PRKAB2	1	1	1	2.75943
835	PSMB10	1	1	1	6.97796
838	PSMC4	1	0.470154	0.546188	1.32786
839	PSME1	1	1.63571	2.48401	2.76028
840	PSMG2	1	1	1	1.97212
843	PTGDS	1	0.157137	0.246979	1.28512
857	PYGB	1	1.14954	2.47975	3.2439
859	PYGM	1	2.0702	2.2007	3.48022
870	RAP1GDS1	1	2.48482	4.91945	9.12799
888	RNASET2	1	2.30889	1.9806	3.57832
889	RNF213	1	0.476606	6.86782	7.5312
892	RPA2	1	1	1.63415	6.27807
893	RPIA	1	0.570301	1.27885	1.28527
903	RPS27A	1	0.707308	0.795257	1.61277
909	S100A6	1	2.15438	2.08276	4.84922
922	SDSL	1	1	2.20249	5.40772
939	SERPINB7	1	6.96751	7.81505	18.8447
941	SERPINE2	1	1.09898	2.72245	6.08716
953	SGCE	1	2.38855	1	8.40041
957	SH3GLB1	1	0.369664	3.86348	5.77976
991	SPECC1L	1	0.145173	0.164463	1
997	SRGN	1	1	7.19471	8.22061
999	SRPX	1	0.332183	2.7546	10.6683
1005	ST3GAL1	1	16.533	16.1801	29.5487
1012	STRBP	1	0.560867	0.39041	1.58308
1013	STXBP1	1	11.2116	6.12913	19.3344
1015	SULT1A3	1	0.12432	0.388792	2.24337
1021	SVIL	1	0.212072	0.168063	1.34807
1025	TALDO1	1	0.921361	1.27262	1.68647
1033	TES	1	0.658737	1.70916	3.20877
1037	TGM4	1	1.08391	2.57279	8.0931
1039	THBS2	1	0.969544	0.817214	2.16544
1043	THSD4	1	2.00803	1.98539	3.83477
1044	THYN1	1	1	1.93624	2.86085
1067	TRIM21	1	1	10.1016	11.4265
1075	TSKU	1	2.57483	3.09325	6.6056
1089	TXNRD1	1	2.21452	2.77112	3.7818
1096	UBB	1	0.726662	0.81531	1.65362
1097	UBC	1	0.734638	0.818894	1.66321
1098	UBE2E1	1	2.13793	3.49371	11.3483
1099	UBE2E2	1	2.13793	3.49371	11.3483
1108	UGDH	1	0.583132	1.25218	2.19963
1113	USP5	1	0.625504	0.826939	1.24807
1115	VAPA	1	1.00598	1.58498	2.30253
1117	VCAN	1	1	9.94951	113.776
1123	VNN1	1	1	6.56246	13.2779
1127	VWA1	1	0.060277	0.802624	1.06306
1132	WDR11	1	1	0.887881	3.445
1138	WDR70	1	0.141765	0.11775	1
1139	WHSC2	1	0.102002	0.309801	1
1145	XRCC4	1	2.15287	1.78277	7.7036
575	LRP1	1	2.41266	1.81262	2.99546
713	P4HA1	1	3.58763	2.20308	4.98413
1009	STAMBP	1	1.72209	0.744091	2.07791
1051	TKT	1	1.6601	1.58171	1.95012
1101	UBE2Z	1	3.20097	2.82168	4.18154
395	GBE1	1	2.76279	2.24335	3.47814
585	LUM	1	4.77733	3.13986	5.64382
1142	XPO1	1	2.4395	2.36758	2.99242
142	CAND1	1	2.06738	1.94246	2.44724
366	FLNA	1	1.65001	1.79818	2.02121
424	GPI	1	1.87257	1.59895	2.04186
541	LGALS3	1	3.70342	2.31085	3.78522
754	PGK2	1	4.22586	3.13721	4.63589
779	PLS3	1	5.31755	4.26091	5.90922
908	S100A4	1	4.18291	4.01112	5.04574
19	ACTN4	1	1.91571	1.54852	1.93228
400	GDA	1	29.244	19.1	29.7274
438	HADH	1	2.12455	2.43096	2.66096
446	HK1	1	4.03392	3.82286	4.6787
454	HPCAL1	1	4.27288	4.21767	5.15796
621	MGAT5	1	2.56886	3.21223	3.59206
998	SRM	1	2.18011	3.18764	3.31278
53	AP2A1	1	2.55229	2.76977	2.94503
145	CAPZA2	1	2.72659	3.21705	3.39807
422	GPC1	1	1.75657	3.32988	3.13092
615	ME1	1	1.77354	2.8402	2.7066
813	PRKAR2B	1	4.47968	10.403	9.43987
7	ABHD14B	1	1.76515	2.537	2.39278
39	AKR1C4	1	1.73487	3.28083	2.93847
312	ENO2	1	2.85023	3.40064	3.07596
472	HUWE1	1	2.99719	3.4857	3.08987
474	IARS	1	2.78098	3.46341	3.12782
617	MEMO1	1	1.70117	3.36608	2.84912
656	NAP1L1	1	1.204	1.71524	1.56356
821	PRPS1	1	1.06296	2.34454	1.94171
884	RECQL	1	3.61691	5.09587	3.53004
916	SCIN	1	1.08391	15.5224	11.3466
1071	TRIM47	1	0.719212	5.58092	4.73394
1119	VCP	1	1.31886	1.66971	1.44979
179	CFH	1	10.0707	30.5695	24.7163
192	CLTC	1	1.82006	2.09742	1.87145
215	COPG2	1	1.29699	5.10783	4.20488
341	FAM91A1	1	0.287448	3.01585	2.25307
364	FLII	1	2.38126	4.05925	2.67217
417	GNAL	1	1	3.11624	2.20764
464	HSPA1A	1	1.65477	2.10489	1.77472
465	HSPA1B	1	1.65477	2.10489	1.77472
646	MYH11	1	3.29817	6.27546	4.29864
1023	SYPL1	1	1	2.69935	1.9196
1090	U2AF2	1	1.08448	1.76427	1.33239
1141	WWP1	1	2.41077	10.7546	5.04912
237	CSNK1A1L	1	2.88994	6.31912	2.52538
689	NSF	1	0.510734	2.09443	1.34912
1041	THOC6	1	1.67898	6.38753	2.29012
24	ADAR	1	1.24539	2.4951	1.36401
760	PHKB	1	1	2.56901	1.34789
898	RPLP1	1	1.13509	3.33637	1.49269

## Sheet: Sheet2
Original row	Gene Symbol	Hep3B	MHcc97L	MHcc97H	HccLM3
10	ACSF2	1	1	0.499541	0.673963
20	ADA	1	3.40452	0.928105	0.601555
30	AGL	1	3.29143	1.05867	1.5912
73	ARSK	1	3.75982	1	1
86	B4GALT2	1	1	0.29713	0.217628
121	C20orf4	1	9.89868	0.96187	2.36209
123	C2orf89	1	17.8931	1.34884	1
147	CASP14	1	3.11036	1	1
151	CBL	1	2.38495	0.510532	1
167	CDCP1	1	22.0091	1.34884	1
169	CDH13	1	48.1456	10.7907	0.899905
174	CDK2	1	1.19663	0.768311	0.375328
200	CNTNAP4	1	3.69857	1	1.1347
202	COL12A1	1	386.455	124.422	15.2265
209	COL5A1	1	55.9469	15.8908	1.75838
216	COPS7A	1	5.59316	1.06381	0.429311
218	COTL1	1	3.09708	0.283742	1
238	CSRP1	1	4.30337	2.04741	1.67447
250	CXCL12	1	1	0.0912796	1
256	CYR61	1	43.0002	9.32436	1.3356
257	DAG1	1	2.39304	1.17843	0.837619
267	DDAH1	1	1.02743	0.417411	0.188151
297	EHMT2	1	1	0.136002	1
298	EIF1AX	1	4.02701	1.43435	1.94847
322	ERBB2	1	5.45676	1.08158	0.415974
323	ERBB4	1	4.0126	0.728965	0.415974
324	EXOSC4	1	2.0458	1.11081	0.353829
325	EXOSC7	1	7.66693	1.83886	1
339	FAM3C	1	7.59518	3.87688	2.63729
347	FBN1	1	19.1444	8.20741	1.64361
348	FBP1	1	1	0.169768	0.103638
349	FBXO22	1	4.73145	0.867867	0.705537
352	FERMT2	1	5.3175	1.02092	1.17164
355	FGFBP1	1	1	0.2302	0.0997005
375	FSTL3	1	6.30146	3.94297	1.43655
402	GFM2	1	1.76379	0.905083	0.132821
463	HSPA13	1	2.49752	0.537782	0.309804
466	HSPA4L	1	4.39773	1.1118	3.0026
471	HTRA1	1	10.027	4.58085	3.36099
485	IGSF3	1	5.69473	1.54511	1
486	IGSF8	1	0.96742	0.272205	0.208051
503	ITGAV	1	3.75465	2.42392	0.553442
504	ITGB1	1	2.30668	1.73196	0.601164
508	ITSN2	1	3.48956	0.453757	1
515	KIAA1279	1	18.5665	5.52723	2.8284
521	KIF23	1	3.74304	1.79597	0.355994
538	LDHA	1	3.97927	2.12778	1.82916
580	LSM14A	1	1	0.0536472	0.16877
591	MAN1A2	1	5.79069	0.690231	0.833485
608	MCAM	1	7.41604	1.91391	0.647469
622	MGAT5B	1	1	0.207477	0.11076
624	MIB1	1	1	0.334982	1
628	MMP13	1	1	0.137527	1
632	MOCOS	1	15.1262	8.45562	5.91598
635	MPHOSPH10	1	1	0.285398	1
636	MPZL1	1	3.63679	1.43075	0.73108
654	NAGLU	1	2.29358	1.08053	0.41599
667	NECAP2	1	1	0.230468	0.3099
678	NME1-NME2	1	1.5702	0.923341	1.05461
679	NNMT	1	1	0.224582	1
680	NOV	1	1	0.164523	1
683	NPTX1	1	1	0.226194	0.0417656
684	NPTXR	1	1	0.31304	1
696	NUMA1	1	3.27508	1.8034	1.85056
703	OGFR	1	6.69476	2.47941	1.69582
706	OLR1	1	1	0.339144	1
710	OSMR	1	1	0.193569	0.451088
719	PARP1	1	1.04366	0.634401	0.624366
731	PCDHB5	1	1	0.101863	0.278976
736	PCDHGB2	1	1	0.104694	0.406216
738	PCSK9	1	12.9121	3.12593	1.10405
767	PLCB4	1	1	0.219718	0.387514
789	PPA1	1	2.11182	1.43127	1.11317
807	PRCP	1	2.10267	0.540712	0.471659
808	PRDX1	1	1.37402	0.726651	0.722348
817	PRPF31	1	1	0.110265	0.171448
828	PRTG	1	3.00495	0.91181	0.27429
834	PSMA2	1	1.10317	0.489007	0.841377
845	PTK7	1	1.07616	0.0583404	1
848	PTPRF	1	2.37424	1.08508	0.721099
850	PTPRK	1	1.6576	1.01235	0.767526
851	PTPRM	1	4.56271	1.54409	1.86122
856	PXDN	1	1	0.305436	0.0143379
867	RAE1	1	1.25986	0.637532	0.606385
882	RDBP	1	1	0.0701436	1
883	RECK	1	7.48791	1	1
890	RNF25	1	1	0.528884	0.306795
915	SCARB1	1	34.0763	12.107	8.70449
924	SEMA3B	1	67.4989	27.0927	8.2071
926	SEMA4D	1	2.4511	1	1
967	SLC39A12	1	8.57808	2.91798	3.85768
972	SLIT2	1	1.4417	1	1
975	SMPDL3A	1	1.3108	0.141222	0.183216
976	SMS	1	2.09206	0.927385	0.680172
983	SNX6	1	1.63673	0.14281	1.11313
989	SPAG7	1	2.93834	0.387273	0.494177
1010	STAT1	1	0.932715	0.0788409	1
1020	SVEP1	1	1	0.271099	0.0183454
1048	TIMP3	1	1	0.208007	0.472613
1086	TXLNG	1	5.36698	1.4342	1
1111	UNG	1	2.15767	0.3409	0.8826
1112	USP47	1	4.4535	1.31935	2.31404
1129	WARS	1	1.72415	0.729735	0.685286
1134	WDR33	1	1	0.294134	0.0446534
1143	XPO7	1	2.43248	2.1372	0.858423
1149	XYLT2	1	3.7467	0.575075	0.151026
1	A1CF	1	1	0.0754678	0.0861294
22	ADAMTS1	1	29.8739	1.97708	1
25	ADD3	1	1	0.39946	0.633302
28	ADK	1	3.87493	1.70664	0.815316
36	AKR1A1	1	1.30534	0.431578	0.52793
51	ANXA2	1	2.50472	1.91374	0.570365
52	ANXA3	1	14.5322	1	1
70	ARPC1A	1	1.76839	0.391062	1.11819
72	ARSA	1	1.36384	0.753462	0.409239
80	ATRN	1	2.62202	1.91907	0.795925
85	B4GALT1	1	3.98935	1.67288	1.5807
87	B7H6	1	9.36968	2.29962	1
89	BASP1	1	1	0.065694	0.0314446
98	BMP1	1	4.84254	1.99142	1.46452
104	BRIX1	1	5.45578	1.64289	1
105	BSG	1	3.14459	1.34576	0.938322
107	BZW1	1	4.00073	1.65586	1.46979
109	C15orf58	1	4.98636	0.96187	1
119	C20orf20	1	5.48775	0.887881	1
139	CA9	1	6.46704	2.86474	2.80467
156	CCDC80	1	2.92986	1.22152	1.02756
162	CD14	1	1	0.261202	0.236603
172	CDH6	1	1	0.10192	0.527301
177	CELSR2	1	2.24399	0.465024	1
186	CHST3	1	3.41687	0.89432	1
187	CIAPIN1	1	2.4162	0.355676	0.915185
190	CLMP	1	1	0.242617	0.442882
205	COL4A1	1	1	0.258883	1
206	COL4A2	1	1	0.0816162	1
208	COL4A5	1	2.36877	1	1
213	COL7A1	1	63.591	25.7357	1.10815
221	CPM	1	3.22363	0.397589	1
225	CPS1	1	7.30682	2.0663	0.0473082
229	CRELD1	1	3.65593	1	1
234	CRYZL1	1	4.57298	1.06581	1.33096
235	CSDA	1	1.21113	0.58633	0.560392
241	CTBS	1	2.26411	0.878032	0.874436
249	CXADR	1	1.90437	1	1
255	CYCS	1	2.11054	1.28792	1.15967
271	DDX6	1	0.880194	0.428342	0.831377
273	DHPS	1	2.0413	0.119338	0.419717
283	DSC2	1	1	0.177203	0.671028
284	DSG2	1	1.71138	0.957883	0.862635
287	ECE1	1	1.73759	0.659596	0.538905
290	EDIL3	1	9.63197	1.23926	1
294	EFEMP1	1	32.7182	8.08819	1.70609
295	EGFR	1	6.02367	1.70133	0.974189
299	EIF1AY	1	4.02701	1.43435	1.94847
300	EIF2C3	1	2.50426	1.82845	1.27009
313	ENPP1	1	1.61335	0.8561	0.102927
319	EPHA2	1	9.06067	3.93486	2.94782
326	EXTL2	1	3.0197	0.924296	0.403899
334	FAM125B	1	1	0.859842	1
343	FANCC	1	4.41966	1	1.01331
361	FKBP10	1	2.96488	1.83664	1.76343
362	FKBP4	1	1.68148	1.01029	1.23556
369	FMNL3	1	1	0.20309	0.556212
374	FSTL1	1	15.7475	3.71808	2.57778
376	FSTL4	1	1	0.23679	0.00973662
377	FSTL5	1	1	0.428748	0.239844
378	FUCA2	1	2.02713	0.84074	0.87976
385	GALNT2	1	4.91115	1.79551	2.35889
386	GALNT3	1	3.46681	1	0.551405
388	GALNT6	1	21.7416	2.07781	1
389	GALNT7	1	20.1985	10.878	6.89692
398	GCNT2	1	1.47536	0.400524	0.25426
401	GEMIN5	1	6.04088	2.29788	1.42344
404	GGH	1	2.23741	1.16111	1.11761
413	GLUD1	1	1.02901	0.648883	0.31266
420	GNS	1	1.99547	1.08655	0.676079
425	GPR126	1	7.99156	2.12273	1
426	GPRC5A	1	1	0.216411	1
427	GPX3	1	1	0.221867	0.133725
428	GRIA3	1	3.69857	1	1
429	GRN	1	2.99468	0.842919	0.337577
433	GUSB	1	1.19715	0.624792	0.36587
434	GYS1	1	4.47787	2.92512	1.49289
441	HDAC2	1	1.89052	1.00883	1.15053
447	HK2	1	1.96837	1.05223	0.90506
449	HMGN5	1	5.4077	1	1
458	HS3ST1	1	1	0.291506	0.943059
473	HYAL1	1	3.13741	0.590182	1
484	IGFBP7	1	9.42915	2.25782	0.998953
488	IL1RAP	1	5.8829	2.14164	0.846608
500	ITFG1	1	6.73883	1	2.1094
501	ITGA3	1	12.1324	8.10122	1.89197
502	ITGAE	1	4.91061	1	1.1347
505	ITGB5	1	1	0.132428	0.0559489
514	KIAA1211	1	1	0.0882519	0.108947
527	L1CAM	1	21.4049	5.68917	1.26686
530	LAMA5	1	4.38422	2.82029	1.91346
534	LANCL1	1	2.21083	0.233574	0.299004
545	LGMN	1	1.2099	0.258231	0.104308
546	LIPA	1	5.11471	1.19945	0.536895
547	LIPC	1	1	0.0590425	0.14404
548	LIPH	1	6.20011	0.978056	0.567351
549	LMAN1	1	1.74447	0.796208	0.429911
553	LOC100288413	1	1	0.174379	1
562	LOC642132	1	1.16708	0.462786	0.555235
568	LOX	1	4.79543	1.89246	1.34171
570	LOXL2	1	10.7484	3.91628	2.64533
571	LOXL4	1	1	0.019627	1
576	LRP6	1	5.75674	0.847203	1.1451
586	LXN	1	1	0.248096	1
588	LZTFL1	1	6.91298	0.995839	1.80506
595	MANBA	1	1.78111	0.722024	0.620079
596	MANEA	1	1.49889	0.0757709	1
597	MAP1B	1	33.625	8.02853	2.40341
600	MAPK13	1	1	0.177096	1
605	MATN2	1	3.51093	1.18382	0.304893
607	MB	1	1	0.549828	1
625	MICA	1	2.60697	0.935455	0.544317
637	MRC2	1	1	0.246549	1
644	MUC1	1	1	0.320746	0.630547
661	NCOA7	1	5.0089	0.497121	1
669	NENF	1	7.35405	0.733849	2.10575
672	NFATC2	1	1	0.0899024	0.135236
677	NME1	1	1.73543	0.96819	1.02223
682	NPM3	1	2.74164	1.26411	0.333562
686	NRD1	1	4.15992	2.16018	1.42762
687	NRP2	1	4.22762	1.71535	2.16679
693	NUDC	1	1.4007	0.859244	0.589931
702	ODZ3	1	1	0.0443464	1
704	OLFM1	1	1	0.331265	0.0840029
711	OXCT1	1	1	0.178699	1
716	PAK1IP1	1	1.65846	0.126091	0.160898
717	PAM	1	3.82488	1.66188	1.47581
723	PCDH7	1	4.91019	0.827636	0.250627
735	PCDHGB1	1	1	0.0763359	0.296185
737	PCDHGB5	1	1	0.0667056	0.0823478
749	PGAM1	1	2.73819	1.35519	1.58438
761	PITPNM1	1	1	0.399631	1
768	PLCG1	1	1.45738	0.194746	0.527451
771	PLEKHA5	1	1	0.312627	0.370742
776	PLOD1	1	2.18738	1.26513	0.994011
777	PLOD2	1	2.65486	1.3212	1.13087
782	PLXNB2	1	2.95769	0.463815	0.543879
785	PODXL2	1	14.2806	1	1
788	POMGNT1	1	1	0.263846	0.192792
802	PPT1	1	2.0061	0.565045	0.410696
803	PPT2	1	3.47097	0.765488	1
816	PROS1	1	3.34074	0.512026	0.954259
826	PRSS23	1	6.78466	4.23473	2.80995
829	PSAP	1	4.18963	1.64189	1.19594
830	PSG1	1	1	0.258364	1
831	PSG4	1	1	0.388924	1
832	PSG7	1	1	0.402877	1
846	PTPN12	1	1	0.458405	0.57624
849	PTPRG	1	1	0.27089	0.943842
852	PTPRS	1	7.09097	1.4496	0.407979
853	PTS	1	14.2186	4.22984	1.01331
854	PTX3	1	1	0.0675588	0.410038
862	QSOX1	1	1.8387	1.23851	1.25296
865	RAD23A	1	2.08098	0.758916	1.32922
875	RBM26	1	1	0.058072	1
891	ROBO1	1	1.14482	0.461297	0.555904
894	RPL17	1	1.54013	0.720682	0.483345
895	RPL17-C18ORF32	1	1.56366	0.716545	0.480571
896	RPL32	1	3.61418	1	1
899	RPS15	1	1	0.276106	1
907	RRM1	1	4.49575	1.88665	0.820543
911	SAP18	1	1	0.211618	1
913	SCAF4	1	1	0.121335	0.578513
921	SDF4	1	1.93117	0.970636	0.657019
925	SEMA3C	1	12.716	5.41933	1.73868
938	SERPINB5	1	1	0.196205	0.0148678
946	SERPINI1	1	1.57467	0.32464	0.0522185
954	SGSH	1	2.48833	0.902302	0.513263
956	SH3BP1	1	1	0.0196714	0.0305867
965	SLC38A5	1	1	0.263703	1
966	SLC39A10	1	5.9893	1.18157	1.04471
968	SLC39A6	1	4.13285	1.07505	0.666154
969	SLC3A2	1	5.45509	2.76926	1.53183
980	SNTB1	1	1	0.190188	0.528
981	SNX18	1	1	0.084452	0.131313
990	SPECC1	1	4.04285	0.453757	1
994	SPOCK1	1	21.4867	1	1
1003	SSH3	1	1	0.210711	1
1006	ST3GAL4	1	1	0.140207	0.172519
1011	STC1	1	1	0.166447	0.651789
1014	SULT1A1	1	1	0.34476	0.311128
1026	TARS	1	2.25341	1.18325	1.37676
1027	TAX1BP3	1	1	0.495244	1
1029	TBC1D30	1	3.65593	1	1
1031	TCOF1	1	2.08502	1.44788	0.900929
1034	TFG	1	1.3615	0.396939	0.354373
1035	TFRC	1	1.57539	1.06953	0.859796
1036	TGFBR3	1	42.3508	9.37885	1
1052	TLL1	1	42.0306	10.8481	0.710636
1053	TMEM106B	1	1	0.0677065	0.255539
1062	TPD52	1	2.16786	0.750884	1.16065
1063	TPP2	1	2.18045	0.807795	0.609878
1070	TRIM29	1	1	0.180502	1
1076	TTC13	1	3.86494	0.0785307	0.185283
1085	TWSG1	1	3.28648	2.31055	1.59557
1088	TXNDC16	1	8.94848	0.805947	0.497098
1107	UCHL3	1	1.58523	0.655747	0.648865
1121	VIT	1	16.802	2.05407	1
1122	VLDLR	1	5.02819	1.39416	2.15171
1133	WDR26	1	1	0.260066	0.153398
1137	WDR5	1	1.97631	0.770972	1.06443
1148	XYLT1	1	1	0.0723942	1
1156	ZNF830	1	1	0.382341	0.155114
23	ADAMTS5	1	1	0.404916	1
43	ALPI	1	1	0.166112	1
44	ALPP	1	1	0.304412	1
49	ANTXR1	1	1	0.100005	1
77	ATF2	1	1	0.285398	1
110	C17orf49	1	1	0.221746	1
115	C1QTNF6	1	1	0.199508	1
131	C6orf132	1	1	0.257615	1
134	C7orf58	1	1	0.161806	1
158	CCDC94	1	1	0.0642688	1
163	CD2BP2	1	1	0.300354	1
604	MAT2B	1	1.91082	0.860341	1.88957
764	PKP3	1	10.5374	3.827	6.28603
1032	TDP1	1	7.07606	4.26781	3.03155
1046	TIMP1	1	5.96754	3.32218	3.03012
1060	TOR1B	1	2.77297	1.70045	1.93844
1087	TXN	1	3.83235	1.96947	3.13292
17	ACTN1	1	1.90251	1.45889	1.3833
18	ACTN2	1	3.42074	2.10736	2.2401
242	CTH	1	8.88104	3.98331	5.80739
263	DCN	1	6.34418	2.85498	4.21699
280	DPP7	1	9.88529	6.34339	4.41816
407	GINS3	1	10.1162	3.38975	8.32972
410	GLA	1	2.5356	1.85423	1.76385
525	KPNB1	1	2.2289	1.66835	1.62606
757	PGRMC2	1	3.18503	1.89378	2.54042
797	PPP2CA	1	3.74268	2.68598	2.14592
798	PPP2CB	1	3.74268	2.68598	2.14592
858	PYGL	1	2.82227	1.80799	2.35755
910	S100P	1	8.15526	4.57736	6.07267
1103	UBR4	1	2.92521	1.83644	2.67917
161	CD109	1	6.58774	3.94851	3.69596
164	CD44	1	11.7951	6.30335	7.85208
194	CMBL	1	28.142	16.2868	19.2884
266	DCTPP1	1	24.4057	16.2273	11.8834
308	EML2	1	5.88489	3.70773	3.71851
432	GTF3C4	1	3.12752	3.06286	0.39342
495	IQGAP1	1	2.87953	2.15496	1.95661
531	LAMB1	1	4.70334	3.26331	3.06223
533	LAMC1	1	3.43629	2.93919	1.49877
582	LTA4H	1	1.81183	1.53879	1.44336
593	MAN2A1	1	2.96821	2.23127	2.1151
620	MGAT2	1	5.64739	5.23248	0.756588
651	NAA25	1	3.2236	2.44755	2.30808
692	NTN4	1	8.12931	6.46178	2.31388
753	PGK1	1	3.57005	2.31628	3.5643
755	PGM1	1	3.97815	2.61747	3.42014
783	PLXND1	1	6.47472	4.14408	5.97781
947	SET	1	2.5069	2.35714	1.18162
948	SEZ6L2	1	14.8635	12.5176	3.36706
958	SIAE	1	5.8392	3.96313	5.26084
1022	SYNCRIP	1	1.56384	1.35632	1.53307
1118	VCL	1	4.17263	2.7425	3.26443
289	ECM1	1	17.3129	12.8305	11.1589
332	FAM114A1	1	1.92831	1.80447	1.24479
421	GOLM1	1	19.0771	12.9369	13.4894
524	KPNA2	1	2.11405	1.90256	1.31685
526	KYNU	1	7.45225	6.01607	6.37222
539	LDHB	1	10.0625	7.94065	8.80807
650	NAA15	1	3.15731	2.94752	1.88531
714	PAFAH1B2	1	2.4674	2.29539	1.42192
1047	TIMP2	1	4.95954	4.58349	2.60931
1109	ULBP2	1	12.9666	12.011	4.35273
1124	VPS29	1	3.75365	3.08335	3.03953
1144	XPOT	1	4.98012	4.57183	4.4814
144	CAPZA1	1	2.06186	1.91546	1.72499
748	PFKP	1	7.84832	7.82081	5.29532
1125	VPS35	1	3.0309	3.06461	2.55399
88	BAG3	1	2.40535	2.64599	0.868707
483	IGFBP6	1	6.11356	7.06267	5.30978
512	KIAA0368	1	2.64443	2.84117	2.41122
529	LAGE3	1	5.38154	5.45481	4.61892
592	MAN1B1	1	2.66616	2.7508	1.82492
647	MYH9	1	7.73904	8.0665	6.49447
184	CHST11	1	4.87086	5.90755	2.49647
681	NPEPPS	1	1.49487	1.27653	1.49362
822	PRPS2	1	4.4101	6.14584	2.50007
904	RPS9	1	1.98741	2.68384	1.07693
959	SKIV2L	1	2.61539	3.67027	1.63209
278	DNPEP	1	1.9409	2.95229	1.61697
338	FAM20B	1	3.03533	5.09871	2.12731
648	MYL6	1	1.409	1.77029	0.876408
137	C9	1	4.35019	8.65072	1
649	MYO1C	1	3.48858	7.80971	1.17453

## Sheet: Sheet3
Original row	Gene Symbol	Hep3B	MHcc97L	MHcc97H	HccLM3
3	AATF	1	1	1	1
4	ABAT	1	1	1	1
92	BCAT1	1	1	1	1
112	C1orf116	1	1	1	1
253	CXCR4	1	1	1	1
264	DCP1A	1	1	1	1
316	ENPP7	1	1	1	1
356	FGFBP3	1	1	1	1
453	HOMER3	1	1	1	1
513	KIAA1161	1	1	1	1
572	LPHN2	1	1	1	1
695	NUFIP2	1	1	1	1
741	PDE1A	1	1	1	1
743	PDGFD	1	1	1	1
747	PDZK1	1	1	1	1
750	PGC	1	1	1	1
810	PRG4	1	1	1	1
871	RAP2B	1	1	1	1
873	RBM15B	1	1	1	1
880	RBPMS	1	1	1	1
881	RBPMS2	1	1	1	1
984	SORBS1	1	1	1	1
1074	TSC22D1	1	1	1	1
1094	UBA7	1	1	1	1
1131	WBSCR16	1	1	1	1
1135	WDR36	1	1.1722	8.4053	1.28455
1155	ZNF787	1	1	1	1
6	ABHD13	1	1	1	1
11	ACSS3	1	1	1	1
59	APOC2	1	1	1	1
62	APOL2	1	1	1	1
67	ARID3A	1	1	1	1
106	BST2	1	1	1	1
118	C20orf11	1	1	1	1
133	C7orf11	1	1	1	1
135	C8B	1	1	1	1
138	C9orf78	1	1	1	1
159	CCNT2	1	1	1	1
171	CDH5	1	1	1	1
173	CDHR5	1	1	1	1
188	CLIC3	1	1	1	1
282	DRG2	1	1.00719	3.54678	1
286	EBI3	1	1	1	1
311	ENG	1	1	1	1
315	ENPP4	1	1	1	1
318	EPCAM	1	1	1	1
320	EPS8L3	1	1	1	1
331	FABP1	1	1	1	1
333	FAM115A	1	1	5.43553	1
340	FAM83G	1	1	1	1
351	FCGRT	1	1	1	1
383	GAK	1	1	1	1
408	GIPC2	1	1	1	1
409	GKN1	1	1	1	1
436	HAAO	1	1	1	1
478	IGF2	1	1	1	1
482	IGFALS	1	1	1	1
491	INCENP	1	1	1	1
561	LOC100510742	1	1	1	1
631	MNAT1	1	1	1	1
665	NDRG2	1	1	1	1
700	OCLN	1	1	1	1
701	OCLN	1	1	1	1
742	PDGFC	1	1	1	1
759	PHF3	1	1	1	1
772	PLEKHA7	1	1	1	1
786	POGZ	1	1	1	1
792	PPIL2	1	1	1	1
820	PRPF8	1	1.62777	3.25236	1.18574
823	PRR12	1	1	1	1
827	PRSS8	1	1	1	1
927	SEMA4G	1	1	1	1
961	SLC25A5	1	2.54877	13.4554	1.49559
962	SLC25A6	1	3.75608	13.4554	1.49559
963	SLC2A14	1	1	1	1
964	SLC2A3	1	1	1	1
971	SLC7A6	1	1	1	1
1050	TJP3	1	1	1	1
1056	TNFSF15	1	1	1	1
1058	TNRC6B	1	1	1	1
1078	TUBA1A	1	0.927086	1.50312	0.799164
1079	TUBA1B	1	0.916506	1.56255	0.790044
1080	TUBA1C	1	0.901413	1.58205	0.767601
1081	TUBA3C	1	0.935716	1.53133	0.864136
1082	TUBA3D	1	0.935716	1.53133	0.864136
1083	TUBA4A	1	0.97209	1.77002	0.877752
1104	UBR5	1	1	1.42828	1
1157	ZW10	1	1	2.26059	1.09634
99	BOLA2	1	1	1.31815	0.721418
100	BOLA2B	1	1	1.31815	0.721418
140	CACNG6	1	1	5.09821	1.01331
291	EED	1	1	9.48612	2.2748
439	HADHA	1	1	4.27763	1
440	HAUS4	1	0.944196	6.90773	0.899905
559	LOC100508474	1	1	1.89278	0.456859
560	LOC100510447	1	1	1.94322	0.456859
566	LOC730429	1	1	1.87212	1
577	LRPPRC	1	1.18758	5.70467	0.730941
579	LRWD1	1	1	7.93619	1
606	MATR3	1	0.743427	1.5781	0.720867
609	MCCC2	1	0.425492	1.54658	0.200271
626	MINA	1	2.23394	9.97451	1.3356
663	NCOR2	1	1	2.82869	0.951037
709	OSBPL8	1	1.6032	7.01483	1.852
721	PC	1	0.259816	1.54492	0.294302
800	PPP2R5C	1	1.08391	9.46692	1
872	RBBP6	1	0.227546	1	0.111942
885	RELN	1	0.0719029	1	0.0125123
901	RPS2	1	0.638237	1.42293	0.430228
902	RPS24	1	0.188458	1.73245	0.176184
905	RQCD1	1	1	1.22254	0.70418
918	SDC1	1	1	3.7026	1
943	SERPINF2	1	0.1143	1	0.104314
1059	TOM1	1	0.213053	1	0.0871343
1084	TUBAL3	1	0.466396	1.00458	0.46497
1092	UBA5	1	0.526458	1	0.351348
66	ARHGEF16	1	0.0467823	1	0.0923161
74	ASGR2	1	0.264142	1	0.104278
129	C6	1	0.139573	1	0.0353098
180	CGN	1	0.107736	1	0.0796782
222	CPN1	1	0.0907472	1	0.0696796
327	F10	1	0.539509	1	0.329266
330	F7	1	0.118094	1	0.0601249
342	FAM98B	1	0.54061	1.7384	0.769495
368	FLRT2	1	0.0409232	1	0.0600228
371	FRAS1	1	0.0788591	1	0.0112527
396	GC	1	0.166621	1	0.124888
405	GGPS1	1	0.0967611	1	0.0917238
423	GPC3	1	0.011862	1	0.0492117
431	GTF2F2	1	0.106991	1	0.0503584
457	HPX	1	0.0914553	1	0.0970708
520	KIF21A	1	0.213788	0.800517	0.232775
523	KNG1	1	0.114501	1	0.0980215
581	LSR	1	0.00902371	1	0.0179651
602	MARCKSL1	1	0.108246	1	0.246238
613	MCM4	1	0.332582	0.890524	0.173758
658	NCAPH	1	0.100296	1	0.220389
751	PGCP	1	0.0308056	1	0.0315872
815	PROM1	1	0.0805921	1	0.0935961
1073	TRMT6	1	0.420262	1.25898	0.588173
136	C8G	1	0.0928991	1	0.171551
160	CCT4	1	0.767959	1.35305	1.02311
437	HABP2	1	0.235572	1	0.426529
864	RAD21L1	1	0.824891	1	0.526817
866	RAD50	1	0.195364	0.645224	0.204762
48	ANK3	1	0.0900104	1	0.549983
181	CHD8	1	0.193338	1	0.61449
335	FAM175B	1	0.694887	1	0.114232
451	HNRNPM	1	0.102421	0.620802	0.324621
452	HNRNPUL1	1	0.162317	0.923769	0.508166
611	MCM2	1	0.710256	0.870322	0.601426
668	NEDD8	1	0.0510414	0.28241	0.0993321
675	NID2	1	0.0780433	0.580692	0.151881
773	PLIN2	1	0.103389	0.345474	0.129178
781	PLXNB1	1	0.0734396	0.323821	0.0904928
929	SEPHS2	1	0.225115	0.374236	0.273833
930	2014-09-10	1	0.264433	0.410366	0.234227
952	SFPQ	1	0.350472	0.572038	0.425841
973	SLTM	1	0.264503	0.479393	0.388784
977	SNRPB	1	0.117656	0.475536	0.245394
979	SNRPN	1	0.0775666	0.442568	0.252207
81	ATXN2L	1	0.222248	0.336991	0.254724
95	BCR	1	0.106559	0.420881	0.211697
102	BRD2	1	0.143677	0.23479	0.136197
269	DDX46	1	0.20758	0.421572	0.0924101
270	DDX5	1	0.474877	1.14431	0.951555
305	EIF4G3	1	0.245264	0.769096	0.583369
314	ENPP2	1	0.164547	0.36334	0.281091
354	FGA	1	0.0237542	0.184975	0.0601107
380	FUS	1	0.317856	0.422489	0.301376
390	GAMT	1	0.309939	0.390948	0.270906
392	GATAD2A	1	0.161922	0.352256	0.142672
467	HSPB1	1	0.346595	0.86067	0.766997
479	IGF2BP1	1	0.0255643	0.186438	0.127344
480	IGF2BP2	1	0.0609143	0.353272	0.327552
497	IRGQ	1	0.153401	0.524	0.483095
510	KHSRP	1	0.349179	0.425697	0.426813
573	LPP	1	0.0979277	0.328616	0.239147
583	LTBP2	1	0.0308735	0.170733	0.115589
590	MAN1A1	1	0.355623	0.393646	0.358577
612	MCM3	1	0.592036	0.673016	0.518863
627	MLLT4	1	0.0787233	0.14784	0.0799937
640	MST1	1	0.181924	0.246953	0.181001
732	PCDHB7	1	0.101296	0.163251	0.102434
784	PNKP	1	0.210651	1	0.873239
790	PPFIA1	1	0.0582541	0.238778	0.229907
809	PRDX3	1	0.968718	1.05688	0.543987
819	PRPF4B	1	0.301507	0.383615	0.306487
825	PRRC2C	1	0.260804	0.284613	0.144313
841	PSPC1	1	0.0964897	0.119545	0.189221
900	RPS18	1	0.278117	0.618421	0.546692
912	SARNP	1	0.259014	0.268564	0.316738
917	SCP2	1	0.108008	0.3906	0.315559
920	SDF2	1	0.243	0.260803	0.276725
949	SF1	1	0.383424	0.478223	0.31738
1002	SRSF9	1	0.0714854	0.277947	0.302465
1007	ST6GAL1	1	0.0403193	0.0719833	0.133187
1040	THBS4	1	0.139306	0.149941	0.0925417
1055	TMPO	1	0.348139	0.522226	0.526761
1065	TPST1	1	0.0605595	0.251305	0.248969
1069	TRIM28	1	0.26413	0.347587	0.367414
1095	UBAP2L	1	0.220112	0.475562	0.409896
1120	VIL1	1	0.0382201	0.00959207	0.0699116
1150	YLPM1	1	0.212413	0.280441	0.0932879
13	ACTB	1	0.632155	0.704508	0.415738
14	ACTBL2	1	0.678571	0.737511	0.519776
16	ACTG1	1	0.632155	0.704508	0.415738
35	AHSG	1	0.0590124	0.00945722	0.0530026
55	APOA1	1	0.0146253	0.00390196	0.0576315
60	APOE	1	0.0277951	0.104181	0.117177
63	APRT	1	0.247086	0.321022	0.082737
78	ATHL1	1	0.05514	0.0457992	0.187681
79	ATP1B1	1	0.223605	0.318113	0.325528
111	C19orf43	1	0.199572	0.208345	0.0631105
113	C1orf31	1	0.105088	0.0811327	0.0925945
128	C5	1	0.102817	0.0390028	0.0796387
154	CBS	1	0.168782	0.105308	0.150564
168	CDH1	1	0.0739106	0.0733678	0.213185
195	CNN2	1	0.200356	0.22785	0.270627
196	CNN3	1	0.0164691	0.247512	0.243975
197	CNTN1	1	0.0346554	0.0283879	0.0777474
201	COCH	1	0.0316676	0.0256953	0.0480459
203	COL14A1	1	0.0693759	0.0233139	0.0233314
219	CPD	1	0.271234	0.239215	0.208214
240	CSTF2T	1	0.130015	0.129621	0.271287
251	CXCL16	1	0.251565	0.399111	0.444756
259	DBN1	1	0.253124	0.184951	0.208458
260	DBNL	1	0.236373	0.210238	0.124962
261	DBR1	1	0.125872	0.192139	0.0873717
304	EIF4EBP1	1	0.154573	0.119338	0.147322
328	F2	1	0.196893	0.322033	0.35002
359	FGG	1	0.168341	0.0947886	0.163694
360	FGL1	1	0.0621411	0.276003	0.270845
372	FREM2	1	0.0092426	0.0216319	0.011548
384	GALC	1	0.0603056	1	1
403	GGA1	1	0.244971	1	1
435	H1F0	1	0.0926029	0.0732157	0.0591409
442	HDGFRP3	1	0.333249	0.350327	0.231405
448	HMGCS1	1	0.862945	1	0.0783687
450	HNRNPC	1	0.451069	0.479884	0.475464
468	HSPD1	1	0.965322	1.02063	0.470165
469	HSPE1	1	0.443556	0.519224	0.591935
481	IGF2BP3	1	0.0667525	0.295862	0.361462
492	INHBE	1	0.0343188	1	1
496	IRF2BP2	1	0.172321	0.362603	0.390178
506	ITIH1	1	0.152264	0.0593357	0.075715
507	ITIH2	1	0.087309	0.19202	0.250209
509	KHDRBS1	1	0.280659	0.268659	0.438158
517	KIAA1704	1	0.293279	1	1
518	KIAA1967	1	0.468303	0.509291	0.378893
528	LAD1	1	0.038223	0.0308583	0.0416064
540	LEMD2	1	0.185954	1	1
551	LMNB2	1	0.159705	0.309799	0.445286
555	LOC100293534	1	0.311094	0.196226	0.159837
556	LOC100294412	1	0.171109	0.347055	0.53184
574	LRG1	1	0.0307916	0.0610895	0.192126
587	LYZ	1	0.0833156	0.105281	0.0552975
589	MAD1L1	1	0.298913	0.353223	0.1365
598	MAP2	1	0.0584645	0.174321	0.359616
599	MAP4K4	1	0.354259	0.394767	0.132885
603	MASP1	1	0.280149	0.101826	0.294694
638	MRPL39	1	0.202553	1	1
652	NAF1	1	0.348408	1	1
655	NAGPA	1	0.186474	0.141219	0.0871022
670	NES	1	0.0348951	0.0838914	0.159625
671	NEU1	1	0.396291	0.306777	0.359397
673	NFXL1	1	0.0710688	0.106164	0.227692
674	NID1	1	0.112551	0.356937	0.388364
688	NRXN3	1	0.1925	0.0389934	0.0606301
691	NT5E	1	0.35509	0.304332	0.179915
715	PAH	1	0.0654769	1	1
722	PCCA	1	0.135026	1	1
724	PCDHB10	1	0.0969615	0.0794259	0.098051
725	PCDHB11	1	0.109869	0.0899995	0.111104
726	PCDHB13	1	0.0931197	0.0762789	0.0941661
727	PCDHB14	1	0.221627	0.0880859	0.108742
728	PCDHB2	1	0.0982024	0.0395395	0.0488114
729	PCDHB3	1	0.0939852	0.0769879	0.210851
730	PCDHB4	1	0.17316	0.0697594	0.0861177
733	PCDHB8	1	0.146669	0.0611256	0.0754594
734	PCDHB9	1	0.109869	0.0899995	0.111104
762	PKLR	1	0.379413	0.331865	0.391618
769	PLD3	1	0.217913	0.23088	0.372593
774	PLIN3	1	0.593236	0.457484	0.495876
780	PLTP	1	0.0440683	1	1
787	POLR2A	1	0.256733	0.161976	0.318347
805	PQBP1	1	0.22791	0.0944444	0.107787
814	PROC	1	0.154241	0.0321406	0.0785284
818	PRPF4	1	0.404596	0.320347	0.245665
824	PRRC2A	1	0.218493	0.11834	0.0375051
837	PSMC3	1	0.751182	0.727975	0.711317
847	PTPN6	1	0.0979658	0.0787209	0.0928658
868	RALY	1	0.0943563	0.227305	0.365739
869	RANBP3	1	0.272266	0.198922	0.314437
878	RBMX	1	0.365814	0.406127	0.487611
879	RBMXL1	1	0.117256	0.261183	0.330535
897	RPLP0	1	0.565755	0.432322	0.576824
928	SEMA6B	1	1	1	0.109239
931	2014-09-09	1	0.387937	0.380086	0.516161
932	SERBP1	1	0.422	0.408845	0.4341
933	SERPINA1	1	0.302306	0.0335597	0.197031
934	SERPINA10	1	1	1	0.0292484
935	SERPINA4	1	0.0811029	1	1
936	SERPINA5	1	0.109797	0.0423474	0.0987262
937	SERPINA6	1	0.288036	0.104222	0.0964598
940	SERPIND1	1	0.31307	0.0858968	0.0789682
942	SERPINF1	1	0.0403479	0.190831	0.310707
950	SF3A2	1	0.258858	0.138503	0.171183
951	SF3B2	1	0.465155	0.425481	0.327758
955	SH3BGRL2	1	1	1	0.187714
960	SLC12A2	1	0.088276	0.0668215	0.241647
970	SLC44A2	1	1	1	0.0936462
978	SNRPD3	1	0.545426	0.463053	0.465627
985	SORBS2	1	1	1	0.0791451
986	SORD	1	0.616591	0.55675	0.579166
988	SP100	1	0.162847	0.173819	0.367102
992	SPIN3	1	1	1	0.329151
993	SPINT1	1	0.0381256	0.340557	0.409398
1000	SRRT	1	0.333201	0.407272	0.642472
1001	SRSF10	1	1	1	0.27265
1004	ST14	1	0.032594	1	1
1008	ST6GALNAC6	1	1	1	0.429311
1018	SUN3	1	1	1	0.248883
1019	SUPT6H	1	0.544894	0.482324	0.368032
1028	TBC1D23	1	1	1	0.678041
1030	TCERG1	1	0.298555	0.133207	0.400629
1038	THBS1	1	0.42313	0.506454	0.653073
1049	TJP2	1	0.162702	0.192127	0.34046
1054	TMEM2	1	0.433823	0.319211	0.213638
1061	TP53I3	1	0.418554	0.301063	0.139542
1066	TRA2B	1	0.317299	0.03605	0.272697
1068	TRIM24	1	1	1	0.328976
1072	TRIP10	1	0.477368	0.159912	0.316988
1077	TTR	1	1	1	0.0273506
1091	UBA2	1	0.461611	0.805783	0.813879
1105	UBXN4	1	0.185773	0.288466	0.389884
1110	UNC119B	1	0.101575	0.237165	0.345569
1114	UTRN	1	0.107418	0.103015	0.391007
1126	VTN	1	0.120314	0.0312893	0.0924796
1130	WBP11	1	0.137109	0.0738535	0.133472
1140	WIPF2	1	0.244926	0.295559	0.40307
1151	ZC3H4	1	0.28247	0.189571	0.227894
1152	ZCCHC3	1	0.171803	1	1
1154	ZNF207	1	0.264683	0.0518119	0.127236
2	A2M	1	0.308684	0.0374178	0.0840336
9	ACIN1	1	0.405801	0.152198	0.139983
12	ACTA1	1	0.604622	0.501789	0.356375
15	ACTC1	1	0.541769	0.501789	0.356375
29	AGFG1	1	0.298274	0.249255	0.537276
33	AGT	1	0.212192	0.107367	0.232988
45	AMBP	1	0.167145	0.0312848	0.163925
47	ANGPTL3	1	0.0744519	1	1
56	APOA2	1	1	1	0.0366783
58	APOB	1	0.0730484	0.00140191	0.0328823
61	APOH	1	0.104429	0.126487	0.485346
65	ARHGAP18	1	0.27569	0.153868	0.0812027
76	ASRGL1	1	1	1	0.14687
90	BCAM	1	0.233633	0.139214	0.159471
91	BCAR1	1	0.0777143	0.545375	0.651187
94	BCLAF1	1	0.414343	0.218285	0.15415
117	C2	1	0.166262	0.169411	0.502968
124	C3	1	0.167221	0.0438752	0.16672
125	C4A	1	0.352732	0.239101	0.171636
126	C4B	1	0.320741	0.199415	0.163767
130	C6orf108	1	0.645628	0.346643	0.0915936
165	CD63	1	1	1	0.95502
166	CDC73	1	0.461815	0.178574	0.546512
176	CDK5RAP3	1	0.129959	0.107944	0.393743
178	CFB	1	0.543806	0.433012	0.480344
182	CHEK2	1	1	1	0.429311
183	CHMP4B	1	0.151642	0.125954	0.488704
191	CLSTN3	1	0.12647	0.0211339	0.0510451
214	COL9A2	1	0.219958	1	1
217	CORO1B	1	0.271204	0.363024	0.491424
228	CREBBP	1	1	1	0.26029
230	CRELD2	1	1	1	0.711166
231	CRKL	1	0.482489	0.26541	0.611571
232	CRLF1	1	0.118241	1	1
243	CTNND1	1	0.335917	0.260715	0.213357
246	CTTN	1	0.309929	0.252227	0.434118
248	CX3CL1	1	1	1	0.0989556
262	DCDC2	1	1	1	0.325717
265	DCTN1	1	0.391091	0.293264	0.345304
268	DDAH2	1	0.218344	0.114744	0.316002
275	DKK3	1	1	1	0.550634
276	DNAJB9	1	1	1	0.154391
277	DNASE1	1	0.13217	1	1
279	DPP3	1	0.245221	0.248278	0.441707
285	DSP	1	0.506988	0.392273	0.337416
302	EIF4A3	1	0.52137	0.984993	1.00652
303	EIF4B	1	0.491178	0.388886	0.641444
306	ELAVL1	1	0.434453	0.548782	0.689249
310	ENAH	1	0.434421	0.301448	0.593935
317	EP300	1	1	1	0.331049
329	F5	1	0.293068	0.167517	0.445626
344	FAP	1	1	1	0.0842339
345	FARP1	1	1	1	0.0848123
357	FGFR3	1	0.36541	0.232206	0.196973
358	FGFR4	1	0.327321	0.123461	0.128488
365	FLJ22184	1	1	1	0.0651435
373	FRMPD1	1	1.31215	1.40329	0.0989854
379	FURIN	1	0.614376	0.197222	0.0322969
397	GCA	1	1	1	0.646483
412	GLTPD2	1	1	1	0.0977815
414	GLUD2	1	0.708737	0.646583	0.164053
415	GLUL	1	0.300646	0.0852442	0.491543
416	GMDS	1	0.586736	0.0600799	0.283581
430	GRSF1	1	1	1	0.217173
443	HDLBP	1	0.166772	0.489362	0.705336
445	HIP1R	1	0.201729	0.35114	0.521125
459	HS3ST3A1	1	1	1	0.0435663
460	HS3ST3B1	1	1	1	0.0415004
461	HS6ST2	1	0.396603	0.188455	0.0220514
493	INPP1	1	1	1	0.608502
494	INSL4	1	1	1	0.104956
499	ISYNA1	1	1	1	0.0354192
516	KIAA1598	1	0.401968	0.231428	0.648339
522	KLB	1	1	1	0.0828791
543	LGALS9B	1	1	1	0.392141
544	LGALS9C	1	1	1	0.390192
557	LOC100505793	1	1	1	0.266621
564	LOC653884	1	1	1	0.266621
565	LOC729081	1	1	1	0.610473
567	LOC731605	1	0.451612	0.246494	0.163599
584	LUC7L2	1	0.785745	0.407654	0.361925
594	MAN2B1	1	0.651729	0.460864	0.128232
619	MGAT1	1	0.890748	0.576785	0.371736
634	MOXD1	1	1	1	0.0846705
642	MTHFS	1	0.241199	0.038441	0.549507
643	MTTP	1	0.0278403	0.0231241	0.613657
660	NCK2	1	1	1	0.234075
705	OLFML3	1	1	1	0.055389
718	PARD3	1	1	1	0.189781
744	PDGFRL	1	0.518655	0.0906406	0.079895
756	PGPEP1	1	1	1	0.189709
758	PHAX	1	0.696322	0.271378	0.104762
765	PKP4	1	1	1	0.496584
775	PLIN4	1	1	1	0.106255
806	PRAP1	1	1	1	0.102777
812	PRKAR1B	1	0.111762	0.183822	0.737238
833	PSIP1	1	0.429908	0.187103	0.144278
842	PSPH	1	0.51979	0.2856	0.294946
855	PUF60	1	0.589178	0.449614	0.765216
863	RAB6A	1	0.0841505	0.0666874	0.510508
874	RBM22	1	0.179407	0.149016	0.578184
877	RBM4	1	1	1	0.452452
906	RRAGC	1	1	0.928899	0.564507
914	SCAF8	1	1	1	0.90992
944	SERPING1	1	0.538598	0.142034	0.132626
974	SMC1A	1	0.799145	0.506627	0.408094
982	SNX2	1	0.60362	0.38938	0.739371
995	SPON2	1	0.104766	0.325208	0.780109
1017	SUMO1	1	0.512052	0.190655	0.0635995
1042	THRAP3	1	0.827013	0.326223	0.137651
1064	TPR	1	0.829491	0.515162	0.249868
1146	XRCC5	1	0.816026	0.457737	0.605518
1147	XYLB	1	0.568696	0.166842	0.712829
93	BCL9L	1	1	0.65189	0.209896
101	BPNT1	1	0.48416	0.48547	0.828528
141	CALD1	1	0.842037	0.50945	0.369786
220	CPE	1	0.806626	0.138822	0.0795009
244	CTSC	1	0.777288	0.310664	0.44389
272	DECR1	1	0.307209	0.184933	0.746692
307	EMG1	1	0.625466	0.173636	0.53889
149	CAT	1	0.820579	0.230646	0.305641
860	PZP	1	0.796694	0.0989979	0.26832
210	COL5A2	1	0.0999099	0.675172	0.983158
