# Supplementary material for: In-depth analysis of secretome and N-glycosecretome of human hepatocellular carcinoma metastatic cell lines shed light on metastasis correlated proteins
Source: Oncotarget. 2016 Mar 21;7(16):22031–49. doi: 10.18632/oncotarget.8247 (PMC5008342; doi:10.18632/oncotarget.8247)
Supplement: Supplementary file 4 [file oncotarget-07-22031-s004.xlsx]

## Sheet: total N-glycosites
sequence
100913200-HVVYWnSSNPR-33
10092639-nNSVPNYcK-746
10190664-nYSDTPPTSK-81
10518503-KVGDSPnITEYMFcAGYSDGSK-360
10518503-VGDSPnITEYMFcAGYSDGSK-360
105990532-FnSSYLQGTnQITGR-1523
105990532-FVEGSHnSTVSLTTK-3411
105990532-TIHDLHLFIENIDFnK(S)-2239
105990535-EDNAVQPnSSYTYVWHATER-1703
105990535-nNTMIR-468
105990535-NSVLnSSTAEHSSPYSEDPIEDPLQPDVTGIR-821
105990535-TWnQSIALR-2209
10834992-DFYIcVnGSSENKPIR-215
10835047-LNAInITSALDR-200
10835071-YGnMTEDHVMHLLQNADPLK-136
10835143-GSQWSDIEEFcnR(S)-95
10863927-HTGPGILSMANAGPNTnGSQFFIcTAK-108
109633039-DINSQQELQnITTDTR-957
109633039-KVEVEPLnSTAVHVYWK-721
109633039-VEVEPLnSTAVHVYWK-721
109633046-LNSAPVEGYSEHVGnK(T)-213
110347437-nATSVDSGAPGGAAPGGPGFR-62
110347437-nVTWQEcccTVGEGWGSGcR-1133
110347437-VnGScEDVDEcATGGR-285
110347457-cPTGFLGTDcnLTcPQGR-1246
110347457-SAcncTAGAAcDAVnGScLcPAGR-961
110347457-SAcncTAGAAcDAVnGScLcPAGR-972
110347457-YGAAcHLEcScHNnSTcEPATGTcR-1353
110578649-EAYnVSYAWK-536
110618250-VnSTVIPETQLQAEDR-140
110624774-WNDSPcnQSLPSIcK-497
11096340-SPVQEnSSDLNK-42
111118978-AGFEAVEnGTVcR-265
111118978-ELSEYnATAIK-482
112380628-EnTSDPSLVIAFGR-84
112380628-GHTLTLnFTR-103
112380628-nmTFDLPSDATVVLnR(S)-76
112380628-nmTFDLPSDATVVLnR-62
112380628-SScGKEnTSDPSLVIAFGR-84
112380628-YSVQLMSFVYnLSDTHLFPnASSK-121
112380628-YSVQLMSFVYnLSDTHLFPnASSK-130
112789555-nISIVDNEK-949
112789555-QVAcTQQLSnGTLIR-1009
11321561-ALPQPQnVTSLLGcTH-453
11321561-nGTGHGnSTHHGPEYMR-240
11321561-nGTGHGnSTHHGPEYMR-246
11321561-SWPAVGncSSALR-187
113415639-VEQVVKPPQnK(T)-113
113722116-EHYLSSVnK(T)-163
11386147-DnATEEEILVYLEK-80
11386147-DVVTAAGDMLKDnATEEEILVYLEK-80
11386147-LIDnnKTEK-332
11386147-LIDNnKTEKEILDAFDK-332
11386147-NLEKnSTKQEILAALEK-426
11386147-nSTKQEILAALEK-426
11386147-TcDWLPKPnMSAScK-101
11386147-TnSTFVQALVEHVK-215
11386147-TnSTFVQALVEHVKEEcDR-215
11415038-cGWSPEEEWnR(T)-72
11415040-cDGWADcTDHSDELncScDAGHQFTcK-485
11415040-VInQTTcENLLPqQITPR-772
11527402-cYVIPLnTSIVMPPR-170
115298678-TVLTPATNHmGnVTFTIPANR-85
11545873-DSKLnNTNIR-214
11545873-LnNTNIR-214
115527070-GTFTDcALAnMTEqIR-140
115527070-nMTLFSDLVAEK-785
115527070-RGTFTDcALAnMTEQIR-140
115529484-HLnGTITAK-247
115529484-InYTVPqSGTFK-419
115529484-nYTEYWSGSNSGNQK-397
115529484-QnSTMFSLTPENSWTPK-513
115529484-TASnLTVSVLEAEGVFEK-68
115529484-TQDEILFSnSTR-118
116063568-FVLQnASR-314
116063573-FnGTHIPGSPFK-2399
116063573-NDnDTFTVK-831
116063573-THEAEIVEGEnHTYcIR-2187
116063573-VANPSGnLTETYVQDR-1303
116063573-VTAQGPGLEPSGNIAnK(T)-399
116063573-YTPVQQGPVGVnVTYGGDPIPK-948
116174742-MVnMTK-335
116235482-AAALDGDPGAGPGDHnR(S)-80
116295254-TFNMNFISPFTQYnTTR-460
116295258-GEYFVnVTTR-1074
116295258-LNLQTSTSIPnVTEMK-105
116295258-TAScSnVTcWLK-1057
116295258-YFFnVSDEAALLEK-343
11641261-AnFSIK-219
11641261-DLEITnATLQSEEDSR-119
11641261-nISDISENLK-714
11641261-nQTHYALQASLK-294
116534898-DTGELnVTSILDR-112
116534898-InATDADEPNTLNSK-182
116534898-YVQnGTYTVK-462
118421087-nLSFMDAMNK-517
119360348-nTTSVWYTSK-382
119360348-WGQncScHHGGYYNcEDK-268
119372312-NNVITLnITGK-434
119392081-FLNnGTcTAEGK-103
119392081-LISncSK-494
119392081-nGTAVcATNR-70
119393891-GVFITnETGQPLIGK-470
119393891-LEnLSSSEmGYTATLTR-140
119393891-nNTIVnELVR-882
119393891-QVVEnMTR-390
119393891-RGVFITnETGQPLIGK-470
119395738-ELGLYNLMnITR-138
119395738-GLSPGnYSVR-908
119395738-HnLTITQGK-445
119395742-AnHSGAVVLLK-284
119395742-EINSLnLTESHNSR-891
119395742-LWnSTFLEEYSK-958
119395742-QLScVANQnGSQADcELGNPFK-731
119395742-YQTLncSVNVNcVNIR-927
11968009-FnSSSSSLEEK-193
11968009-LINKFnSSSSSLEEK-193
119703744-TGEInITSIVDR-110
119703755-AnTSALAVPSPVSNSASAR-1348
119703755-nTSAASTAQLVEATEELR-1249
119709832-IEVANLnGTSR-138
119964726-AAcAVKPQEVQMVnGTITNPInGK-2136
119964726-DAGVGFPEYQEEDnSTYNFR-747
119964726-DPNSGFVFNLNPLnSSQGYnVSGIGK-951
119964726-DPNSGFVFNLnPLNSSQGYnVSGIGK-957
119964726-GcPEDAAVcAVDKnGSK-543
119964726-HFnYTSLIAFHcK-1757
119964726-HGNLYDLKPLGLnDTIVSAGEYTYYFR-1246
119964726-mnFTGGDTcHK-1312
119964726-MSVINFEcnK(T)-435
119964726-nGSSIVDLSPLIHR-1656
119964726-SLLEFnTTVScDqQGTNHR-112
119964726-TGPVVEDSGSLLLEYVnGSAcTTSDGR-871
119964726-TnITLVcKPGDLESAPVLR-581
119964726-YHnQTLR-400
120587029-nGTSSGLGPScSDAPTTPIK-466
122891870-IQQESLGSAPLMGDDHPnASR-589
122891870-LKVPESENnK(T)-246
122891870-TSnSSQVSNEQDK-250
122891870-TSnSSQVSNEQDKIDAYK-250
123701900-SAFDPPDIPVcLLGnR(T)-312
126012562-cDMDGQnR(T)-357
126012562-cnASSQFLcSSGR-2905
126012562-cRDGTcIGnSSR-2620
126012562-DGTcIGnSSR-2620
126012562-DnATDSVPLR-2127
126012562-DnTTcYEFK-1575
126012562-ELQGncSR-114
126012562-FGTcSQLcnNTK-3839
126012562-FnSTEYQVVTR-446
126012562-GSKDnATDSVPLR-2127
126012562-GVTHLnISGLK-3953
126012562-IETILLnGTDR-729
126012562-IETILLnGTDRK-729
126012562-KLNLDGSnYTLLK-3048
126012562-LHKDnTTcYEFK-1575
126012562-LnGSFR-1995
126012562-LnGTDPIVAADSK-4075
126012562-LNLDGSnYTLLK-3048
126012562-LTScATnASIcGDEAR-3788
126012562-LYWISSGnHTINR-1763
126012562-MHLnGSNVQVLHR-3089
126012562-QSGDVTcncTDGR-4364
126012562-RGSKDnATDSVPLR-2127
126012562-TcPLDEFQcnNTLcKPLAWK-3662
126012562-TcVSncTASQFVcK-3333
126012562-THAnGSIK-2117
126012562-WLcDGDNDcGNSEDESnATcSAR-928
126012562-WTGHnVTVVQR-1511
126012571-ALVnFTR-89
126012571-GVnVTMPAQPGTPPLSSTQLQIDPSLHEFQLVDLSR-554
126012571-IQGEEIVFHDLnLTAHGISHcPTcR-3836
126012571-nLHQSnTSR-1755
126012571-NQELEDNVHISPnGSIITIVGTRPSNHGTYR-3072
126012571-SLTQGSLIVGDLAPVnGTSQGK-3780
126723295-TFLHYDcGnK(T)-68
130484567-KPqnLSPEIEK-1372
13112048-GnYTcVVENK-225
13186236-SPHRPILQAGLPAnK(T)-173
13194201-DLGnLTHLFLHGNR-179
132566680-SnITFNNnDTVSFLEYR-102
132566680-SnITFNNnDTVSFLEYR-108
132566680-TLFAnGSIYPPNEGFcPcLESGIQnVSTcR-310
132566680-TLFAnGSIYPPNEGFcPcLESGIQnVSTcR-330
13273311-HLnSTDDADR-259
13325064-FGSVLGnYScAAQGTQGGSK-1501
13325064-nATQHTAGYFGSDVK-2061
13325075-nGSGAVFPVAGADVQTLR-130
13375891-FMFMEEGAnK(T)-267
13376115-HVYNnLTEEQK-74
13376852-QLVHSFAEGQDQGSAYAnR(T)-91
13376852-TALFPDLLAQGnASLR-104
13376852-VVLGAnGTYScLVR-215
134152686-cYnSTGVDYR-315
13435366-AInDTAAR-629
13435366-AnYTILK-392
13435366-nVTLHVPSK-34
13489087-LGVQDLFnSSK-298
13899338-LQLDcRPLEGnSTVTGqPR-198
14042970-NTnSSNnFSR-116
14042970-NTnSSNnFSR-120
14042970-YKPDTLAVAVEnGTGTDR-389
14149653-EERPLnASALK-64
14249524-TMFnSTDIK-68
14249738-YEFcPFHnVTQHEqTFR-88
14251209-GVTFnVTTVDTK-42
14277677-VLDANDNAPVFnQSLYR-245
145309304-ELSLLLDGLELnK(T)-2196
145309326-cDQcEENYFYnR(S)-1022
145309326-IPAInQTITEANEK-1395
145309326-KIPAInQTITEANEK-1395
145309326-LLnnLTSIK-650
145309326-nISQDLEK-1241
145309326-TAnDTSTEAYnLLLR-1205
145309326-TLAGEnQTAFEIEELNR-1223
145309326-VAAAnVSVTQPESTGDPNnMTLLAEEAR-1161
145309326-VAAAnVSVTQPESTGDPNnMTLLAEEAR-1175
145309326-VnNTLSSqISR-1107
145580631-LGVSSVPScYLIYPnGSHGLINVVKPLR-266
145580631-QTMIDFLQnHTEGSRPPAcPR-178
145611428-VPSIHLLnR(T)-158
145701025-ALLTnVSSVALGSR-1204
145701025-GYQGDGISHcnR(T)-1048
145701025-VnSTELFHVDR-421
14589866-LVQLFPnDTSLK-452
14589889-DKnLSLR-190
14589889-RnWTITR-651
14589889-SnISILR-692
14589889-VDIIVAnLTVTDKDQPHTPAWNAVYR-402
14589931-nISYTLLPPSSNVR-747
146229333-GEPAIFnLSITEAHESGPYK-89
146229333-YDREPAEFnLTK-182
14702169-cTSQHLLnR(T)-437
147900821-VYWNAPSSAPnHTQFLVTVVEK-138
148664205-LQGVPHVGAnVTLScQSPR-169
148728160-IHVAGETDSSNLnVSEPR-413
148728160-SnDTAASEYK-142
148728160-TPEQGSnGTDGASQK-104
148728160-YnATVYSQAAnGTEGQPQAIEFR-342
148728160-YnATVYSQAAnGTEGQPQAIEFR-351
148728162-HGSnHTSTYDK-582
148728162-IHVAGETDSSNLnVSEPR-413
148728162-VSDnESSSnYTYK-391
148728162-VSDnESSSnYTYK-396
148728162-YnATVYSQAAnGTEGQPQAIEFR-342
148728162-YnATVYSQAAnGTEGQPQAIEFR-351
148743793-cPDGFFSnETSSK-152
148743793-GnATHDNIcSGNSESTQK-178
148743793-HIGHAnLTFEQLR-289
148743793-HTncSVFGLLLTQK-165
148743793-RcPDGFFSnETSSK-152
149363636-ALSnISLR-127
149363636-LSHDAnETLPLHLYVK-733
149363636-ncSFQPER-844
149363636-ScVAVTSAQPQnMSR-528
149363636-SInVTGQGFSLIQR-1002
149363636-TEAGAFEYVPDPTFEnFTGGVK-1099
150170672-GnQTALcGGGIQTR-450
150378452-YPncTGGAAGYIDR-433
15055535-SDDNLLnTSALGR-293
15147240-DGSSVTGYnK(T)-275
15147240-MnVTWR-65
153070262-MYncTTTHTLLDHcTFEK-258
153070262-nFSQVLENTSK-440
153070262-SHTSPAInDTVIWDRPSR-539
153082696-AAPAPQEATATFnSTADR-176
153082696-GnETLHYETFGK-153
153252201-KTnESVSEPR-241
153252201-NTNENPQEcFnASK-266
153252201-TnESVSEPR-241
153252201-YGEnNSLSVEGFR-67
153266841-DTAVFEcLPQHAmFGnDTITcTTHGnWTK-183
153266841-DTAVFEcLPQHAmFGnDTITcTTHGnWTK-193
153266841-LGnWSAMPScK-253
153266841-VYKPSAGnnSLYR-162
153791276-FnSTQIAAMAPEHEEPR-206
153791276-KFnSTQIAAMAPEHEEPR-206
153791276-ncSFEDDNIR-356
153791276-TGVNSGVMLMnMTR-247
153791946-VnDSVPFHLGWnSTER-240
153791946-VnDSVPFHLGWnSTER-250
153792095-SYGnISER-428
153792110-TFLnTTVEK-1080
153792495-AnQSWEDSnTDLVPAPAVR-70
153792495-LRAnQSWEDSnTDLVPAPAVR-70
153946395-GPncSEPEcPGNcHLR-184
153946395-LLETVEYnISGAER-1485
153946395-LnWTAADNAYEHFVIQVQEVNK-1366
153946395-LnWTAADQAYEHFIIQVQEANK-1093
153946395-nLTVPGSLR-1301
153946395-nTTSYVLR-1034
153946395-VEAAQnLTLPGSLR-1392
154146262-FDFQGTcEYLLSAPcHGPPLGAEnFTVTVANEHR-4513
154146262-GLcVLSVGAnLTTFDGAR-5242
154146262-LLISSLSESPASVSILSQADnTSK-75
154146262-NPNNDQVFPnGTLAPSIPIWGGSWR-4232
154146262-VITVQVAnFTLR-3719
154146262-VVTVAALGTnISIHK-4145
154146262-VVTVAALGTnISIHKDEIGK-4145
154146262-YLPVnSSLLTSDcSER-5186
154813204-GRPnITHAVPK-93
156231037-HGIQYFNnNTQHSSLFMLNEVK-169
156231037-ITYSIVQTncSK-205
156231037-LNAEnnATFYFK-294
156231037-YNSQnQSNNQFVLYR-48
156523970-AALAAFNAQnnGSNFQLEEISR-176
156523970-KVcQDcPLLAPLnDTR-156
156523970-VcQDcPLLAPLnDTR-156
157266300-AEFnITLIHPK-234
157266300-GPSTPLPEDPNWnVTEFHTTPK-265
157266300-KLnYTLSQGHR-128
157266300-LnYTLSQGHR-128
157266300-nATLVNEADK-818
157266300-nATLVNEADKLR-818
157266300-VPVTLALnNTLFLIEER-681
157276593-LVHHnVTR-208
157384998-ADLnGSNMETVIGR-1415
157384998-ANLnGSNVEEVVSTGLESPGGLAVDWVHDK-498
157384998-ncTTSMcTAEQFR-264
157384998-VLInNSLDEPR-1467
157388900-QVALQTFGnQTTIIPAGGAGYK-259
157388902-DPYcAWSVnTSR-522
157388902-GKNnQTEcFNFIR-106
157388902-GTnFTHLVADR-419
157388902-KGTnFTHLVADR-419
157388902-NnQTEcFNFIR-106
157419150-AVSSFDPEIDLSnQSGR-534
157419150-FIASFNVVnTTK-249
157419150-WEPFGYnVTR-406
157694524-AnFTIYDcSR-696
157694524-cTLQQDcTnSSQQHFWTSASEGPSR-583
157694524-INLnESMQVVSR-500
157694524-RGnISAVAVR-155
160333222-EnGTnLTFIGDK-157
160333222-EnGTnLTFIGDK-160
160333222-LFQncSELFK-127
160333222-nTTIFLK-62
16418467-DKmFSQnDTR-325
16418467-KLPPGLLAnFTLLR-186
16418467-LPPGLLAnFTLLR-186
16418467-mFSQnDTR-325
16445393-LSPEAAIKPnFTVR-537
164519138-AcMnETR-171
164519138-DYYLnK(T)-254
164519138-FFnFSWR-523
164519138-HLLEnSTASVSEAER-150
164519138-LGGWnITGPWAK-194
166235138-IVSPEPGGAVGPnLTcR-303
166235138-LLAnSSMLGEGQVLR-177
166235138-nDTcPELPPPEWGWR-571
166295173-IDGGPVILLQAGTPHnLTcR-140
166295173-VGSTnVSTLVNVHFAPR-297
166362713-EVYPWYnLTVEAK-442
166795299-VIEEFYnqTWVHR-45
166795301-GELnTSIFSSRPIDK-353
166795301-LLHALGGDDFLGMLnR(T)-196
167001141-IcPQGYTccTSEMEENLAnR(S)-79
167001141-SFDDHFQHLLnDSER-116
167466198-AnLTVVLLR-145
167466198-DcPGnWTWPENSQQTPMcQAWGNPLPELK-406
167466198-DHHGAnFScR-183
167466198-LNPTVTYGnDSFSAK-267
167466198-RDHHGAnFScR-183
167466198-TELDLRPQGLELFEnTSAPYQLQTFVLPATPPQLVSPR-202
167614504-cVcNYLGTVQEHcnGSDcQcDK-1041
167614504-GTnYTVR-677
167614504-KcVcNYLGTVQEHcnGSDcQcDK-1041
167614504-LSDTTSQSnSTAK-1279
167614504-MEMPSTPQQLQnLTEDIR-1542
167614504-QADEDIQGTQNLLTSIESETAASEETLFnASQR-1643
167614504-VnASTTEPnSTVEQSALMR-1336
167614504-VnASTTEPnSTVEQSALMR-1343
167830475-VAYSnDSANWTEYQDPR-325
167857788-AQTLAMnVTNFWK-164
167857788-nITLTWR-234
167857790-EnGTISR-103
167857790-QDQcIYnTTYLnVQR-93
167857790-QDQcIYnTTYLNVQREnGTISR-103
167857790-QDQcIYnTTYLNVQREnGTISR-93
167900484-ATDVLnK(T)-220
169163387-AGPNTnGSQFFIcTAK-108
16933542-DQcIVDDITYNVnDTFHK-528
16933542-GGnSNGALcHFPFLYNnHnYTDcTSEGR-430
16933542-HEEGHMLncTcFGQGR-542
16933542-IScTIAnR(C)-139
16933542-ITTTPTNGQQGNSLEEVVHADQSScTFDnLSPGLEYnVSVYTVK-1236
16933542-ITTTPTNGQQGNSLEEVVHADQSScTFDnLSPGLEYnVSVYTVK-1244
16933542-LDAPTNLQFVnETDSTVLVR-1007
16933542-RHEEGHMLncTcFGQGR-542
169636415-VLnFTTK-324
170650661-MnASFSLK-285
170650661-MYnGSVPFEER-341
17136148-LnASLPALLLIR-170
17136148-QPVSPVIHPPVSYnDTAPR-261
17149834-DITDLInNTFIR-162
17149834-LAnNTHQHVFDDLR-98
176866369-SnLSDLLEK-414
178057341-HTGSGILSmAnAGPnTnGSqFFIcTAK-108
17978489-GDKnVTMGQSSAR-278
17978489-LSAVNSIFLSHnNTK-360
17978489-WcPQnSScVnATAcR-33
17978489-WcPQnSScVnATAcR-38
18426875-EAFSnFSSSTLTEVQAISTHGGSVGDK-78
18426875-FVAcQMELLHSnGSQR-146
18497288-DScQQGSnMTLIGEnGHSTDTLTGSGFR-89
18497304-YILDFSLFAYPLPnVTK-368
186910296-NLFLnHSEnATAK-148
186910296-NLFLnHSEnATAK-152
186910296-VVLHPnYSQVDIGLIK-182
187607300-FEnqTGFPPPDSR-330
18765694-IPnNTQWVTWSPVGHK-150
18765694-IQnYSVMDIcDYDESSGR-321
18765694-KLDFIILnETK-520
18765694-LDFIILnETK-520
18765694-nSTVMSR-685
18765694-RIQnYSVMDIcDYDESSGR-321
188497703-LIQPWnR(T)-126
188595687-NDnDTFTVK-826
18860902-APQHVVNHLPPYTnVSLK-462
18860902-EnDTHcIDFSYLLYSQK-101
18860902-GPLANPIWnVTGFTGR-140
18860902-IAVDWESLGYnITR-416
18860902-LGDVEVNAGQnATFQcIATGR-211
189011548-TVLEnSTSYEEAK-259
189011550-ILAPAYFILGGnQSGEGcVITR-280
189011550-TVLEnSTSYEEAK-253
189083844-DVncSVMGPQEK-53
189083844-ILTnNSQTPILSPQEVVScSQYAQGcEGGFPYLIAGK-276
189083844-VTTYcnETmTGWVHDVLGR-119
189163485-FYATnDTEVAQSNFEALQDFFR-145
189163485-LWSSLQTHccSQnK(C)-244
189163485-MDPPcTnTTAASTYLNnPYVR-333
189181666-SAEGTFFInK(T)-157
189217425-EGSLPGnSTISIR-3041
189217425-ERFnISTPAFR-2672
189217425-EVIDTnLTTLR-2209
189217425-FnISTPAFR-2672
189217425-IESINQQLLPLGnISDNMDR-2309
189217425-KIESINQQLLPLGnISDNMDR-2309
189217425-LnDTVGVTK-2695
189217425-nASGDELVR-2106
189217425-nFTFSHTLR-242
189217425-TFnLnTTEVEPcR-2528
189217425-TVRPQcEVcETHSFSFHPMAGcEGcncSR-1357
189217428-IESINQQLLPLGnISDNMDR-700
189217428-LnYTK-837
189458817-DFEDLYTPVnGSIVIVR-251
189458817-KDFEDLYTPVnGSIVIVR-251
189458817-KQNnGAFnETLFR-727
189458817-QNnGAFnETLFR-727
189491647-LVGPSSVVcLPnGTWTGEQPHcR-124
190194386-IVDVnLTSEGK-174
192448443-ITIPPHLAYGEnGTGDK-352
192448443-TLSRPSETcnETTK-393
192448443-YHYncSLLDGTQLFTSHDYGAPQEATLGANK-407
192448443-YHYnGSLMDGTLFDSSYSR-294
192448443-YHYnGTFEDGK-70
192448443-YHYnGTFEDGKK-70
192448443-YHYnGTLLDGTSFDTSYSK-182
194018472-VLPSLGISNVFTSHADLSGISnHSNIQVSEMVHK-338
194018472-VVGVPYQGnATALFILPSEGK-262
194097398-SDFSQTMLFQAnTTR-444
194097398-VGEEYQELQLDGFDNESSnK(T)-113
194097442-nLQTnETR-869
194306539-mYHInETR-185
194328712-DVLnFTcEPK-137
194578885-nVTYGTYLDDPDPDDGFNYK-131
197100230-YHGFLnTSYHR-92
197116389-LNnITIIGPLDMK-183
197333800-QFNDPDnITEcLQR-346
197382758-YHVLHInTTK-108
19743823-cHEGnGTFEcGAcR-481
19743823-DTcTQEcSYFnITK-669
19743823-KDTcTQEcSYFnITK-669
19743823-KEnSSEIcSNNGEcVcGQcVcR-520
19743823-NPcTSEQncTSPFSYK-212
19743823-ScGEcIQAGPNcGWcTnSTFLQEGMPTSAR-50
19743848-IADTnITSIPQGLPPSLTELHLDGNK-102
19923106-HAnWTLTPLK-253
19923129-GNMSGnFTYIIDK-192
19923281-DAAALTnR(S)-464
19923669-EASIVGEnETYPR-608
19923830-LQGLENWGQDPGVSAnASK-455
20127446-DcVEcLLLHSGKPDnQTcHSLcR-654
20127446-SnLTVLR-705
20149540-DPGAAVPGAAnASAqQPR-81
20149540-RDPGAAVPGAAnASAQqPR-81
20149594-ELISnASDALDK-46
20149675-VQAInVSSR-202
20270339-LGQAPANWYnDTYPLSPPQR-88
20302038-HSnYTLPLEESMLYSISR-166
20302038-InVTTLK-46
20302038-InVTTLKDDGDISK-46
20336246-TcTEFHncTEcR-752
205277383-GTAnTTTAGVPcQR-310
205277383-GTGnDTVLNVALLNVISNQEcNIK-629
205360958-nETHSIcTAcDEScK-190
205830426-GnVTQHVQGHR-77
206725547-IEVLHRPEncSK-45
208022658-NNVITLnITGK-333
208973262-IncSWFIR-56
209413730-VEDEGnYTcLFVTFPqGSR-120
209447096-FDTHEYRnESR-292
209447096-GDPSVISVnGTDFTFR-1171
209447096-HPScVnVSK-917
209447096-nFTSVHLSYVELK-462
209447096-NnISLVK-851
209447096-nNSMcTTMR-573
209447096-TLnSSGLPFGSYTFEK-248
209447096-TTnSSAADPR-676
209862839-GPYTLQGLLGcELGPDnTSVPTAK-125
209915570-EQnYSDDVLANMISEPR-440
209915573-EQnYSDDVLANMISEPR-515
209954788-DHLLLPAISHnK(T)-607
209954788-MSLVMPAMAPnETLSGR-624
21166382-SGGnATLQVDSWPVNER-190
211904152-nASEIEVPFVTR-118
211904152-NVNFEDPASAcDSINAWVKnETR-159
21237748-YHQPGHEAVTSAVDQLQQEFHccGSnNSQDWR-159
21264357-FGYILHTDnR(T)-178
21264357-MLNnNTGIYTcSAQGVWMNK-407
21264357-NnLTTYK-385
21264359-FGYILHTDnR(T)-178
21264359-MLNnNTGIYTcSAQGVWMNK-407
21264359-NnLTTYK-385
21264359-SGAVnSSAAR-533
21264602-AQQLLAnSTALEEAMLQEQQR-2568
21264602-cDVcAEGFTGFPScYPTPSSSnDTR-479
21264602-cEIcAPGFYGnALLPGncTR-2019
21264602-DnATLQATLHAAR-2423
21264602-GInASSmAWAR-2196
21264602-LnASIADLQSQLR-2209
21264602-LnTTGVSAGcTADLLVGR-3107
21264602-LVGGPVAGGDPnQTIR-95
21264602-RLnTTGVSAGcTADLLVGR-3107
21264602-TLSELMSQTGHLGLAnASAPSGEQLLR-2303
21264602-VFDLQQNLGSVnVSTGcAPALQAQTPGLGPR-3287
21264602-VWQGHAnASFcPHGYGcR-1330
21265058-GAEYVISPLPnASAPAAQR-141
21361116-FEnQTGFPPPDSR-330
21361116-GQFESVAPSQnFSDSSESDTHPFVIAK-1442
21361116-RGQFESVAPSQnFSDSSESDTHPFVIAK-1442
21361302-FLnDTMAVYEAK-157
21361444-RPQEFVnR(T)-173
21361444-WSITDGYVPILGnK(T)-98
21361787-VnLSAPLLPK-184
214010183-nQSLSLLYK-485
214010183-RnQSLSLLYK-485
214010220-AAnYTSSLNLPDK-379
214010220-DVnYTQIVVDR-419
21450775-HLnASNPTEPATIIFTAAR-286
21489959-EnISDPTSPLR-71
21536376-TLnSTSPFPSK-244
21536376-YPTPGEAPGVVGNFnK(S)-98
21536468-nGSQAFVHWQEPR-345
21536468-SLHVPGLnK(T)-198
21536468-TVAANTPFnLScQAQGPPEPVDLLWLQDAVPLATAPGHGPQR-157
21536468-VAcTSSQGPSSWTHWLPVETPEGVPLGPPEnISATR-339
21686977-GnESLPER-262
21686977-QTLFFnGTR-67
21686977-WNRGnESLPER-262
21717810-AALSnASLLAEAcHQIFEGK-41
21717810-IPGVPGSMPnASWTGNLR-316
21717810-TLnQSETAIQPSWYF-390
217272890-FLnDSIVDPVDSEWFGFYR-129
217272890-GInESYK-109
217272890-GInESYKK-109
217272890-nHSIFLADINQER-94
218505805-LHNQLLPnVTTVER-160
219689110-AnFSGMSER-339
22035692-ETnFSLASGLEAK-59
22095331-FINYnQTVSR-913
221316575-nSTSIYFK-169
221316593-APKPVEMVEnSTDPHPIK-250
221316593-InGTHAR-722
221316593-YnASSFAK-546
221316614-HIPGLIHnMTAR-444
221316614-QGNnHTcTWK-354
221316616-HIPGLIHnMTAR-319
221316632-TNnVSEHEDTDKYR-369
221316760-DLQAnDTGR-485
221316760-GYnVTYWR-844
221316760-VPGnQTSTTLK-666
221316760-VTYQNHnK(T)-289
221316762-VAWLnR(S)-70
22202611-DLDTDFTNnASQPETK-1070
22202611-DSITGSGLEnATISVAGINHnITTGR-399
22202611-DSITGSGLEnATISVAGINHnITTGR-410
22202611-FANEYPnITR-522
22202611-GILnATISVAEINHPVTTYK-811
22202611-GKDLDTDFTNnASQPETK-1070
22202611-HIWSLEISNKPnVSEPEEPK-978
22202611-nNSNNFDLNR-626
22202611-RFANEYPnITR-522
222144239-DGVHLGPNnR(T)-83
222537759-EnSTDYLYPEQLK-305
223029510-YSAHSSHVTNVSFTHnDSHLISTGGK-787
223468595-AnTTQPGIVEGGQVLK-28
223468595-ENQnHSYSLK-899
223468595-ISSLQTTEKnDTVAGQGER-828
223468595-nDTVAGQGER-828
223468595-nMTISR-508
223468595-TAADTTGLQPILNQFTPAnISR-569
223633991-LTGVAGnYTVcQK-353
223633991-MTGSGIYAPnSSR-283
224586817-GnITEYQcHQYITK-210
224586817-LcHTHGWnETSEFMPQGAVFScLYR-581
224586817-LnLTTDPK-165
224586817-nDTLQEAK-786
224994173-NYLGEAVSHnASLEVAILR-121
224994173-VWcLGnETR-784
224994173-YHInK(T)-791
224994199-EALENMnSTLK-265
224994199-TLLnETPEQIK-197
224994199-VLNSIGSDIDnVTQR-386
224994199-YILAQYnTTK-211
22538442-nYTLWR-184
225543438-TMFPnLTDVR-519
225637520-EDNPDKNPEAPLnVSR-244
225637520-HPScWNLVnGTVVPLGEMR-143
225637524-EDNPDKNPEAPLnVSR-93
226054871-EIFVAnGTQGK-50
226371643-LLnGSQR-467
226371643-VPLQSAHLYYnVTEK-540
227430301-HLnGTITAK-247
227430301-InGSAnFSFNDEEMK-287
227430301-InGSAnFSFNDEEMK-291
227430301-InYTVPQSGTFK-419
227430301-nVSTNVFFK-337
227430301-nYTEYWSGSNSGNQK-397
227430301-QnSTmFSLTPENSWTPK-513
227430301-TASnLTVSVLEAEGVFEK-68
227430301-TqDEILFSnSTR-118
227430303-HLnGTITAK-170
227430303-InYTVPQSGTFK-342
227430303-nVSTNVFFK-260
227430303-TASnLTVSVLEAEGVFEK-68
22749415-TILVDNNTWnNTHISR-548
22902130-DGTPLSDGQSnHTVSSK-175
22902130-QDVnITVATVPSWLK-405
22902130-RQDVnITVATVPSWLK-405
229091322-HPDAVAWAnLTnAIR-88
229091322-nQSLVQDMDSMVR-433
229091322-RnQSLVqDMDSMVR-433
229091322-SDLNPAnGSYPFQALR-483
229093316-HPDAVAWAnLTNAIR-88
229093316-nQSLVqDMDSMVR-465
229093316-SDLNPAnGSYPFQALR-515
23110955-INAHNNGnHTFK-72
23110955-YLWSEPQncSATK-101
23110960-YRPENSVAnDTGFTVVAPGK-221
23111005-VDLEDFEnNTAYAK-137
231563300-NLnMSR-240
231569458-KPSPcEFInTTAR-275
23238208-nSTcLDDSWIHPR-54
23238208-SnVTLTLR-265
237648961-QnVTEFPIIK-455
238624149-AnATIEVK-113
238624149-KnASNMEYR-81
239787919-RPAPPAAVLGcYLFncTAR-164
239787919-SSDnVSVTVLR-291
240255478-FYnYTLcR-171
240255478-LFPnASQHITPSYNYAPNPDK-241
240255478-YLNEYnGSYVPPGWK-149
240255535-GPPGVnGTQGFQGcPGQR-1472
240255535-QnLTVTDR-2430
240255535-VAVVQHAPSESVDnASMPPVK-2070
24111244-LTnTTAPPALK-235
241896926-nATTAPNPVR-203
24307907-nASEIEVPFVTR-118
24307907-NVNFEDPASAcDSINAWVKnETR-159
24307911-TDPANQFEWLESTLnNSQQNK-238
24308201-AGPnGTLFVADAYK-160
24497519-TcHESYnR(T)-513
24638433-IYIPLnK(T)-45
24638433-nISGVVLADHSGAFHNK-435
254028242-LAnVSER-327
255652944-DADAcnATNWIEYMFNK-185
255652947-FVTAGSnVTLR-423
255652947-TPASnISTQVSHTK-144
255918077-FEnQTGFPPPDSR-330
255918077-GQFESVAPSQnFSDSSESDTHPFVIAK-455
256000767-SGLcVYNcVPGFSVHTSnETcSGK-1093
256000767-VIInDTEDEPTLEFDKK-2668
256000767-YTSYnVSEK-2563
256017124-LnSTHcQDINEcAMPGVcR-232
256017124-RLnSTHcQDINEcAMPGVcR-232
256217721-AFGSNPnLTK-74
257470977-FVnSTGYLTEAEK-141
257471010-IFLQALNLGIEVInTTDHLK-187
257471010-nYTNAMFK-70
258613943-LVQLFPnDTSLK-423
258613951-YnLSEVLQGK-64
258613957-YnLSEVLQGK-93
259155306-FnYTEFTTPDGHYYDILELPYHGDTLSmFIAAPYEK-217
261337165-EcYYNLNDASLcDNVLAPnVTK-1366
261337165-GnTTTLISENGHAADTLTATNFR-378
261337165-KEcYYNLNDASLcDNVLAPnVTK-1366
261337165-YVQDQVAAPFQLSnHTGR-347
261337169-EcYYNLNDASLcDNVLAPnVTK-998
261337169-KEcYYNLNDASLcDNVLAPnVTK-998
261337173-EcYYNLNDASLcDnVLAPnVTK-945
261337173-GnTTTLISEnGHAADTLTATNFR-52
261337173-KEcYYNLNDASLcDnVLAPnVTK-945
261878497-DWANAnVSR-88
262050546-YNSQnQSNNQFVLYR-48
262118282-LSGnLTLLR-77
262118282-YnYTEDPTILR-1043
262206315-DnYTDLVAIQNK-73
262206315-IGGIWTWVGTnK(S)-117
262399375-nSTFKnmQR-4
268834192-VVAnGTGTQGQLK-272
270265859-HVLVLPnNSITLDGSR-733
270265859-LSNLDPGnYSFR-498
270288820-NIQNnVScYLEGK-176
270483821-nQSVPLSccR-103
270483821-TYnGTNPDAASR-63
27262663-NcnNSFAEcSSQDVVTKPDcNcLYPK-172
27262663-NVFnETK-154
27262663-VKNVFnETK-154
27262667-NcnNSFAEcSSQDVVTKPDcNcLYPK-172
27262667-NVFnETK-154
27436891-EGNPFGPFWDQFHVSFnK(S)-160
27436940-APSnVSTIIHILYLPEDAK-305
27436940-HDYILLPEDALTnTTR-3015
27436940-HnGTGHDQWALDHVEVVLTR-3411
27436940-HSAQWALDDVLIGMnDSSQTGFQDK-1599
27436940-IGSEnnMTScHRPIcR-2961
27436940-nETFcAATPSAMIFGK-1266
27436940-nNSADWIQLEK-289
27437030-LLnLSR-44
27477039-LFnVTPQDEQK-102
27477039-TVVTYHIPQnSSLENVDSR-70
27477074-AGSLWDPnITAcK-183
27477134-GPTnNTcVVR-1441
27502405-nHTWLPVSDDAcYR-83
27597078-AnLTGWDPQK-380
27597078-DLVPATnYSLR-293
27597078-IGGPAPSPSVLnVTGVTQSTMFScEAHNLK-191
27597078-LncSVEGMEEPDIQWVK-63
27597078-LSSSnASVAWMPGADGR-240
27597078-TATVHLQALPAAPFnITVTK-230
27734709-ENVGIYnLSK-618
27734709-LEnITTGTYTIHAQK-369
27735143-ASSSWQSVnESGDQVHWSPGQAR-277
27735143-NYPGTYPnHTVcEK-64
27894381-YAVYWnR(S)-42
281485550-AWGTPcEMcPAVnTSEYK-1581
281485550-ncTDIDEcR-1067
28373099-SLVnSSDK-50
28373099-TLnISHDLHSLLPEVSPMK-119
28376633-FALDWASVLPTGnLSAVNR-611
28376633-LSDIYnR(S)-702
28376633-MGQnVSLNLR-391
28416927-GVAVTnTSK-75
284447287-nASAVVLYNEER-131
284807150-DLGPTLAnSTHHNVR-222
284807150-MELSMGPIQAnHTGTGLLLTLQPEQK-11
284807150-TYTYADTPDDFQLHnFSLPEEDTK-98
285002214-VnGSLDR-300
28610149-EQYTIInR(T)-83
28610149-nLScIVNEGK-131
28610151-EGANDFVVTFnTSHLQK-151
28610151-WTHVnLSSTK-182
289547636-KnQSVNVFLGHTAIDEMLK-296
289547636-nQSVNVFLGHTAIDEMLK-296
290656011-GSSVILncSAYSEPSPK-73
290656011-LPSGMLVISnATEGDGGLYR-210
290656011-TLSDVPSAAPQnLSLEVR-639
290656011-TPASDPHGDnLTYSVFYTK-470
291045220-AnLTWSVK-366
291045220-TPLVQEVHQnFSAWcSQVVR-691
291045220-WWHQQTnATQEVVR-133
291084739-LnGSLATFSTDQELR-105
291219907-nATQEALR-218
291219907-YnISFHK-200
294660768-AKPQGQWAEDVLGnK(T)-79
294660768-SEASEGnITVTcR-220
294660768-TVPPMVnVTR-210
294660768-VcEIHEDnSTR-125
294862302-DnGSYFFR-113
294862302-NncSLSIVDAR-100
294997306-LGAnGSHIPQTSSVFSIEVYPEDHSELQSVR-141
294997306-ncSTITLQnITR-641
294997306-ncSTITLQnITR-649
29550838-AVLVNnITTGER-109
29550838-LQQDVLQFQKnqTNLER-144
29550838-nQTnLER-144
295849303-QSVPAHFVALnGSK-407
295849303-TmFPnLTDVR-437
296010912-RnNTFLSLR-169
296010912-VnVTVEDER-156
296010988-FLTEVEKnATALYHVEAFK-41
296010988-nATALYHVEAFK-41
296080754-GTAGNALMDGASQLMGEnR(T)-335
29826291-LQNnISYQMADIHHLK-115
300244535-EQYTIInR(T)-83
300244535-ETHLETnFTLK-157
300244535-LTVnLTNDR-390
300244535-nLScIVNEGK-131
300244535-nYTIFYR-492
300244535-SHLQnYTVnATK-379
300244535-SHLQnYTVnATK-383
300244535-VKPNPPHnLSVINSEELSSILK-227
30089937-HnFTASLLTLR-280
30089937-VQQVGHYPPAnSSLSSR-71
301172750-AFGQFFSPGEVIYnK(T)-4960
301172750-GncTYVLMR-5096
301172750-VVLLDPKPVAnVTcVNK-5046
302191651-ERPPTFLTPEGnASNK-257
302191651-ERPPTFLTPEGnASNKEELR-257
302191651-FnHTQTIQQK-223
302191651-GSALHEDIYVLHEnGTLEIPVAQK-488
302191651-LSPYVnYSFR-697
302191651-nGTHFDIDK-83
302191651-nGTHFDIDKDPLVTMKPGTGTLIINIMSEGK-83
302191651-NLnFSTR-1000
302191651-QKDGDDEWTSVVVAnVSK-783
302191651-VNVVnSTLAEVHWDPVPLK-839
302191651-YQPInSTHELGPLVDLK-974
304571945-AAGTLEDVYnR(T)-276
30578410-AMSSnETAAYK-641
307775422-LTGSDVNLLAENLLSPEDMVLFHnLTQPR-530
307775437-AIcTEIAncSLK-200
308522730-GSVALVIHnITAQEnGTYR-114
308522730-GSVALVIHnITAQEnGTYR-120
310110100-cGAnGTIER-1323
311893350-LYSDYLYFASSnK(S)-409
312283703-NVIIWGnHSSTQYPDVNHAK-97
31317307-ccLLPqAncSVHTAPPAEASMGTR-533
313760624-VLEnSTK-453
313760624-VncSVPEEK-151
31377697-AMnTSQVEALGIQMLPGYR-381
31377697-TALWVATDHnMDnTSTVLR-96
31377806-AnLTNFPEnGTFVVNIAQLSQDDSGR-83
31377806-ANLTnFPEnGTFVVNIAQLSQDDSGR-90
31377806-LSLLEEPGnGTFTVILNQLTSR-421
31377806-QIGLYPVLVIDSSGYVNPnYTGR-186
31377806-VPGnVTAVLGETLK-469
31377806-WnNTGcQALPSQDEGPSK-499
315138990-DLDTDFTNnASQPETK-823
315138990-DSITGSGLEnATISVAGINHnITTGR-152
315138990-DSITGSGLEnATISVAGINHnITTGR-163
315138990-FANEYPnITR-275
315138990-GILnATISVAEINHPVTTYK-564
315138990-GKDLDTDFTNnASQPETK-823
315138990-HIWSLEISNKPnVSEPEEPK-731
315138990-nNSNNFDLNR-379
31542947-LVQDVAnNTNEEAGDGTTTATVLAR-103
315434240-LTDVETQVLnQTSR-154
315434271-SEGTnSTLTLSPVSFENEHSYLcTVTcGHK-303
31543806-cnDTIPEDFQEFQTQNFDR-941
315467841-DVYSnLSHLPGAPGGPPAPQGLPYcPER-57
315467841-ELGPLYTnITADIGTDPR-337
31657142-LDLPVnTSIPnVTEVK-100
31657142-LDLPVnTSIPnVTEVK-105
31657142-nTTFNVESTK-418
31657142-QTQVGIVQYGEnVTHEFNLNK-217
31657142-SEnASLVLSSSNQK-1113
31982953-FLSYnVTR-373
320118911-cQcEPGFQLGPNnR(S)-198
320461732-LnSSQEDPGTVYqcVVR-216
320461732-SnFTLTAAR-242
321267600-ALAYGEKnLTFEGPLPEK-366
321267600-InFTLR-72
321267600-nLTFEGPLPEK-366
32171249-SVVAPATDGGLnLTSTFLR-78
32171249-WFSAGLASnSSWLR-51
322302953-DPYcGWDPGTHAcAAATTIAnR(S)-542
32307144-EQInITLDHR-197
32307144-YIHQnYTK-538
32307144-YncSIR-686
323276688-nITQIVGHSGcEAK-39
323362946-cPmAGISHTAWHSnR(T)-289
323362946-DHPnATVWR-206
32454741-SLSnSTAR-120
32469517-HNnITSISTGSFSTTPNLK-104
32469517-LLEPDKEMENFYVFHnGSLVIESPR-345
32469517-QVLLLQDSFMncSDSIInGSFR-281
32469517-QVLLLQDSFMncSDSIInGSFR-288
324711034-ADDcALPYLGAIcYcDLFcnR(T)-78
32483374-IINDnATYcR-207
32483410-LcDnLSTK-288
32490559-TSPAncTWLILGSK-56
325651886-GNVISSHGNPILLnSSIPEDPSIK-311
325651886-IKLDnYSTQELGK-333
325651886-LDnYSTQELGK-333
32698686-APSTEYnQSHIK-406
32698686-ELFYGHGDHLIDQGLDVGnLTQQR-776
32698686-ELQQFnYTWLR-845
32698686-QSInETPLGSLSK-294
327315343-DITDLInNTFIR-26
32967311-TASVSInQTEPPK-435
331284207-GETASLLcnISVR-463
331284207-IGPGEPLELLcnVSGALPPAGR-327
332309226-SVQLHDSGnYScYR-93
33239443-GQTEIQVNcPPAVTEnK(T)-53
332800999-SFSVYTnGSTVPSPVK-198
33286418-LnFSHGTHEYHAETIK-75
333440434-EAGnHTSGAGLVQINK-83
333440434-LKPLFnK(S)-57
333440461-AATcINPLnGSVcERPAnHSAK-798
333440461-AATcINPLnGSVcERPAnHSAK-807
333440461-cEnLTTGK-966
333440461-cInQSIcEK-957
333440461-DLDMFInASK-1082
333440461-EWLPLnR(S)-267
333440461-GcScFSDWQGPGcSVPVPAnQSFWTR-209
333440461-GIcnSSDVR-184
333440461-IDSTGnVTNELR-300
333440461-ISnSSDTVEcEcSENWK-148
333440461-MPSQAPTGNFYPQPLLnSSMcLEDSR-927
333440461-nHScSEGQISIFR-615
333440461-VFHIHnESWVLLTPK-312
333440461-YnWSFIHcPAcQcnGHSK-938
33356541-EGHFYYnISEVK-64
33356541-IYSnHSALESLALIPLQAPLK-346
33359680-HTVFWnSSnPK-26
33359682-HTVFWnSSNPK-26
33469985-YHYnGTFLDGTLFDSSHNR-174
33469985-YHYnGTLLDGTLFDSSYSR-286
336285443-DGQLLPSSnYSNIK-449
33695155-TAGAnGTSGFFcVDEGR-112
339275807-IYSnHSALESLALIPLQAPLK-303
339275810-VSnVScQASVSR-55
341913724-nVTLHcTDGSSR-1017
341914298-AENQVnVTcQVR-269
341914298-GTAnLSETIR-244
341915544-FAnNTEGQcGTcTNDR-1365
341915544-nVTLHcTDGSSR-1899
341916196-GLnVTLSSTGR-1328
343168772-EGDnITLK-265
343168772-IIISPEEnVTLTcTAENQLER-480
343168772-LGDcISEDSYPDGnITWYR-167
343168772-LnLSEnYTLSISNAR-91
343168772-LNLSEnYTLSISNAR-95
343168772-NAIKEGDnITLK-265
343168772-nATGDYK-306
343168772-nATVVWMK-361
34335272-DPYHVWYQGNASLGGHLTHVLEGPDTnTTIIqLQPLQEPESWAR-64
34734062-cATPHGDnASLEATFVK-98
34734066-cATPHGDnASLEATFVK-98
34734068-cATPHGDnASLEATFVK-98
34734068-NcQDIDEcVTGIHncSInETcFNIQGGFR-535
34734068-NcQDIDEcVTGIHncSInETcFNIQGGFR-539
350276158-QnGSASSVAGPASGLDK-225
355594753-EDALnETR-86
355594753-EDALnETRESETK-86
355594753-EIRHnSTGcLR-291
355594753-ELPGVcnETMMALWEEcKPcLK-103
355594753-HnSTGcLR-291
355594753-KEDALnETR-86
355594753-KEDALnETRESETK-86
355594753-KKEDALnETR-86
355594753-LAnLTQGEDqYYLR-374
355594753-LKELPGVcnETMmALWEEcKPcLK-103
355594753-MLnTSSLLEQLNEQFnWVSR-354
355594753-QLEEFLnQSSPFYFWMnGDR-145
356640192-HVLVLPnNSITLDGSR-144
357933596-cnDTVPEDFEPFR-817
357933596-cnDTVPEDFEPFRR-817
357933596-LGFLGnQSQGcLPAR-287
366039949-AnSTGTLVITDPTR-494
366039949-GTEWLVnSSR-457
371502087-nESTGSLGTQGR-297
371502087-WncSTVDnTSVFGR-105
371502087-WncSTVDNTSVFGR-99
371873523-TELFSSScPGGIMLnETGQGYQR-63
374671758-ELNILFLnK(T)-179
375298691-TFAnGSLAFR-101
37588873-VPHTGVnR(T)-59
38016904-EVQcLSTnQTLSTR-1001
38016904-LVSGnLTDR-490
380503846-HVNEInATIYLLK-308
380503846-LHnETR-458
380503846-LITEEAnR(T)-735
380503846-LSnLSNLSHDLVQEAIDHAQDLQQEANELSR-571
380503846-nASGIYAEIDGAK-550
380503846-nLTEVVPQLLDQLR-780
380503846-RPASnVSASIQR-803
38372923-ALmnGSESR-88
38372925-ALMnGSESR-152
38372925-ILLTcSLnDSATEVTGHR-44
38455402-SYnVTSVLFR-85
38569407-GHTnGTKPLDGFDVWK-366
38638698-LNNAWQScPHNnVTGIAFEDVPITSR-921
38638698-LSWTFLnK(T)-165
38683827-FnLTANQHLLAPGFVSETR-94
38683827-GNWEnLTSPGPTK-778
38683836-DIYTFDGALnK(S)-73
38683836-SDAVSHTGnYTcEVTELTR-111
39725636-FTFTSHTPGEHQIcLHSnSTK-125
39725934-VTQnLTLIEESLTSEFIHDIDR-285
39753957-HLnSSHPR-399
39777608-FEAEHISnYTALLLSR-69
39777608-GLLYAASHSGVVQVPMAncSLYR-525
39777608-InSSLQLPDR-410
39777608-KInSSLQLPDR-410
39930577-GLDPnYTTWMDVMER-108
40068512-SQnDTVTPDVWYTSKPK-377
40254442-LTLnGSK-1183
40254442-YTLDPnITSAGPTK-1253
40255013-LQLSnGnMTLTLLSVK-197
40255013-NDAGSYEcEIQNPASAnR(S)-224
40255013-RNDAGSYEcEIQNPASAnR(S)-224
40255013-SDLVNEEATGQFHVYPELPKPSISSnNSNPVEDK-152
40255029-TnVSGSIR-134
40255043-LSFGSnSSDFK-486
40317626-GcSSSTSVLLTLDnNVVnGSSPAIR-248
40317626-KVScPIMPcSnATVPDGEccPR-360
40317626-VScPIMPcSnATVPDGEccPR-360
40317626-VVnSTTGPGEHLR-1067
40317628-VVnSTTGTGEHLR-1069
40548389-ASSEVNLANLPPSYHnETNTDTK-96
40548389-GSnGTIcDNQR-204
40548389-VGnnTIHVHR-106
40549451-ANQQLnFTEAK-53
40549451-KANQQLnFTEAK-53
40807482-DHnATSILQQLPLLSAmR-48
40807482-GDQLILNLNnISSDR-401
41152506-ELDLTcnITTDR-300
41152506-LEnWTDASR-618
41152506-nNSWVK-525
41152506-YSVLIMAEKPVGDLSSPnETK-600
41327732-DSLSInATNIK-352
41327732-EFVENSEcIQcHPEcLPQAMnITcTGR-568
41327732-ncTSISGDLHILPVAFR-361
41327732-TcPAGVMGEnNTLVWK-603
41327734-cDPScPnGScWGAGEENcQK-196
41327734-DSLSInATNIK-352
41327734-ncTSISGDLHILPVAFR-361
41393602-NcGVncSGDVFTALIGEIASPNYPKPYPENSR-174
41872557-nFTSPnGTIESPGFPEK-152
41872557-nFTSPnGTIESPGFPEK-157
42560233-ADANPPATEYHWTTLnGSLPK-286
42560233-NPnGTVTVISR-202
42741655-AnLSGGVWK-106
42741655-cLQHFYGPnHEHcFnR(T)-399
42741655-HVFPHnHTADIQSEVHcIFSPqIEEPSQcPDcVVSALGAK-149
42741655-nFTVAcqHR-785
42741655-NNVRcLQHFYGPNHEHcFnR(T)-399
42741655-nSSGcEAR-405
42741655-VLLGnEScTLTLSESTMNTLK-607
4501915-GLLHLEnASYGIEPLqnSSHFEHIIYR-144
4501915-GLLHLEnASYGIEPLqnSSHFEHIIYR-154
4501915-GYVEGVHnSSIALSDcFGLR-125
4501915-nFSScSAEDFEK-381
4501987-YAEDKFnETTEK-402
4501989-FTKVnFTEIQK-251
4501989-VnFTEIQK-251
4502067-WnITmESYVVHTNYDEYAIFLTK-115
4502277-FKLEWLGncSGLNDETYGYK-158
4502277-LEWLGncSGLNDETYGYK-158
4502277-nESLETYPVMK-193
4502277-VLGFKPKPPKnESLETYPVMK-193
4502281-FLKPYTLEEQKnLTVcPDGALFEQK-124
4502281-nLTVcPDGALFEQK-124
4502337-DIVEYYnDSNGSHVLQGR-109
4502337-DIVEYYNDSnGSHVLqGR-112
4502337-FGcEIENnR(S)-128
4502343-QDFLDTYNnLTLK-154
4502343-YLLNLnHSEK-198
4502403-LLQVVYLHSNnITK-311
4502403-MIEnGSLSFLPTLR-270
4502421-AAVPGnTSTPScQSTnGQPQR-91
4502421-IILnFTSLDLYR-363
4502421-LnGSITSPGWPK-599
4502425-FnLSQIPEGEVVTAAEFR-241
4502503-LSVDKDQYVEPEnVTIQcDSGYGVVGPQSITcSGnR(T)-528
4502503-LSVDKDQYVEPEnVTIQcDSGYGVVGPQSITcSGnR-506
4502551-nATYGYVLDDPDPDDGFNYK-131
4502787-nVTSESTccVAK-76
4502787-VEnHTAcHcSTcYYHK-102
4502951-ASQnITYHcK-1367
4503009-DLQGNPIAnATISVEGIDHDVTSAK-390
4503009-GnETIVNLIHSTR-139
4503037-IVTPEEYYnVTVQ-216
4503037-VnETEMDIAK-160
4503139-GLVSGGLYESHVGcRPYSIPPcEHHVnGSRPPcTGEGDTPK-192
4503139-nTTWQAGHNFYNVDMSYLK-38
4503143-GSLSYLnVTR-263
4503155-YSVAnDTGFVDIPK-221
4503155-YSVAnDTGFVDIPKQEK-221
4503349-SnTSQLAFLLYNDQPPQPSK-86
4503471-DGnASGTTLLEALDcILPPTRPTDKPLR-222
4503487-YAVYWnSSNPR-37
4503627-LETTVnYTDSQRPIcLPSK-491
4503627-VYSGILnQSEIK-450
4503635-GHVnITR-121
4503635-nFTEnDLLVR-416
4503635-SRYPHKPEInSTTHPGADLQEnFcR-143
4503635-YPHKPEInSTTHPGADLQENFcR-143
4503689-MDGSLNFnR(T)-686
4503899-QGIDFcPGQnVSGVTTHNLEDHTK-423
4503987-nFTMNEK-203
4504009-HmSLALnR(T)-192
4504009-LGIYADVGnK(T)-139
4504061-GASnLTWR-405
4504061-GPGIKPnQTSK-362
4504061-TPMTnSSIQFLDNAFR-279
4504061-YPHNHHVVnNTLEGncSSK-111
4504061-YPHNHHVVNnTLEGncSSK-117
4504061-YYnYTLSInGK-183
4504151-cLSKEnATTDLLTK-265
4504151-DVEcGEGHFcHDnqTccR-530
4504151-EnATTDLLTK-265
4504151-YGccPMPnATccSDHLHccPQDTVcDLIQSK-236
4504425-LGEMWnNTAADDKQPYEK-134
4504647-NTSPDTnYTLYYWHR-157
4504747-AHcVWLEcPIPDAPVVTnVTVK-926
4504747-ELAVPDGYTnR(T)-86
4504747-nITIVTGAPR-265
4504747-SLDAYPILNQAQALEnHTEVQFQK-605
4504747-TSIPTINMEnK(T)-969
4504747-VWnSTFIEDYR-935
4504747-VWnSTFIEDYRDFDR-935
4504893-HGIQYFNnNTQHSSLFMLNEVK-169
4504893-ITYSIVQTncSK-205
4504893-LNAENnATFYFK-294
4504957-IAVQFGPGFSWIAnFTK-101
4504957-LnSSTIK-275
4504957-VASVINInPnTTHSTGScR-257
4504957-VQPFnVTQGK-356
4504957-WQMnFTVR-49
4504991-LnATADILR-138
4505011-HYHSMEVFTHYDLLNLnGTK-644
4505021-VIDLWDLAQSAnLTDK-268
4505021-VIDLWDLAQSAnLTDKELEAFREELK-268
4505039-AGHFQnTSSPSAR-177
4505047-AFEnVTDLQWLILDHnLLENSK-88
4505047-KLHINHNnLTESVGPLPK-127
4505047-LHINHnnLTESVGPLPK-127
4505167-QnQSLVYGK-447
4505405-NDRnSSDETFLK-249
4505529-QNQcFYnSSYLnVQR-93
4505821-TFYWDFYTnR(T)-105
4505891-EQYIHEnYSR-548
4505891-SAEFFnYTVR-63
4505991-VIDGMTVVHSIELQATDGHDRPLTncSIINSGK-190
4506113-GEnFTETDVK-197
4506115-EVFVHPnYSK-290
4506439-LHTFESHKDEIFQVHWSPHnETILASSGTDR-328
4506455-VVRPDSELGERPPEDnQSFQYDHEAFLGK-53
4506547-RnMTQGR-62
4506547-SnSSMHITDcR-104
4506775-YAESDPTVPcnETR-148
4506919-MPFPIDQDFYVSPTFQDLLnR(T)-413
4506951-EKKPNNLnDTIK-114
4506951-ELGDnVSMILVPFK-201
4506951-FnQTMQPLLTAQNALLEDDTYR-79
4506951-KPNNLnDTIK-114
4506951-TGVHDADFESnVTATLASINK-323
4507047-NWQLTEEDFGnTSGR-226
4507157-AASnFTEIK-1706
4507157-HFnESR-2054
4507157-nSTVEYTLNK-1986
4507157-SLTTSLHnK(T)-1894
4507239-IAPASnVSHTVVLRPLK-88
4507267-LSLQNTAEIQHcLVNAGDVGcGVFEcFEnNScEIR-73
4507353-EnYSHHTQDDR-152
4507463-ISLHcPccTFVPSNnYIIPnK(S)-241
4507463-ISLHcPccTFVPSNNYIIPnKSEELEAR-241
4507463-LTSPPEDYPEPEEVPPEVISIYnSTR-72
4507463-nASNLVK-140
4507483-GFQWVTGDnNTSYSR-115
4507509-FVGTPEVnQTTLYqR-53
4507509-SHnRSEEFLIAGK-101
4507521-nSTFSEIFK-344
4507565-ALVAVVAGnSTTPR-105
4507575-YIHPQnNSIccTK-54
4507677-EEEAIqLDGLnASQIR-62
4507677-ELISnASDALDK-107
4507677-GVVDSDDLPLnVSR-445
4507677-HNnDTQHIWESDSnEFSVIADPR-217
4507677-IADDKYnDTFWK-481
4507677-LGVIEDHSnR(T)-502
4507677-TDDEVVQREEEAIQLDGLnASqIR-62
45505145-VLnGTLLMAPSGcK-142
45505173-AcVYnNTLNNAMPVR-441
4557010-FNPnISWQPIPVHTVPITEDR-133
4557010-KnLTLMATTSQLPK-267
4557010-nLTLMATTSQLPK-267
4557010-QTPEYQnESSR-177
4557010-YEQLQnETR-167
4557010-YHGFLnTSYHR-92
4557040-ILFYNVVVENLDKPSSSELHSIPAPAnSTK-491
4557040-MMQYnVSIK-380
4557040-NIQNnVScYLEGK-176
4557040-NVGPnTTSTVISTDAFRPGVR-580
4557251-InTTADEK-278
4557251-InTTADEKDPTNPFR-278
4557251-nISQVLEK-439
4557287-DKncTSR-170
4557351-EnETEIIK-284
4557351-WSDIWnATK-85
4557369-EQMQDALGnNSSFHHR-163
4557369-EQMQDALGNnSSFHHR-164
4557369-LVNQnASR-200
4557373-DVQIIVFPEDGIHGFnFTR-119
4557373-FnDTEVLQR-150
4557373-NPVGLIGAEnATGETDPSHSK-349
4557373-WNPcLEPHRFnDTEVLQR-150
4557427-GYLTSFEMFnSTYK-232
4557485-AGLQAFFQVQEcnK(S)-358
4557485-EHEGAIYPDnTTDFqR-138
4557485-ELHHLQEQnVSNAFLDK-762
4557485-ELHHLQEQnVSNAFLDKGEFYIGSK-762
4557485-EnLTAPGSDSAVFFEQGTTR-397
4557501-YSAEVHMSIPnVSLPLR-105
4557541-GnVSAcAR-158
4557679-cPEDYEGKncSHLK-559
4557679-DDFFGHYAcDQNGnK(T)-217
4557679-DGnSSLIAAVAEVR-1045
4557679-ncSHLK-559
4557679-ncSHLKDHcR-559
4557679-TTPcEVIDScTVAMASnDTPEGVR-585
4557733-DEcWcPAnSTGK-421
4557733-DGTQQAVPLEHPSSPWGLnLTEK-343
4557791-VnLTLR-343
4557791-WSFSnGTSWR-352
4557871-cGLVPVLAEnYnK(S)-432
4557871-cGLVPVLAENYnKSDNcEDTPEAGYFAVAVVK-432
4557871-QQQHLFGSnVTDcSGnFcLFR-630
45594240-GTDnITVR-40
45827767-YTGTRPSNLAnNTILVK-79
45935383-KYPScGGLLQSPIDLHSDILQYDASLTPLEFQGYnLSANK-80
46255041-NQKPRPTInVTcTR-142
46370066-DAnSSIYK-89
46370066-EMLHnATFcLVPR-330
46370069-cTnLSEGVLSVR-288
46410929-DLcGPDAGPIGnATGQADcK-56
46909592-DFQHLLnR(T)-237
47132549-DQcIVDDITYnVnDTFHK-528
47132549-GGNSNGALcHFPFLYNNHnYTDcTSEGR-430
47132549-HEEGHmLncTcFGQGR-542
47132549-IScTIAnR(C)-139
47132549-ITTTPTNGQQGNSLEEVVHADQSScTFDnLSPGLEYnVSVYTVK-1236
47132549-ITTTPTNGQQGNSLEEVVHADQSScTFDnLSPGLEYnVSVYTVK-1244
47132549-LDAPTNLQFVnETDSTVLVR-1007
47132549-RHEEGHMLncTcFGQGR-542
47132555-DQcIVDDITYnVnDTFHK-528
47132555-GGnSNGALcHFPFLYnNHnYTDcTSEGR-430
47132555-HEEGHmLncTcFGQGR-542
47132555-IScTIAnR(C)-139
47132555-RHEEGHmLncTcFGqGR-542
47132557-DQcIVDDITYnVnDTFHK-528
47132557-DQcIVDDITYnVnDTFHKR-528
47132557-EDVDYHLYPHGPGLNPnASTGQEALSQTTISWAPFQDTSEYIIScHPVGTDEEPLQFR-2199
47132557-GGnSNGALcHFPFLYnNHnYTDcTSEGR-430
47132557-HEEGHmLncTcFGQGR-542
47132557-HEEGHMLncTcFGqGRGR-542
47132557-IScTIAnR(C)-139
47132557-ITTTPTNGQQGNSLEEVVHADQSScTFDnLSPGLEYnVSVYTVK-1236
47132557-ITTTPTNGQQGNSLEEVVHADQSScTFDnLSPGLEYnVSVYTVK-1244
47132557-LDAPTNLQFVnETDSTVLVR-1007
47132557-RHEEGHmLncTcFGqGR-542
47132557-WTPLnSSTIIGYR-1291
47524177-HIVInGSSFGADGFPYVQVLK-290
47524177-TADInSSEVEVLYLR-311
4757886-nVScLWcNTNK-54
4758022-EnYSSVDANGIQSqMLSR-100
4758022-IEFYLKnFTSAK-221
4758062-VLnASTLALALANLnGSR-104
4758062-VLnASTLALALANLnGSR-92
4758062-VVDDVSnQTScR-292
4758062-WTPGAHGETFLHTnYSLK-168
4758092-QInSSISGNLWDKDQR-299
4758248-HHDYYITSTSnGSLEGLENR-139
4758248-KHHDYYITSTSnGSLEGLENR-139
4758422-SIncSGVTR-69
4758462-IFLQALNLGIEVInTTDHLK-241
4758462-nYTNAMFK-124
4758598-cVLTFAHEGQqYnITR-219
4758598-InLTWHK-66
4758950-DTnGSQFFITTVK-148
4759238-IVnETLYENTK-118
48255943-AFnSTLPTMAQMEK-57
4826673-EDAQInTTIGSVTAQDPDAAR-399
4826673-IFNIDSGnGSIFTSK-437
4826708-TcnASQGFK-100
4826764-LSPQInASNFYFnK(T)-249
4826764-LSPQInASNFYFnK-242
4826898-STGGAPTFnVTVTK-100
4826904-DAnLTGLSDNK-321
4826904-DAnLTGLSDNKEIFLSK-321
4826904-WVEnNTnNLVK-157
48375180-ncTSYGVLDISK-321
4885065-KVnASVPR-551
4885135-FTTMHLPLncTELSSVIK-222
4885375-ALAAAGYDVEKnNSR-76
4885653-SLPATLPQcQAAnK(T)-240
48928056-nSTIEAANLAGLK-184
48928056-QRnSTIEAANLAGLK-184
5031613-EAPnISR-94
5031631-ANIQFGDnGTTISAVSNK-105
5031631-cNMInGTDGDSFHPLITK-249
5031631-TMVFPVMYLnESVHIDK-412
5031701-AAPcPVPSSPGQELcGNNnVTYISScHMR-215
5031701-AEccASGNIDTAWSnLTHPGNK-73
5031863-AAIPSALDTnSSK-551
5031863-ALGFEnATqALGR-69
5031863-DAGVVcTnETR-125
5031863-EPGSnVTMSVDAEcVPMVR-192
5031863-GLnLTEDTYKPR-398
5031863-HERDAGVVcTnETR-125
5031863-TVIRPFYLTnSSGVD-580
50363217-QLAHQSnSTNIFFSPVSIATAFAMLSLGTK-70
50363217-YLGnATAIFFLPDEGK-271
50363217-YLGnATAIFFLPDEGKLQHLENELTHDIITK-271
50659080-FnLTETSEAEIHQSFqHLLR-106
50659080-TLnQSSDELQLSMGNAMFVK-127
50659080-YTGnASALFILPDQDK-271
50659093-ALHALnVTWR-336
50659093-QEIFTHIMDQYSYcTPSHIPFSnR(S)-226
50659093-RPYVSYVnNSIAR-748
50659093-YSSnHTEHSQNLR-890
51100978-VQEVLnGTEVNLQHLTALVDcR-351
51100978-VWDTAVGLnHTAEPSLqTLER-144
51317380-nLTEKPPHIEVYETAEDR-225
51317399-NYFHYnQSYPPTYNVK-321
51317399-YDLPASINFILnK(T)-161
51477714-DSVInLSESVEDGPK-78
51477714-FIVESLTPSSLSLMHSPPGTQnISEINLSPMEISTFR-1125
51477716-AnLTSMLIQR-305
51477716-NLGFncTTSQGK-1093
51558724-LPNNMnQTK-1276
51558724-MVGcDYEIDSnATEDR-685
5174463-HFYFnK(T)-306
51873067-nGSGAVFPVAGADVQTLR-130
51873067-nSTLDPGKPEMMK-575
51873067-SPTnTTPHVPAEGPELI-591
51988912-HnSTIDVGGQK-293
51988912-SKPVLTGTHPVnTTVDFGGTTSFQcK-255
5231228-QDQQLQncTEPGEQPSPK-212
53829379-GnSTHGcSSEETFLIDcR-222
53829381-GnSTHGcSSEETFLIDcR-177
53829381-nQSYMVR-210
53988378-KWnVTSLETLK-388
53988378-LAFQNMnGSEYFVK-488
5453601-DTWGLSDEHFQPRPEAVQFFnVTTLQK-363
5453601-ncSAAPQPEPAAGLASYPELR-87
5453613-IDFSGSqDnLTITMHR-96
5453832-AEPPLnASASDQGEK-931
5453832-EnGTDTVQEEEESPAEGSK-596
5453832-LSALDNLLnHSSmFLK-830
5453832-nATLAEQAK-869
5453832-VFGSQnLTTVK-515
5453832-VInETWAWK-862
5453872-EIPAnGTDIVYDMK-219
5453914-EGHFYYnISEVK-64
5453914-IYSnHSALESLALIPLQAPLK-398
5453914-VSnVScQASVSR-143
5454038-EEAMLYHnQTAELR-361
5454048-IcPnDTGGLR-268
5454048-VIQTFnR(T)-123
5454058-LFGnYSR-57
5454058-nSSLGDAINK-127
5454058-SMAGSGHnVSQEALAIK-306
5454114-YFYnnQTK-145
54607018-nFTVLNFK-182
54607047-DLGPTLAnSTHHnVR-309
54607047-RMELSMGPIQAnHTGTGLLLTLQPEQK-98
54607047-TYTYADTPDDFQLHnFSLPEEDTK-185
54792098-NNQLALTLIDTnR(S)-157
54792100-FQTVDSSNIDGFVncTK-353
54792100-HFnDSGAcVPR-250
54792100-NLnVTSLGFR-437
54792129-YcGLGLQMnHSIESK-155
54873613-cVEESGSAHcVcPMLTcPEAnATK-932
54873613-DPcSnVTcSFGSTcAR-250
54873613-NELMLnSSLMR-135
55741750-DLNEDDHHHEcLnVTqLLK-339
55741750-GEPSNEPSTETnK(T)-218
55741750-GEPSNEPSTETnKTQEQSDVK-218
55741750-LHHHLDHnNTHHFHnDSITPSER-191
55741750-LHHHLDHnNTHHFHnDSITPSER-198
55743096-AMnASAnITSDGVEVLGK-1384
55743096-AMnASAnITSDGVEVLGK-1388
55743096-GnGSRPSSPEEVK-137
55743096-SFmVnWTHAPGNVEK-372
55743096-VVDRGnGSRPSSPEEVK-137
55770834-ISELEIInSSFEnILqEKEqEK-2415
55953106-FnWTEER-727
55953135-QVQLEcVVLnR(T)-842
55953135-TLTLVENKPIQLncSVK-700
55953135-VQGnSTLLHITDLQAR-101
56090548-SVHnVTGAqVGLScEVR-166
56237021-ncTDIDEcR-1025
56237029-GnLTYGYVTILnGSDIR-297
56237029-GnLTYGYVTILnGSDIR-307
56237029-HPGnFSSLScDYFAVnQSR-712
56237029-HPGnFSSLScDYFAVnQSR-724
56237029-NLnNSQSDVVSFR-773
56237029-VTGLncTTNHPINPK-868
56682962-DLnETIHYmYK-167
56682962-SHTnTSHVMQYGnK(T)-272
56682962-SHTnTSHVMQYGnK-263
56786157-DHLLLPATTHnK(T)-584
56788359-LVSGnLTDR-490
5729718-nLTEVPTDLPAYVR-81
5729718-nLTHLESLHLEDNALK-256
5729718-RPPLAELAALnLSGSR-124
5729718-VLHnGTLAELqGLPHIR-275
5729770-FLSSSPHLPPSSYFnASGR-443
5729770-YnLTSqDVGSGTSNNSQAcAQFLEQYFHDSDLAQFMR-210
5729772-IFLYSGEPTYLGnETSVFGPTGnK(T)-330
5729772-IFLYSGEPTYLGnETSVFGPTGnK-320
5729772-NIETnYTR-304
5729772-QDnETGIYYETWNVK-252
5729877-cNEIINWLDKnQTAEKEEFEHQQK-584
5729877-nQTAEKEEFEHQQK-584
5729941-nATTPLWR-180
5730091-DEGLcSAnVTR-170
5802984-VAQPGINYALGTnVSYPnNLLR-204
5803199-TATESFPHPGFnNSLPNK-99
58696422-HTGNVVITncSAAHSR-38
5901956-GSnYSEILDK-144
5902004-ALMHLnATLR-232
5902004-WDHFnLTYR-92
5902082-NLPAnVSFVLVPFK-211
59710104-LAPnLTELR-59
6005715-GIQEIIQMnK(S)-189
6005715-SPIVTHcnVSTVNK-174
6005882-GAnDSTSAMPEQMK-207
6005882-QYLSYETLYAnGSR-93
6042196-NFVITYnR(T)-195
61742775-EETLLYDSnTSSMADR-434
61742775-NLSQDVnGTLVSIYAVPEK-360
61742775-SALLEFAcTHNLGncSTTAMK-820
61742775-SGVInLTEEVLWVK-668
61742775-YELSLHPnLTSMTFR-170
61742797-TQnFTLLVQGSPELK-439
61742797-VLSLPLnSSAVVncSVHGLPTPALR-377
61742797-VLSLPLnSSAVVncSVHGLPTPALR-383
61744467-HIYWTDSGnK(T)-389
61744483-DASSFLAEWQnITK-264
61744483-DIENLKDASSFLAEWQnITK-264
61744483-LLIAGTnSSDLQQILSLLESNK-280
61744483-SLVTQYLnATGNR-323
61835134-STGnLSTYNcQLLK-274
62243068-AYLLPAPPAPGnASESEEDR-136
62243068-GLcVnASAVSR-116
62243068-VDYESQSTDTQnFSSESK-199
62243068-YKVDYESQSTDTQnFSSESK-199
62420888-ALAGLVYnASGSEHcYDIYR-315
62530391-cGncSLTTLK-174
62530391-cGncSLTTLKDEDFcK-174
62530391-EGYSnISYIVVNHQGISSR-83
62530391-KcGncSLTTLK-174
62739157-EYVnVSQELHPGAAK-192
62739166-EAInITLDHK-209
62739166-IVGPEEnLSQAEAR-365
62739166-YncSIESPR-696
62739186-IPcSQPPQIEHGTInSSR-882
62739186-ISEEnETTcYmGK-911
62739186-MDGASnVTcInSR-1029
62739186-SPDVInGSPISQK-217
62739186-SPYEMFGDEEVmcLnGnWTEPPQcK-1095
62912466-EWDnTTTEcR-70
62912466-LGHcPDPVLVNGEFSSSGPVnVSDK-97
62912466-TLFcnASK-63
63003905-FEVLTDLAnK(T)-117
63025222-LASPPSQGEVPPGPLPEAVLALYnSTR-82
63025222-QSTHSIYMFFnTSELR-136
63025222-YSnNSWR-176
63252866-YHSQTYGnGSK-177
63252868-YHSQTYGnGSK-177
64085252-DKEKAHLASQVEnLTR-404
66346693-AIGGIDWDSHPFGYnLTLQAK-333
66346693-FAnLTPEEFVGDYWR-3649
66346693-GISYQMFGnHSK-2325
66346693-InSSVTDIEEIIGVR-3716
66346693-IVVnVSDTNDHAPWFTASSYK-1551
66346693-KLDIGQYLLnVSVTDGK-3613
66346693-KQVYnLTVR-998
66346693-LDIGQYLLnVSVTDGK-3613
66346693-LEQTPLQFTHLEYnVTVQENSAAK-40
66346693-QVTQEMLnHTIAIR-3640
66346693-QVYnLTVR-998
66346693-TGALTVQnTTQLR-1940
66346695-FnLSHLGSK-2808
66346695-ncTDIDEcR-1112
66346698-RPSLQMnTSIWYnR(S)-532
66346698-RPSLQMnTSIWYnR-526
66346698-VFPQVnVTK-261
66346700-GPGcDELDcGPSncSQHGLcTETGcR-366
66347875-cnYSIR-221
66347875-EHEAQSnASLDVFLGHTnVEELMK-514
66529396-HTNMnLTQLK-242
66864913-EGFSAnYSVLQSSVSEDFK-261
66864913-GPEcSQnYTTPSGVIK-150
66864913-IGYSNnGSDWK-522
66864913-RGPEcSQnYTTPSGVIK-150
66932918-ELLEEVGQnGSR-442
66932918-ISVQVHnATcTVR-454
66932918-ncSIQVK-316
66932918-NTAFnLTcQAVGPPEPVNIFWVQnSSR-215
66932918-NTAFNLTcqAVGPPEPVNIFWVQnSSR-234
66932918-QPESMnVTR-207
66932918-SDnGSYIcK-170
66932947-SLGNVnFTVSAEALESQELcGTEVPSVPEHGR-869
66932947-VSnQTLSLFFTVLQDVPVR-1424
67188443-DQGSAYAnR(T)-309
67188443-QLVHSFAEGQDQGSAYAnR(T)-91
67188443-TALFPDLLAQGnASLR-322
67188443-VVLGAnGTYScLVR-433
67782349-QVcDQGWTMnNSR-198
68161541-DAVAFTcEPETQDTTYLWWINnQSLPVSPR-182
68161541-LSQGnTTLSINPVK-378
68161541-nDTGPYEcEIQNPVSAnR(S)-224
68161541-nDTGPYEcEIQNPVSAnR-208
68161541-nQSLPSSER-363
68161541-SDLVNEEATGQFHVYPELPKPSISSnNSNPVEDK-152
68161541-TTVTGDKDSVnLTcSTnDTGISIR-345
68161541-TTVTGDKDSVnLTcSTnDTGISIR-351
68508955-GDKnVTmGQSSAR-322
68508955-TFKnESENTcQDVDEcQQNPR-108
68508957-nATSYPPMcTQDPK-79
6912236-ILnQTADMLQLASK-164
6912236-YQHLATLAHnQSEIIAQLEEHcQR-192
6912530-nTTEVVNTMcGYK-189
6912534-nHSGTTIPTLEccHEDMcNYR-87
6912618-YFQnYSYGGVIQDDHIPFLR-296
7019335-VALLGQAncSSEALAqPATDYHFHFYR-1089
7019381-IAVISDMAFQnLTSLER-202
70778918-GAFISnFSMTVDGK-118
70906435-GTAGNALmDGASQLMGEnR(T)-394
70906437-DLQSLEDILHQVEnK(T)-78
70906437-VDKDLQSLEDILHQVEnK(T)-78
7110719-DHHQASnSSR-256
7110719-IQKDHHQASnSSR-256
71274107-cGLSQSQGnLSHVDWFSVHK-56
72534684-DnHTHSDIQVK-387
72534684-ELGVVMYncScLAR-236
72534684-YNQETPMEIcLnGTPALAYLASAPPPLcPSGR-284
73622130-DLEAEHVEVEDTTLnR(C)-95
73623026-FGYILHTDnR(T)-178
73747889-FVnDTK-157
73747889-nESEYTVK-103
73747889-nTSWDNAGFK-264
73747889-SEDIKnVSR-174
73747889-VVVVDGKnESEYTVK-103
73760401-SELVANnVTLPAGEQR-24
73760409-YFYNnQTK-145
73760409-YFYNnQTKQcER-145
73858564-AQLLQGLGFnLTER-96
73858566-DFVnASSK-188
73858566-nLSmPLLPADFHK-49
73858568-DTFVnASR-238
74048422-AQFTFFnK(T)-722
74048422-GFnASYIR-143
74048422-ILSnLScNVK-324
74048422-KGFnASYIR-143
74048422-NnESLDEGLR-477
74048422-SFGGWnTSGcVAHR-790
74271816-VINTncSAVR-113
7656888-IDGSQNFnETWENYK-296
7656888-IDQDnSSFDSLSPEPK-23
7656888-NEEVKnMSLELNSK-115
7656967-DIGnYScAAQGTQTGSK-1576
7656967-GFDPDcnK(T)-1979
7656967-GQFFPSEDLQEQIYLnR(T)-1287
7656967-LSRnETQVDGAR-2122
7656967-nETQVDGAR-2122
7656967-NVDMAGFIANnGTR-1640
7657039-cPAGTYVSEHcTnTSLR-82
7657039-EcTcPPGMFQSnATcAPHTVcPVGWGVR-141
7657039-VLSSIQEGTVPDnTSSAR-278
7657069-WGHnITEFQQR-280
7657178-EHWQPQETnESLK-312
7657218-KnNSSNSNVSK-576
7657218-KNnSSNSNVSK-577
7657373-SVNPnDTcLAScVK-137
7657465-SLEEIGIQnYSTTSScQAR-480
7669492-VPTAnVSVVDLTcR-239
7705859-cLnISFLHPQR-251
7705879-ETFFnLSK-180
7706387-IVVYNQPYInYSR-179
7710152-LFnTSVEVLPFDNPQSDK-465
7710152-LKPWnGSHR-103
79749430-ATVSInDSVSDLPK-2121
79749430-GnHSITQFTQADIDDMK-1716
81158224-DGDDEWTSVVVAnVSK-786
81158224-ERPPTFLTPEGnASNK-270
81158224-ERPPTFLTPEGnASNKEELR-270
81158224-FnHTQTIQQK-217
81158224-GSALHEDIYVLHEnGTLEIPVAQK-501
81158224-nGTHFDIDK-77
81158224-NLnFSTR-1003
81158224-QKDGDDEWTSVVVAnVSK-786
81158224-VISVDELnDTIAAnLSDTEFYGAK-239
81158224-VISVDELnDTIAAnLSDTEFYGAK-245
81158224-VNVVnSTLAEVHWDPVPLK-842
81158224-YQPInSTHELGPLVDLK-977
82659083-VGnHTAEGTGTNK-246
83367077-KFnTTER-13816
83641874-LLDGDLTSDPSYFQnVTGcSNYYNFLR-307
83641874-QAIHVGnQTFNDGTIVEK-346
83641874-SYAGFLTVnK(T)-81
8392830-GLPGGnASLPR-121
8392830-nLTNVLGTQSR-203
84798622-WVSLDnWTYSK-77
84875535-InITETGqLMVK-65
8659555-KQDIENILHWnVTQHK-67
87196339-ENYAELLEDAFLKnVTAQIcIDK-804
87196339-GAPGInGTK-537
87196339-GEDGPAGnGTEGFPGFPGYPGNR-516
87196339-nFTAADWGQSR-212
87196339-nVTAQIcIDK-804
87196339-RnFTAADWGQSR-212
88702793-LHEITnETFR-117
88853069-nGSLFAFR-169
88853069-nISDGFDGIPDNVDAALALPAHSYSGR-242
88853069-NnATVHEQVGGPSLTSDLQAQSK-86
8922112-GFcAnSSLAFPTK-134
8923855-QnITNQLEK-257
8923855-RQnITNQLEK-257
89264696-LPEMAQPVDPAHnVSR-177
89264696-RLPEMAQPVDPAHnVSR-177
89363017-EASQnITYIcK-1400
91105764-IGnITPADAGTYYcVK-110
91199546-ccGAAnYTDWEK-150
91199546-NnHTASILDR-130
91823602-AIIAnLTcK-411
9256618-LLVLDANDnSPFVLYPLQnGSAPcTELVPR-565
92859634-KFnLSVIEDPSMK-215
94536854-InITEMYK-441
94536854-VIDGTPcDQnGTAIcVSGQcK-373
94818891-cFDAMEVDALnSSHPVSTPVENPAqIR-414
9845238-cRnYSLLIDQPDK-127
9845238-DTFFnLSLK-219
9845238-ESWGQESNAGnQTVVR-173
9845238-LSnISHLNYcEPDLR-89
9845238-nYSLLIDQPDK-127
9845238-QYNPILSMLTnQTGEAGR-79
9910270-FHLAnR(T)-248
9910270-IYVLDGTqnDTAFVFPR-177

## Sheet: proteins
gi54873613
gi7657039
gi91199546
gi31317307
gi167614504
gi320118911
gi145309326
gi41327734
gi323362946
gi4557871
gi66347875
gi31543806
gi333440461
gi9845238
gi62530391
gi4504151
gi11527402
gi148743793
gi34734062
gi71274107
gi4557679
gi42741655
gi10835143
gi123701900
gi4557485
gi39725636
gi50659093
gi261337169
gi156523970
gi167001141
gi40317626
gi32483410
gi45505173
gi167466198
gi24497519
gi294660768
gi11386147
gi5031701
gi4557733
gi19743823
gi4504747
gi47132555
gi62739186
gi8922112
gi224994173
gi4502337
gi18497288
gi322302953
gi256000767
gi62912466
gi209447096
gi66864913
gi126012562
gi167857790
gi14249738
gi45935383
gi255652944
gi38372925
gi41152506
gi355594753
gi5031863
gi153266841
gi6005715
gi40255013
gi119964726
gi153252201
gi4885653
gi145580631
gi16418467
gi115298678
gi295849303
gi4504009
gi55743096
gi70906435
gi160333222
gi4557251
gi54607018
gi257471010
gi13435366
gi112789555
gi227430303
gi4507521
gi10190664
gi73747889
gi31657142
gi118421087
gi321267600
gi153070262
gi48928056
gi380503846
gi296010988
gi115527070
gi51873067
gi21536468
gi5729877
gi24638433
gi5729718
gi4502551
gi194578885
gi149363636
gi300244535
gi4757886
gi119392081
gi87196339
gi205360958
gi68161541
gi112380628
gi4503635
gi304571945
gi113415639
gi223633991
gi73858564
gi66346693
gi109633039
gi221316593
gi5031631
gi154146262
gi4557373
gi4504061
gi262206315
gi56786157
gi61744483
gi4502403
gi22902130
gi4507047
gi226371643
gi4557501
gi315138990
gi4758248
gi116063573
gi20149540
gi55741750
gi54792098
gi51317399
gi21264602
gi4885375
gi17978489
gi13376852
gi302191651
gi4505021
gi14042970
gi62243068
gi54607047
gi27597078
gi27436940
gi4502503
gi5729772
gi13186236
gi70906437
gi18860902
gi325651886
gi54792100
gi109633046
gi166795301
gi105990532
gi24307911
gi116235482
gi19923830
gi126012571
gi40548389
gi27436891
gi122891870
gi4557791
gi4504957
gi21264357
gi170650661
gi21686977
gi291219907
gi291045220
gi240255535
gi4501989
gi66346695
gi119395738
gi176866369
gi4505167
gi8923855
gi119395742
gi39777608
gi74048422
gi4503037
gi258613951
gi51988912
gi237648961
gi11968009
gi214010183
gi4502421
gi145701025
gi153082696
gi366039949
gi20302038
gi350276158
gi4557010
gi222537759
gi116534898
gi223468595
gi79749430
gi153791276
gi4502425
gi4503349
gi13112048
gi31377806
gi224586817
gi153792495
gi5729770
gi229091322
gi4506919
gi194018472
gi4557040
gi116174742
gi217272890
gi169636415
gi5901956
gi4506113
gi5453832
gi4826904
gi21536376
gi157388902
gi270483821
gi27477039
gi53988378
gi4759238
gi214010220
gi197116389
gi4758950
gi257470977
gi6005882
gi48255943
gi61742797
gi17149834
gi27734709
gi32469517
gi66932947
gi10835071
gi45505145
gi91105764
gi11415040
gi66932918
gi56682962
gi4507677
gi4758062
gi187607300
gi40254442
gi27262663
gi73858566
gi343168772
gi4507157
gi221316760
gi62739166
gi110578649
gi268834192
gi224994199
gi192448443
gi24308201
gi333440434
gi50659080
gi50363217
gi38569407
gi29826291
gi33356541
gi61835134
gi18765694
gi205277383
gi119360348
gi7656967
gi4502951
gi5454114
gi56090548
gi9910270
gi221316762
gi164519138
gi5174463
gi7705879
gi32307144
gi7710152
gi190194386
gi66529396
gi20149594
gi14251209
gi10835047
gi13376115
gi189011550
gi255652947
gi4503155
gi5902082
gi4506951
gi39930577
gi18426875
gi105990535
gi89363017
gi33695155
gi21717810
gi51477716
gi91823602
gi156231037
gi186910296
gi167900484
gi28376633
gi188497703
gi66346698
gi226054871
gi14149653
gi4502343
gi88702793
gi33359682
gi70778918
gi119393891
gi7656888
gi4507239
gi4507575
gi10518503
gi4503627
gi4502277
gi4826764
gi6042196
gi46909592
gi256217721
gi119372312
gi197382758
gi32698686
gi258613943
gi40549451
gi4501987
gi148728160
gi83641874
gi312283703
gi31542947
gi13325064
gi11321561
gi145611428
gi4503689
gi374671758
gi63252866
gi23110955
gi4826673
gi218505805
gi5454058
gi157266300
gi27477074
gi7019335
gi4507509
gi222144239
gi189181666
gi63003905
gi61742775
gi23110960
gi157388900
gi206725547
gi308522730
gi34734066
gi47132557
gi88853069
gi296080754
gi4504893
gi261337165
gi5453872
gi4503139
gi258613957
gi22202611
gi84798622
gi4503009
gi189011548
gi56237029
gi205830426
gi46410929
gi5453914
gi21264359
gi67188443
gi29550838
gi10863927
gi153946395
gi324711034
gi189083844
gi153791946
gi4505891
gi284807150
gi289547636
gi40068512
gi166235138
gi6912236
gi89264696
gi33469985
gi290656011
gi7706387
gi4758422
gi5802984
gi229093316
gi54792129
gi211904152
gi21361302
gi63252868
gi23111005
gi4502281
gi323276688
gi4503143
gi357933596
gi4505047
gi4502787
gi4758462
gi209862839
gi189217425
gi4504991
gi63025222
gi72534684
gi119709832
gi4506547
gi225543438
gi341916196
gi225637524
gi27735143
gi4505991
gi7657373
gi116295254
gi21361444
gi221316614
gi74271816
gi4506455
gi20270339
gi47524177
gi13194201
gi4507463
gi42560233
gi294997306
gi189458817
gi4506115
gi307775437
gi19743848
gi4503471
gi27477134
gi68508957
gi221316632
gi16933542
gi41393602
gi30578410
gi5231228
gi30089937
gi39725934
gi66346700
gi11545873
gi4758022
gi209954788
gi4504425
gi7705859
gi189163485
gi261878497
gi4885135
gi336285443
gi8392830
gi16445393
gi51100978
gi4503899
gi19923669
gi4505529
gi4502067
gi5453613
gi27894381
gi18497304
gi209413730
gi94536854
gi5902004
gi46255041
gi238624149
gi56788359
gi7110719
gi157276593
gi21361787
gi64085252
gi73858568
gi154813204
gi20127446
gi4503987
gi178057341
gi13899338
gi4557287
gi194306539
gi371502087
gi209915570
gi41872557
gi291084739
gi227430301
gi341915544
gi294862302
gi33239443
gi4557427
gi167830475
gi34734068
gi148728162
gi221316616
gi46370066
gi17136148
gi110347457
gi20336246
gi240255478
gi19923106
gi21166382
gi7657069
gi13489087
gi4505039
gi261337173
gi4501915
gi38683827
gi55953135
gi120587029
gi32967311
gi9256618
gi301172750
gi11641261
gi166362713
gi332800999
gi4758092
gi197333800
gi113722116
gi23238208
gi189217428
gi11415038
gi31377697
gi94818891
gi223029510
gi13273311
gi38683836
gi208022658
gi4505821
gi14249524
gi28610151
gi61744467
gi4758598
gi73760409
gi157694524
gi38638698
gi55953106
gi145309304
gi111118978
gi28373099
gi38372923
gi28416927
gi24111244
gi4507483
gi146229333
gi10834992
gi59710104
gi313760624
gi4826708
gi327315343
gi38455402
gi5454048
gi241896926
gi4557351
gi150378452
gi116063568
gi166795299
gi119703755
gi262399375
gi130484567
gi4505405
gi194097442
gi7657218
gi320461732
gi167857788
gi209915573
gi47132549
gi115529484
gi27502405
gi32171249
gi21361116
gi157384998
gi332309226
gi166295173
gi119703744
gi53829381
gi22749415
gi32483374
gi13325075
gi307775422
gi110347437
gi375298691
gi311893350
gi256017124
gi6912618
gi58696422
gi356640192
gi4507267
gi38016904
gi262118282
gi41327732
gi51317380
gi225637520
gi40807482
gi24307907
gi51477714
gi73623026
gi331284207
gi15055535
gi5453601
gi21265058
gi148664205
gi21450775
gi208973262
gi157419150
gi134152686
gi28610149
gi13375891
gi132566680
gi116295258
gi32490559
gi341914298
gi56237021
gi189491647
gi296010912
gi14702169
gi27262667
gi147900821
gi315467841
gi239787919
gi219689110
gi11096340
gi14589889
gi34335272
gi259155306
gi6912534
gi33286418
gi4557369
gi153792095
gi110618250
gi20149675
gi221316575
gi45594240
gi40255043
gi27437030
gi19923281
gi285002214
gi22538442
gi15147240
gi5031613
gi33359680
gi84875535
gi7019381
gi270288820
gi46370069
gi7657465
gi62739157
gi51558724
gi100913200
gi14589866
gi62420888
gi194097398
gi4504647
gi4507565
gi22095331
gi339275807
gi19923129
gi169163387
gi5803199
gi92859634
gi68508955
gi39753957
gi153792110
gi45827767
gi231569458
gi8659555
gi5729941
gi32454741
gi83367077
gi37588873
gi81158224
gi255918077
gi339275810
gi48375180
gi6912530
gi40317628
gi10092639
gi110624774
gi4503487
gi315434271
gi4826898
gi150170672
gi284447287
gi14277677
gi40255029
gi14589931
gi21489959
gi188595687
gi4506775
gi262050546
gi371873523
gi67782349
gi7669492
gi281485550
gi31982953
gi4885065
gi21237748
gi310110100
gi341913724
gi22035692
gi73622130
gi53829379
gi82659083
gi4506439
gi126723295
gi4507353
gi254028242
gi4557541
gi231563300
gi5454038
gi197100230
gi270265859
gi4505011
gi315434240
gi5730091
gi73760401
gi7657178
gi194328712
gi55770834

## Sheet: GPs
gene symbol
AGRN
TNFRSF21
CD63
PCSK9
LAMB1
EFEMP2
LAMC1
EGFR
PPT2
TF
C1R
THBS4
B3GNT2
SEPP1
GRN
ITM2B
TNFRSF11B
FBLN1
MCAM
JAG1
MET
CD55
SLC12A7
CP
TMED9
MAN2B2
LTBP1
AHSG
GPC1
THBS1
GC
CHST15
ICAM1
MAN1A1
MICA
PSAP
FSTL3
LTBP2
ITGB1
ITGA3
FN1
CFH
CHST12
ROBO1
AZGP1
LTBP3
SEMA4G
FRAS1
C4BPB
TMEM2
NRP1
LRP1
ORM1
GNPTG
CA12
NPC1
BSG
PTGFRN
LGALS3BP
APOH
SLC6A14
CEACAM6
IGF2R
SLC39A6
VEGFC
QSOX2
LRG1
C3
C2
GLA
COL14A1
FGB
TMEM87A
ADAM10
RYK
GPC3
DSC2
ADAMTS19
CD109
TKT
TWSG1
ADAM17
ITGA1
MOXD1
SIAE
MEP1A
HSPA13
MINPP1
COL6A2
QSOX1
AXL
HSPA8
NCSTN
TPBG
CALU
PLXNB2
IL6ST
PTTG1IP
CFI
COL6A1
CRELD2
CEACAM1
LAMP1
F2
GLTPD2
AREGB
VNN1
SERPINA6
FAT1
PTPRF
CDH17
SCARB2
FCGBP
BTD
GNS
SELL
ATF6
SLC3A2
BGN
PTK7
SLC7A1
LEPRE1
CTSO
CPD
EFNB1
FLNA
LOX
SLC39A10
ERBB2
LIPA
LAMA5
HIST1H1C
CD97
CD276
NRCAM
LRPAP1
ITFG3
IGFBP3
GBA
TYRO3
RELN
C4BPA
CLN5
FGFR1
FGG
PTPRK
NT5E
ERBB3
ST3GAL5
PCYOX1
APOB
SMPDL3A
GYLTL1B
PBXIP1
HSPG2
DKK3
POFUT1
MIA3
NEU1
LAMP2
MASP1
ENPP1
CADM4
CHST11
MAN2B1
COL6A3
AFP
FBN2
INSR
KDELC1
MGAT5
GLT8D1
ITGA6
SEMA4B
GPR126
CREG1
ASPH
FGFRL1
TXNDC16
SIL1
APLP2
BMP1
MEGF8
ICAM2
C6orf72
ACP2
PLAU
DSG2
ITGAV
FREM2
GXYLT1
BMP6
DNASE2
FGFR3
PIGR
GLG1
GDF15
TPP1
PLBD2
SGSH
SERPINA5
OSMR
FAM20C
PPT1
C6
FSTL1
PRNP
HYOU1
SERPINI1
ABCA1
SEMA4C
TSPAN3
ICOSLG
MSLN
TSPAN8
SEMA4D
TMEM106B
PPIB
SUMF1
PRSS23
CD44
BCAM
SORT1
NOMO2
AMIGO2
A2M
CD74
NMB
SIRPA
ST14
MERTK
LGMN
HSP90B1
CRLF1
VCAN
PLXNB1
CSF1
SERPIND1
SORL1
L1CAM
PLOD2
CACHD1
GUSB
PROM1
FKBP10
C20orf3
SERPINA3
SERPINA1
ARSB
CASC4
PLTP
ART4
DPP4
MST1
FUCA1
CELSR1
COL3A1
TFPI
IGFBPL1
OLFML3
NTM
ECE1
HS3ST2
SERPINA10
PLOD1
MGAT4B
TM9SF3
PON2
HSP90AB1
CLIC1
SGCE
CLMP
ASAH1
VSIG10L
CTSL1
ST3GAL2
ST3GAL1
ARSK
ASGR2
F5
COL5A2
HPN
GCNT2
MAN2A2
ENPP2
KNG1
HP
PTX3
KLB
SEMA3F
NAGLU
MPZL1
TOR1B
B3GALNT1
VASN
EFNA1
ITIH2
GAA
ANGPTL3
SSR2
TNFRSF1A
F7
F11
ATP1B1
HS3ST1
CTSF
ADAM15
CPN2
GLB1
HS2ST1
GALNT5
LYVE1
AFM
PTPRJ
CPVL
MDH1
HSPD1
CELSR2
HPX
BMP8A
FGA
OS9
CTSH
CDH6
GGTLC2
ST3GAL4
ANPEP
IL17RB
C11orf9
TIMP1
FGFR2
HEXA
PPM1L
LNPEP
CTSL2
IMPAD1
FKBP7
BTN2A1
VTN
PDGFRL
CTSB
MANBA
CPE
ITGA5
SLC39A14
SLC43A3
GOLM1
PPIA
TNC
TINAGL1
CTSC
KIAA1161
PLOD3
C1RL
FUCA2
SEZ6L2
ANGPTL2
ANGPTL4
FKBP9
NEO1
PGCP
GCNT3
B3GNT1
DCBLD2
SERPINE2
SERPINA4
MFAP4
ATP1B3
C1orf15-NBL1
CTSD
LUM
CGA
FCGRT
LAMA3
LIF
TGFB1
PLD3
LRP5
RNASE1
SEMA7A
DCBLD1
PPIC
TSPAN13
HS6ST2
ST6GALNAC6
ECM1
RFNG
RCN1
CANT1
FGFR4
RTN4R
TGFB2
PVRL1
DAG1
TFRC
PROC
PLD5
DCN
EEF1A1
NUP210
CES1
COPB1
C1S
STT3B
RNASET2
TMEM132A
SERPINF1
NAGPA
SMOC1
COCH
ATF6B
HMGB1
A4GNT
CTSA
LMBRD1
CER1
A4GALT
CDH12
TTYH3
GALNS
SEL1L
ORM2
AMBP
CD7
EFNA2
CHST14
PVR
THSD4
MMP23B
RARRES1
NPTN
ADAMTSL4
DKK1
BMP4
TTC17
C14orf145
SERPING1
INHBB
ITGB5
GGH
PPIAL4G
INHBE
AGT
ANO1
APP
NRP2
DGCR2
CD33
SYPL1
ENTPD5
MFGE8
EXT1
ATP6AP1
MEGF6
PCSK5
SULF2
PON1
NRXN2
ERO1L
SERPINB1
LTBR
ADAM9
ADAMTS7
IGSF3
SCUBE1
EPHA2
PCDHB6
MUC5B
ERAP2
CDH5
CTBS
FAM55C
PLXNA2
IL17RA
SLC22A3
GLT25D1
ERAP1
EML4
POFUT2
CD47
PIP
TMEM87B
IL7R
LRP8
IL1R2
PLXND1
KIAA1199
PLA2R1
CELSR3
EPHB2
ST8SIA4
P2RX4
MDGA1
THBD
C17orf60
IL13RA2
PLXNA3
PECAM1
EFNA3
LCN2
SEMA3C
PTPRH
BCHE
HGSNAT
C9orf167
SLC2A1
LAMB2
TRPC7
HFM1
GPNMB
PTPRN2
BRD4
DKFZp686O24166
MICB
CD46
PTGDS
LRP4
KIRREL
DSG1
PLAUR
STT3A
NOP56
LDLR
LTBP4
QPCT
LFNG
STC2
PLXNA1
GLCE
C20orf114
MAN2A1
BPIL1
CRTAP
ADAMTS15
ESAM
TOR1AIP2
LRP12
PTPRM
ROR1
C17orf101
SCARB1
ITGA2
LRP10
FBN3
FBLN7
F3
PLAT
FRRS1
B4GALT3
LRP11
SERPINB2
CLDND1
CDH2
PROCR
SERPINE1
BAMBI
PKM2
BMP2
GALNT11
CDHR5
EFHD2
CD58
LSAMP
GLB1L
CSF2
CHST3
CDHR2
CTSZ
BOC
GDF11
ZPBP2
FLRT2
EXT2
PODXL2
LAT
ADAMTS12
EFNA4
DPP7
PTPRG
IL13RA1
TNFRSF11A
KIAA0090
IFNAR2
LOC650157
KLK11
SERPINB7
TOR1AIP1
HEG1
UGT1A6
LPO
ACO1
TSPAN9
SERPINH1
MUC16
RNF128
CD36
TSPAN15
THBS2
CRIM1
MRC2
EFNA5
VCAM1
PFN1
THSD7A
RNF149
PCDHGC3
CCDC126
PCDH7
IGJ
FLNC
MBTPS1
LOXL4
GAPDH
FBN1
POGLUT1
APLP1
CD151
MUC5AC
GFRA1
BOLA2
STAU1
RBBP7
RAET1L
TAF15
TOR1A
LIPJ
LEPREL4
KIAA0319
LOXL2
ANGPT1
TFPI2
TMPO
TMEM5
PSG8
CENPF
