# Supplementary material for: In-depth analysis of secretome and N-glycosecretome of human hepatocellular carcinoma metastatic cell lines shed light on metastasis correlated proteins
Source: Oncotarget. 2016 Mar 21;7(16):22031–49. doi: 10.18632/oncotarget.8247 (PMC5008342; doi:10.18632/oncotarget.8247)
Supplement: Supplementary file 5 [file oncotarget-07-22031-s005.xlsx]

## Sheet: Sheet1
sites	Area_Hep3B_1	Area_Hep3B_2	Area3_MHCC97L_1	Area_MHCC97L_2	Area_MHCC97H_1	Area_MHCC97H_2	Area_HCCLM3_1	Area_HCCLM3_2
9910270-IYVLDGTQnDTAFVFPR-177	26029298		25869989	2.05425e+07	6.42236e+07	28521057	1.06712e+08
9910270-FHLAnR(T)-248	480888136			83567716
9845238-QYNPILSMLTnQTGEAGR-79	8.30681e+06	0		87162668	2.24555e+08	2.73372e+07		157300000
9845238-nYSLLIDQPDK-127	6.26964e+06		9.26746e+07	247353830	2.49229e+08	128435732	370418408	438300000
9845238-LSnISHLNYcEPDLR-89		1.93922e+08	129797699	640472378		255879976		503000000
9845238-ESWGQESNAGnQTVVR-173		129687024		436026896		292238136
9845238-DTFFnLSLK-219	7.14693e+06		0
9845238-cRnYSLLIDQPDK-127	9.07213e+06				73838339
94818891-cFDAMEVDALnSSHPVSTPVEnPAQIR-414			1.98387e+08
94536854-VIDGTPcDQnGTAIcVSGQcK-373						55071571
94536854-InITEMYK-441		2.5524e+07
92859634-KFnLSVIEDPSMK-215					69191334	0
9256618-LLVLDAnDNSPFVLYPLQnGSAPcTELVPR-565			8.27607e+06		3.01655e+07		1.02754e+08	113900000
91823602-AIIAnLTcK-411	3645873792	5692089856				571499728
91199546-ccGAAnYTDWEK-150	1792807168	3752243216	712864096	3381044480	2060504000	59275960		3594000000
91105764-IGnITPADAGTYYcVK-110	1126746536	2172144288	399176288	1.87184e+09	2260975050	661347864	2244453360	1011000000
89363017-EASQnITYIcK-1400	11714079	6.93021e+07
89264696-RLPEMAQPVDPAHnVSR-177	200116268	7.78734e+08				697209020
89264696-LPEMAQPVDPAHnVSR-177				2.85107e+08	1.80598e+08	1.15345e+08	52809580	164900000
8923855-QnITNQLEK-257		506065808	0	1.92218e+09	1.58935e+09	1301226117	1379316416	643900000
8922112-GFcAnSSLAFPTK-134	24477805	9.93598e+07		27560557		4.43455e+07	35183764
88853069-NnATVHEQVGGPSLTSDLQAQSK-86	6.34802e+07
88853069-nISDGFDGIPDNVDAALALPAHSYSGR-242		1393429120		0
88853069-nGSLFAFR-169						159468059		638600000
88702793-LHEITnETFR-117				7.86311e+07	5.77651e+07	2.63484e+07	1.43645e+08	207600000
87196339-RnFTAADWGQSR-212	349494176	760746176		1132407744		1014994922		529800000
87196339-nVTAQIcIDK-804			6081241600	5175284427	11063157106	7894166400	9489998820	7951000000
87196339-nFTAADWGQSR-212	0	2.11348e+07	3.32385e+07	1346326592	0	352346884	209630856	390600000
87196339-GEDGPAGnGTEGFPGFPGYPGNR-516			11311576064	6266226750	14413467216	12708563456	19955341824	13410000000
87196339-GAPGInGTK-537						311222857
87196339-ENYAELLEDAFLKnVTAQIcIDK-804			90652740			7.93015e+06
84875535-InITETGqLMVK-65		3.06203e+06
84798622-WVSLDnWTYSK-77				284228073
8392830-nLTNVLGTQSR-203		239396072						60920000
8392830-GLPGGnASLPR-121			51058318	268763543	3.051e+08		6.76394e+08	593900000
83641874-SYAGFLTVnK(T)-81		34618709		346854390	3.06266e+08		624038412	738200000
83641874-QAIHVGnQTFNDGTIVEK-346	8.68639e+08	1483102815	478796168	184682480	325015324	261135456	302162840	399700000
83367077-KFnTTER-13816	202237524	653859296	0	175717846	149279040	2.73549e+08		235100000
82659083-VGnHTAEGTGTNK-246					61655060
81158224-VISVDELnDTIAAnLSDTEFYGAK-245							48311884
81158224-VISVDELnDTIAAnLSDTEFYGAK-239						6.91984e+06
81158224-DGDDEWTSVVVAnVSK-786						823989488
79749430-GnHSITQFTQADIDDMK-1716	8.99149e+06	3.00639e+07
79749430-ATVSInDSVSDLPK-2121	46823808
7710152-LKPWnGSHR-103	1.78362e+07
7710152-LFnTSVEVLPFDNPQSDK-465			16332972		28001373			85960000
7706387-IVVYNQPYInYSR-179		94959964					0	39720000
7705879-ETFFnLSK-180	135855776	335184916	7699507			1.19639e+07
7705859-cLnISFLHPQR-251		0
7669492-VPTAnVSVVDLTcR-239							2.99613e+07
7657465-SLEEIGIQnYSTTSScQAR-480					6.47977e+07	0	8.56009e+07	100200000
7657373-SVNPnDTcLAScVK-137		241910833				4.26022e+07
7657178-EHWQPQETnESLK-312			201656456
7657069-WGHnITEFQQR-280								18310000
7657039-VLSSIQEGTVPDnTSSAR-278			1040753262	713735256	7.83316e+08	392520648	772981600	183100000
7657039-EcTcPPGMFQSnATcAPHTVcPVGWGVR-141			164694214	284373782	342158257	115799852
7657039-cPAGTYVSEHcTnTSLR-82					512515608	0		427800000
7656967-nETQVDGAR-2122	145280016	5.08724e+08				223844252
7656967-LSRnETQVDGAR-2122			1.27942e+08	68362235	1.06768e+08	8.5392e+07	159492795	164200000
7656967-GQFFPSEDLQEQIYLnR(T)-1287					71358844	2378966	159253740
7656967-GFDPDcnK(T)-1979			31744905
7656967-DIGnYScAAQGTQTGSK-1576						22294224	0	0
7656888-NEEVKnMSLELNSK-115				2.43968e+07			4.30407e+07
7656888-IDQDnSSFDSLSPEPK-23	3.94914e+07	56768103		59016266		0
7656888-IDGSQNFnETWENYK-296	232299928	5.41581e+08
74271816-VINTncSAVR-113							70675146	127000000
74048422-SFGGWnTSGcVAHR-790	495966922	1098741004	1.65141e+07			1.76699e+07
74048422-NnESLDEGLR-477		76934094		162243004		3.36082e+07	140158796	29060000
74048422-KGFnASYIR-143						1.54926e+07
74048422-ILSnLScNVK-324	9.2168e+07	1.35311e+08
74048422-GFnASYIR-143		94603336
74048422-AQFTFFnK(T)-722	279153616	701039392		56672724		3.27728e+08
73858568-DTFVnASR-238		171207296
73858566-nLSMPLLPADFHK-49	7.44101e+07	1.04057e+08
73858566-DFVnASSK-188		707684272	5.5706e+06	52923474	51001338		166872584	237300000
73858564-AQLLQGLGFnLTER-96				52727364	28531698	2.14876e+07	148837326	226500000
73760409-YFYNnQTKQcER-145	1055022080	1675369536	17973855			4.2108e+06
73760409-YFYNnQTK-145	3.25844e+06	686251616	81693282	5.47289e+07	123740654	288394254	388842068	539500000
73760401-SELVANnVTLPAGEQR-24			0
73747889-VVVVDGKnESEYTVK-103	114583730	3682485696	2323185216	206816840	2313862976	2998068992	366328512	636300000
73747889-SEDIKnVSR-174								22690000
73747889-nTSWDNAGFK-264	5.56014e+07	1.20398e+08				1.78868e+07
73747889-nESEYTVK-103				419486740	6.14792e+08	3.11486e+07	451420688	66500000
73747889-FVnDTK-157	9668733		1.2331e+07
73623026-FGYILHTDnR(T)-178						5.33348e+06
73622130-DLEAEHVEVEDTTLnR(C)-95						4.68579e+06	201867768	0
72534684-YNQETPMEIcLnGTPALAYLASAPPPLcPSGR-284	887907860	1577782455		0	73344716		2.57915e+08	171000000
72534684-ELGVVMYncScLAR-236							2.50969e+07
72534684-DnHTHSDIQVK-387								185700000
71274107-cGLSQSQGnLSHVDWFSVHK-56			2.3079e+07
7110719-IQKDHHQASnSSR-256		2488296064		245831212	148841788	49540885	366715360	77960000
7110719-DHHQASnSSR-256	0	9.63858e+07
70906437-VDKDLQSLEDILHQVEnK(T)-78					6.02088e+07		3.79402e+07
70906437-DLQSLEDILHQVEnK(T)-78		6.6411e+06	40915278				6.69227e+07
70778918-GAFISnFSMTVDGK-118	4.37607e+08	1703337408	209585616	90274873	197252398	323118832		370100000
7019381-IAVISDMAFQnLTSLER-202	1.25259e+08	2.08222e+08	208045424			321230512	143088932	167700000
7019335-VALLGQAncSSEALAQPATDYHFHFYR-1089	134824360	146074088	39245848	1.71698e+07	4.34474e+07	72073388	1.78013e+07	97240000
6912618-YFQnYSYGGVIQDDHIPFLR-296					3.59992e+06		9.06624e+06	7702000
6912534-nHSGTTIPTLEccHEDMcNYR-87	22974481	186783741		2.46844e+08	9.31465e+07			312000000
6912530-nTTEVVNTMcGYK-189				652175949	4.16547e+08	1.49785e+08	590825448
6912236-YQHLATLAHnQSEIIAQLEEHcQR-192				170080924	150340534			273300000
6912236-ILnQTADMLQLASK-164						18247038
68508957-nATSYPPMcTQDPK-79			6.28972e+07	641639836		0	1345236380
68508955-TFKnESENTcQDVDEcQQNPR-108		147940074	2.68994e+07			127072259	507374480	34980000
68508955-GDKnVTmGQSSAR-322		3727664512		20273972739	1.21717e+10	0	18739008256	29520000000
68161541-TTVTGDKDSVnLTcSTnDTGISIR-351					2.1126e+07
68161541-TTVTGDKDSVnLTcSTnDTGISIR-345			40038472	108394240	3.3265e+07		3.24554e+07
68161541-nQSLPSSER-363				231846756	173805136			201100000
68161541-nDTGPYEcEIQNPVSAnR-208				590315487			4.04095e+08
68161541-nDTGPYEcEIQNPVSAnR(S)-224	2.42378e+08	6.35656e+08		984457232		1235446816		715500000
68161541-LSQGnTTLSINPVK-378	2.16674e+08	311265824
68161541-DAVAFTcEPETQDTTYLWWINnQSLPVSPR-182				137367438	49091787	131178355
67782349-QVcDQGWTMnNSR-198							2.93554e+07	41270000
67188443-VVLGAnGTYScLVR-433		86743642	4.51295e+07			81609479	59365309
67188443-TALFPDLLAQGnASLR-322				302696964	3.21578e+08	238121882	414889228	493300000
67188443-QLVHSFAEGQDQGSAYAnR(T)-91	22355423	99433772				5.82786e+07
67188443-DQGSAYAnR(T)-309	3.6934e+07	60730127			118961300	3.1177e+07		140100000
66932947-VSnQTLSLFFTVLQDVPVR-1424		75238604	99090876	7.89749e+07		2.41396e+07
66932947-SLGNVnFTVSAEALESQELcGTEVPSVPEHGR-869	0	0			1.33821e+07
66932918-SDnGSYIcK-170		92849440						4331000
66932918-QPESMnVTR-207	25954982	59544460				1.7131e+07
66932918-NTAFnLTcQAVGPPEPVNIFWVQnSSR-234	1.07376e+07			142740424	1.19947e+08	5.69315e+06	135206928	35660000
66932918-NTAFnLTcQAVGPPEPVNIFWVQnSSR-215				0			43457551	49910000
66932918-ncSIQVK-316					5.6576e+07			14050000
66932918-ISVQVHnATcTVR-454				55332794		21917291	105825656	131800000
66932918-ELLEEVGQnGSR-442				368318200	420868309	340667279	3.8689e+08
66864913-RGPEcSQnYTTPSGVIK-150	446209496	765957856	1276180864		2179742912	852792880
66864913-IGYSNnGSDWK-522	4.03432e+08	7.24761e+08	687413312	1316867808	1429179520	1113362928	188192048	1104000000
66864913-GPEcSQnYTTPSGVIK-150	327463288	754025856	2205400256		1688018560	1909672896
66864913-EGFSAnYSVLQSSVSEDFK-261	3.30928e+07	97174524	393701806	241551952	1051142752	521095232		683400000
66529396-HTNMnLTQLK-242	79263166		188895040		142164748	301948976
66347875-EHEAQSnASLDVFLGHTNVEELMK-514	4.04452e+07			8.87862e+08	9.27547e+08	6.17665e+08	192716676	582400000
66347875-cnYSIR-221	379232488					188366249
66346700-GPGcDELDcGPSncSQHGLcTETGcR-366		0
66346698-VFPQVnVTK-261	493266088	759085518
66346698-RPSLQMnTSIWYnR-526	0
66346698-RPSLQMnTSIWYnR(S)-532	11415645	1.75748e+07
66346695-FnLSHLGSK-2808	39961915		44367893			2.02667e+07
66346693-TGALTVQnTTQLR-1940		158683632		4.52315e+08	7.72119e+08	200790344	1175487616	461300000
66346693-QVYnLTVR-998		0		730692880	4.61038e+07	528067788		792300000
66346693-QVTqEMLnHTIAIR-3640				146030579		1.87948e+08
66346693-LEQTPLQFTHLEYnVTVQENSAAK-40						36195051		22580000
66346693-LDIGQYLLnVSVTDGK-3613		281867624		126276806	1.48481e+08	81011234	166618440	287100000
66346693-KQVYnLTVR-998	6.42492e+06					0		18460000
66346693-KLDIGQYLLnVSVTDGK-3613	74467073	321783298		3.86792e+08	244894008	1.68265e+08
66346693-InSSVTDIEEIIGVR-3716		13226200		7.08308e+08	1689008978	807998544	927625504	1182000000
66346693-GISYQMFGnHSK-2325	229426224	513753506	43522452	68833242	1300885088	1255547288	943412416	0
66346693-FAnLTPEEFVGDYWR-3649			38823380	1.88978e+08	294200763	1.83759e+08	2.8382e+08	343900000
66346693-AIGGIDWDSHPFGYnLTLQAK-333				1.51316e+08	1.80259e+07	25479280	1.88384e+08	122700000
63252868-YHSQTYGnGSK-177	272181628	268046620	29751521		81987736	7.28848e+06
63025222-YSnNSWR-176		296763576		1935345933	1359090992	70747064	76470164	2358000000
63025222-QSTHSIYmFFnTSELR-136		0		71546722	2.9318e+07		0
63025222-LASPPSQGEVPPGPLPEAVLALYnSTR-82		303224497	795464800	704472724	1133724960		868235600	1069000000
63003905-FEVLTDLAnK(T)-117							53603762	58980000
62912466-TLFcnASK-63	190314020	285810036						63130000
62912466-LGHcPDPVLVNGEFSSSGPVnVSDK-97	0	1.45954e+07
62912466-EWDnTTTEcR-70		289265960
62739186-SPYEMFGDEEVmcLnGnWTEPPQcK-1095					1.20791e+08
62739186-SPDVInGSPISQK-217	0	0	72383964	94993852		185368156		107800000
62739186-MDGASnVTcINSR-1029		54551641	7231876160	4826568984	4711849660	7245551744	5.41465e+08	7498000000
62739186-ISEEnETTcYMGK-911	3.65247e+07	1241128144		22218267		11085981920
62739186-IPcSQPPQIEHGTInSSR-882	0	864014816	212528688	14129636096	9470930944	5554832256	3238332544	15460000000
62739166-YncSIESPR-696		1369817344	411495778	1401728374	988196623	3.45634e+07	1.19825e+09	1670000000
62739166-IVGPEEnLSQAEAR-365	0			1.79696e+07	1.94745e+07
62739166-EAInITLDHK-209	367637808	458648614	352033748		110085212	185796908		22300000
62739157-EYVnVSQELHPGAAK-192					1.89144e+07
62530391-KcGncSLTTLK-174	11137713
62530391-EGYSnISYIVVNHQGISSR-83								35340000
62530391-cGncSLTTLKDEDFcK-174	4.51997e+07	84448287
62530391-cGncSLTTLK-174	3.42347e+07
62420888-ALAGLVYnASGSEHcYDIYR-315					126375496	210839987
62243068-YKVDYESQSTDTQnFSSESK-199	0		115551468	3.94242e+08	4.46884e+08	7.60412e+07		173200000
62243068-VDYESQSTDTQnFSSESK-199	2.72041e+07	0		401749304	3.86271e+08	782535384	1.06716e+08	339100000
62243068-GLcVnASAVSR-116			1026996128	2010647520	905016368	484177872	2921597696	2512000000
62243068-AYLLPAPPAPGnASESEEDR-136	9.67906e+08	3031537992	7336426086	1.71312e+10	27362792012		10596183262	11600000000
61835134-STGnLSTYNcQLLK-274	1.63117e+07	2.7889e+07
61744483-SLVTqYLnATGNR-323	201623048	802982560	480902608		7.44584e+07	606303856
61744483-LLIAGTnSSDLQQILSLLESNK-280	0	0		0		0		19390000
61744483-DIENLKDASSFLAEWQnITK-264		9.3888e+06
61744483-DASSFLAEWqnITK-264	129740468	375579176			7.10217e+07	504690800
61744467-HIYWTDSGnK(T)-389			6.89345e+07
61742797-VLSLPLnSSAVVncSVHGLPTPALR-383						68841832
61742797-TQnFTLLVQGSPELK-439	469112588	1123351780	92636190		61186389	162850776		227600000
61742775-YELSLHPnLTSMTFR-170		46270882		9.31728e+07	7.0534e+07	49933918	68612354	92220000
61742775-SGVInLTEEVLWVK-668						44352162
61742775-SALLEFAcTHNLGncSTTAMK-820		0				4.51577e+07
61742775-NLSQDVnGTLVSIYAVPEK-360			9.98422e+06
61742775-EETLLYDSnTSSMADR-434	3.38531e+07			1.90856e+08	235145404	2.10301e+08	118069910	154500000
6042196-NFVITYnR(T)-195	27399763
6005882-QYLSYETLYAnGSR-93			8.95265e+06	92929532	160601276		404147663	402700000
6005882-GAnDSTSAmPEQMK-207	151278507	300047408			119872844	5.76057e+08
6005715-SPIVTHcnVSTVNK-174	167541564	2.58252e+08						53350000
6005715-GIQEIIQMnK(S)-189	53034896	8.62514e+07
59710104-LAPnLTELR-59			0		1.37082e+07		1.76954e+07	15790000
5902082-NLPAnVSFVLVPFK-211	9.88964e+06	2.28422e+07	9.00269e+06			8.19209e+06
5902004-WDHFnLTYR-92		1.04506e+07
5902004-ALMHLnATLR-232		28472245
5901956-GSnYSEILDK-144	1.06067e+08	179190170						57560000
58696422-HTGNVVITncSAAHSR-38				2.9564e+08	2.11319e+08	1.67599e+07	3.21833e+08	78400000
5803199-TATESFPHPGFnNSLPNK-99					0
5802984-VAQPGINYALGTnVSYPNNLLR-204		88967092					167915436
5730091-DEGLcSAnVTR-170								169400000
5729941-nATTPLWR-180					66448408	0	95235882
5729877-nQTAEKEEFEHQQK-584		37449365
5729877-cNEIINWLDKnQTAEKEEFEHQQK-584	185615290	1.08548e+08		318834600			1.9906e+08	33530000
5729772-QDnETGIYYETWNVK-252					7.82549e+07
5729772-NIETnYTR-304		143309480
5729772-IFLYSGEPTYLGnETSVFGPTGnK-320		437097296		6.08994e+07	4.16872e+07		116442704	207100000
5729772-IFLYSGEPTYLGnETSVFGPTGnK(T)-330	2.54879e+07	46745894						32380000
5729770-YnLTSqDVGSGTSNNSQAcAQFLEQYFHDSDLAQFMR-210	50664458
5729770-FLSSSPHLPPSSYFnASGR-443		1.69634e+09		236210896		81466744		0
5729718-VLHnGTLAELqGLPHIR-275					156628924	16242017	0
5729718-RPPLAELAALnLSGSR-124	1.50171e+07	8.81418e+07		1.58339e+08	98972618	8.15524e+07	45473992	193800000
5729718-nLTHLESLHLEDNALK-256	1.70475e+07	72500912	71704450		187223380	55638340
5729718-nLTEVPTDLPAYVR-81				402226910	5.96851e+08	2.37812e+08	288199552	347100000
56788359-LVSGnLTDR-490		1.87803e+08		181884936
56786157-DHLLLPATTHnK(T)-584	3.16197e+07	3.71869e+07	5.44541e+07	115661860		40354242	99227085	118700000
56682962-SHTnTSHVMQYGnK-263	272028548	4.87221e+08
56682962-DLnETIHYMYK-167	34386178	259206104
56237029-VTGLncTTNHPINPK-868				76337498	98921670		109311477	207200000
56237029-NLnNSQSDVVSFR-773		60202512		1.03282e+08	1.26193e+08	7.98049e+07
56237029-HPGnFSSLScDYFAVnQSR-724					33876922
56237029-GnLTYGYVTILnGSDIR-307			6.75235e+06		41003249
56090548-SVHnVTGAQVGLScEVR-166	21943015		9.80899e+08	1739571244	1781299666	7.44752e+08	2607950621	2777000000
55953135-VQGnSTLLHITDLQAR-101			3.21261e+07	3.7647e+07	4.59501e+07	3.22657e+07	50055626	48570000
55953135-TLTLVENKPIQLncSVK-700						0
55953135-QVQLEcVVLnR(T)-842			1.08169e+07		1.3445e+07	1.77811e+07
55953106-FnWTEER-727			1.51228e+07			8.03581e+06
55770834-ISELEIInSSFEnILqEKEqEK-2415								0
55743096-VVDRGnGSRPSSPEEVK-137	7.86121e+07	0
55743096-SFMVnWTHAPGNVEK-372	24617743	604518352					2.68469e+07	93410000
55743096-GnGSRPSSPEEVK-137	359339354						8.0487e+07
55743096-AMnASAnITSDGVEVLGK-1388	8.33385e+06
55741750-LHHHLDHnNTHHFHnDSITPSER-198			189119561	1.83282e+09	1077433771		1221384480	143300000
55741750-GEPSNEPSTETnKTQEQSDVK-218	3.06244e+08	545666887			25925591			15730000
55741750-GEPSNEPSTETnK(T)-218	153327156	205735260	35182663	2.11505e+07	8.88639e+07	19650959	162175264	8520000
55741750-DLNEDDHHHEcLnVTqLLK-339					182606918	73210979
54873613-NELMLnSSLMR-135			802985944	1.4888e+09	1.16413e+09	6.1187e+08	2510886131	2639000000
54873613-DPcSnVTcSFGSTcAR-250			3.7952e+08	2.86008e+08	458102236	221666404	1.02427e+09	1253000000
54873613-cVEESGSAHcVcPmLTcPEAnATK-932	268839346	874545647	22688397	39072099	5.18731e+08	88438662		2106000000
54792129-YcGLGLQMnHSIESK-155		1.99774e+08	198400528	1760463505	1.4413e+09	669531024	687556640	1469000000
54792100-NLnVTSLGFR-437		75995318			3.22308e+07	1.70857e+07	4.51477e+07	54660000
54792100-HFnDSGAcVPR-250					32750867			109800000
54792100-FQTVDSSNIDGFVncTK-353	7.18458e+06
54792098-NNQLALTLIDTnR(S)-157	4.47342e+06
54607047-RMELSMGPIQAnHTGTGLLLTLQPEQK-98	1.49759e+07
54607018-nFTVLNFK-182	3.05272e+06
5454058-SMAGSGHnVSQEALAIK-306	1.34715e+07		73516843		107549506			110600000
5454058-nSSLGDAINK-127			7.33527e+07	95376344		1.08236e+07	94405140	185200000
5454058-LFGnYSR-57					5.64466e+07		102788288	110200000
5454048-VIQTFnR(T)-123			4.23946e+07	112612089	64876098		77083049	110600000
5454048-IcPnDTGGLR-268				28434363
5454038-EEAMLYHnQTAELR-361							0
5453872-EIPAnGTDIVYDMK-219		561899376					1.3193e+08	206300000
5453832-VInETWAWK-862	265922496	814780864		721014656	537222784	397968176		782300000
5453832-VFGSQnLTTVK-515	870485296	1438274112	1250736928	4.78799e+07	1014257120	1296368384		301500000
5453832-nATLAEQAK-869				2322633216	1271268096	175106567	1495276000	275600000
5453832-LSALDNLLnHSSMFLK-830	7.14837e+06	287294236	28507802			4.65413e+07
5453832-EnGTDTVQEEEESPAEGSK-596		422236685	1.08983e+09	1774380587	1.26816e+09	1.58833e+08	1673949181	2349000000
5453832-AEPPLnASASDQGEK-931	1103489696	2189414236	857787296	1624381702	1756067296	9.99581e+07	1135921376	1095000000
5453613-IDFSGSQDnLTITMHR-96		1.25725e+08					58014456	102800000
5453601-ncSAAPQPEPAAGLASYPELR-87				1.64944e+08	1.00931e+08	70185044	90257460	275600000
5453601-DTWGLSDEHFQPRPEAVQFFnVTTLQK-363								165700000
53988378-LAFQNMnGSEYFVK-488	7.99944e+06
53988378-KWnVTSLETLK-388	1.624e+07	48514864			1.06837e+07
53829381-nQSYMVR-210				83347566	6.79574e+07
53829381-GnSTHGcSSEETFLIDcR-177				144466000	1.69404e+08		43280561
5231228-QDQQLQncTEPGEQPSPK-212		757126080	1.52811e+08	1664910000	190979772	1.31763e+07		1035000000
51988912-SKPVLTGTHPVnTTVDFGGTTSFQcK-255		0
51988912-HnSTIDVGGQK-293	233394472	5.12389e+08	286129920		371487104	78459640
51873067-SPTnTTPHVPAEGPELI-591							2.77918e+07	0
51873067-nSTLDPGKPEMMK-575	42281380	1.54306e+08				5.98841e+07
51873067-nGSGAVFPVAGADVQTLR-130		638836448		2097610544	2018156288	900840476	1296605696	2826000000
5174463-HFYFnK(T)-306	1.22736e+08	1.41685e+08
51558724-MVGcDYEIDSnATEDR-685					0		0
51558724-LPNNMnQTK-1276					62726645
51477716-NLGFncTTSQGK-1093	90244144	151258638				85895841
51477716-AnLTSMLIQR-305					2.01242e+07		39465996	33380000
51477714-DSVInLSESVEDGPK-78				8.00952e+07
51317399-YDLPASINFILnK(T)-161	8.61862e+07	1.88163e+08	113950460	46559166		136558352		105200000
51317399-NYFHYnQSYPPTYNVK-321		0	0	57363105	3.32944e+07			85320000
51317380-nLTEKPPHIEVYETAEDR-225				0		69288207
51100978-VWDTAVGLnHTAEPSLQTLER-144		77170781	9.0031e+07		67119957	89506965	1.00368e+08	176500000
51100978-VQEVLnGTEVNLQHLTALVDcR-351				2.13663e+07
50659093-YSSnHTEHSQNLR-890		257400236
50659093-RPYVSYVnNSIAR-748			85430584	100481520	99225826	8.08606e+07		86390000
50659093-QEIFTHIMDQYSYcTPSHIPFSnR(S)-226	0
50659093-ALHALnVTWR-336				1.10216e+07	2.42653e+07		39551780	43640000
50659080-YTGnASALFILPDQDK-271	1326187212	4309474677	487875884	5.61723e+08	875818202	5.75912e+08	904707218	1320000000
50659080-TLnQSSDELQLSMGNAMFVK-127		76927738
50659080-FnLTETSEAEIHQSFQHLLR-106		29884795		1.47345e+08	133332916	143251130	209424132	243000000
50363217-YLGnATAIFFLPDEGKLQHLENELTHDIITK-271		53239809
50363217-YLGnATAIFFLPDEGK-271	15877613056	7.09981e+10	1261383376	2713147808	4975787216	7488781568	19143567360	33450000000
5031863-TVIRPFYLTnSSGVD-580	3752471032	8726572176	4292228032	1437408248	7795446720		5.05749e+08	3218000000
5031863-HERDAGVVcTnETR-125	49697165		1.1831e+08	238274372	3.30524e+08	1.5908e+07	742733571	106100000
5031863-GLnLTEDTYKPR-398		58375484		162212518692	1.23339e+11	75533847552	107712675840	133000000000
5031863-EPGSnVTMSVDAEcVPMVR-192		3.49271e+06	125520784	15214401808	1.70448e+10	14064990112	18020203823	19670000000
5031863-DAGVVcTnETR-125	22185927680	38785398272	55638577072	117189374192	5.13902e+10	4957161275	8.84862e+10	20620000000
5031863-ALGFEnATQALGR-69	184962008	0	29372844032	137050087424	135979409408	69850946560	164920365056	116500000000
5031863-AAIPSALDTnSSK-551	35192207744	76441838592	99765417984	98955071488	140284262400	75846088704	1599963072	105000000000
5031701-AEccASGNIDTAWSnLTHPGNK-73	230492436	58549260
5031701-AAPcPVPSSPGQELcGNNnVTYISScHMR-215			271416350	1890552176	2608301664
5031631-TMVFPVMYLnESVHIDK-412	1.4604e+06
5031631-cNMInGTDGDSFHPLITK-249		52965714
5031631-ANIQFGDnGTTISAVSNK-105	6.93868e+07	1.44979e+08	0		29313541
5031613-EAPnISR-94				16340961			4.05077e+07	5317000
48928056-QRnSTIEAANLAGLK-184	39889597
48928056-nSTIEAANLAGLK-184	2.46989e+08	4.87195e+08	219118408		109770960	198935068		239600000
4885653-SLPATLPQcQAAnK(T)-240		88896252
4885375-ALAAAGYDVEKnNSR-76	2.49677e+07
4885135-FTTMHLPLncTELSSVIK-222		74239784
4885065-KVnASVPR-551							71266082
48375180-ncTSYGVLDISK-321						171539338
4826904-WVEnNTnNLVK-157	69352077	199904222
4826904-DAnLTGLSDNKEIFLSK-321	95458588	525641291
4826904-DAnLTGLSDNK-321	853142902	1320432449	70568770	56783174	0	154650352	246068195	377300000
4826898-STGGAPTFnVTVTK-100						49397966
4826764-LSPQInASNFYFnK-242	2.85159e+07	68066220			33300324
4826708-TcnASQGFK-100			4496324		10773465
4826673-IFNIDSGnGSIFTSK-437	136152413	3.98502e+08
4826673-EDAQInTTIGSVTAQDPDAAR-399			152441854	267169278	302243998	2.73544e+08	729750914	819400000
48255943-AFnSTLPTMAQMEK-57	523633440	155738076	16199379096	13236210736	21113833296	11912418752	14844693872	16590000000
4759238-IVnETLYENTK-118	1.71715e+07
4758950-DTnGSQFFITTVK-148	538765392	1756195904	370866192			493088784
4758598-InLTWHK-66				2.72426e+08	2.30197e+08	1.29698e+08	250225848	382500000
4758598-cVLTFAHEGQQYnITR-219			15468676	1.06474e+08	192090538
4758422-SIncSGVTR-69		573967104		1510683456		132346499		118100000
4758248-KHHDYYITSTSnGSLEGLENR-139		6.80395e+07	1.6115e+08	532067183	5.51082e+08	1.74722e+08	142754164	34880000
4758248-HHDYYITSTSnGSLEGLENR-139	1.80317e+07	124185634		529511752	7.28282e+08	3.5991e+08	652287552	585200000
4758092-QInSSISGNLWDKDQR-299			7.04152e+06
4758062-WTPGAHGETFLHTnYSLK-168		0
4758062-VVDDVSnQTScR-292		119377656					0
4758062-VLnASTLALALANLnGSR-92	1.58991e+07	39305387
4758022-IEFYLKnFTSAK-221		7899878
4758022-EnYSSVDANGIQSQMLSR-100		225272568					94636331	164900000
4757886-nVScLWcNTNK-54	7.24714e+07	1.20257e+08
47524177-TADInSSEVEVLYLR-311					0	0	2.05186e+07	54550000
47524177-HIVInGSSFGADGFPYVQVLK-290		87886007
47132557-WTPLnSSTIIGYR-1291				12624911872	274190696	259623728	169855064	241100000
47132557-RHEEGHMLncTcFGQGR-542	9.63297e+07	168821404	2.29338e+08	37967093248	950533728	5163521024	1072388848	17660000000
47132557-LDAPTNLQFVnETDSTVLVR-1007		17648975	679179808	7208657248	5165793664	1761697368	2989947072	3331000000
47132557-IScTIAnR(C)-139	296523816	6.93802e+08			1095075840	2.85842e+08		186800000
47132557-HEEGHMLncTcFGqGRGR-542			144312853
47132557-HEEGHmLncTcFGQGR-542	103686248	62104718	4873146304	35701820928	29385141248	21397303280	730447040	1322000000
47132557-GGNSNGALcHFPFLYNNHnYTDcTSEGR-430	221499134	1132475680	8801919616	2751577360	14682498944	45724401	5235417456	8301000000
47132557-EDVDYHLYPHGPGLNPnASTGQEALSQTTISWAPFQDTSEYIIScHPVGTDEEPLQFR-2199				0
47132557-DQcIVDDITYnVnDTFHKR-528			72781627
47132557-DQcIVDDITYnVnDTFHK-528	220320644	686324352	447355408	201334334	5856436608	503500952	6931695168	33880000000
46909592-DFQHLLnR(T)-237	1.5385e+07	2.17133e+07	77153544			1.20458e+08		18190000
46410929-DLcGPDAGPIGnATGQADcK-56		2.17077e+08
46370069-cTnLSEGVLSVR-288					2.56224e+08	1.73219e+08	300136611	212500000
46370066-EMLHnATFcLVPR-330			254393726	423096790	448409029	2.63558e+08	7.19009e+08	712200000
46370066-DAnSSIYK-89			2.84184e+07
46255041-NQKPRPTInVTcTR-142		302589296		171310032	138611016	0		387400000
45935383-KYPScGGLLQSPIDLHSDILQYDASLTPLEFQGYnLSANK-80	3.44953e+07	0
45594240-GTDnITVR-40				9.28637e+06	1.04769e+07		1.62462e+07	48180000
4557871-QQQHLFGSnVTDcSGNFcLFR-630	70097654	18914798336		794302864	1.50777e+08	0	4935754432	7791000000
4557871-cGLVPVLAENYnK(S)-432		147150042						26700000
4557871-cGLVPVLAENYnK(S)-432	153695510		3591114624		4544413408		167292496
4557791-WSFSnGTSWR-352			261248328	1.94648e+08	2.88438e+08	308147640	510647018	614400000
4557791-VnLTLR-343	414500296	654400608				7.23917e+07
4557733-DGTQQAVPLEHPSSPWGLnLTEK-343	36731388	99753188
4557733-DEcWcPAnSTGK-421	1.06496e+08	97469728
4557679-TTPcEVIDScTVAMASnDTPEGVR-585						137064216
4557679-ncSHLKDHcR-559							51698032
4557679-ncSHLK-559			38759058			1.72692e+06
4557679-DGnSSLIAAVAEVR-1045			3.38309e+07	5.30052e+07	7.67351e+07	3.71575e+07		52160000
4557679-DDFFGHYAcDQNGnK(T)-217	105336035	159005391	488132656	197704426	383192136	3.50846e+08	324197736	1252000000
4557679-cPEDYEGKncSHLK-559	2.9346e+08	4.54999e+08	276600616			6.40531e+06
4557541-GnVSAcAR-158							1.62738e+07
4557501-YSAEVHMSIPnVSLPLR-105	6.46777e+06
4557485-EnLTAPGSDSAVFFEQGTTR-397		2964994624	19515608416	12849847504	21143321856	29194129920	8044329728	19580000000
4557485-ELHHLQEQnVSNAFLDKGEFYIGSK-762		696538936				184217607
4557485-ELHHLQEQnVSNAFLDK-762	2829977840	4565297184	23312379392	1096568944	24049466368	984346896	340728232	14540000000
4557485-EHEGAIYPDnTTDFQR-138	2767513600		13910256512	31155383088	28157592058	25012264448	20866522270	23260000000
4557485-AGLQAFFQVQEcnK(S)-358	6.78219e+07	84384091	6.4233e+06	180825788	2.83594e+08	410447664	550405500	389200000
4557427-GYLTSFEMFnSTYK-232			20571020			29265990
4557373-WNPcLEPHRFnDTEVLQR-150			8.5342e+07		256765263
4557373-NPVGLIGAEnATGETDPSHSK-349	1238750132	3414335808	647827072			606985072
4557373-FnDTEVLQR-150			1223789101	2657491367	2201110972	1125676576	3066542756	2922000000
4557373-DVQIIVFPEDGIHGFnFTR-119				3.40901e+08	9.55806e+07	99903546		219100000
4557369-LVNQnASR-200				0	6.14857e+08		975127232
4557369-EQMQDALGNnSSFHHR-164						9.1425e+07	36296374	222500000
4557351-WSDIWnATK-85					34831954			30580000
4557351-EnETEIIK-284			5.63699e+06
4557287-DKncTSR-170		77543426
4557251-nISQVLEK-439	64418882	135337080						445200000
4557251-InTTADEKDPTNPFR-278	407739616	8.22578e+08				1153218360
4557251-InTTADEK-278			5.82859e+07		8.3007e+07		87584900
4557040-NVGPnTTSTVISTDAFRPGVR-580				1.28282e+08				99050000
4557040-MMQYnVSIK-380			10672971
4557040-ILFYNVVVENLDKPSSSELHSIPAPAnSTK-491	3.04564e+06
4557010-YEQLQnETR-167	281753812	486113040	0		1.0248e+08
4557010-QTPEYQnESSR-177	5.49498e+07			48709058			25618473
4557010-nLTLMATTSQLPK-267		66767018
4557010-KnLTLMATTSQLPK-267	41359314	351698680
4557010-FNPnISWQPIPVHTVPITEDR-133	6.70899e+07	97384532
45505173-AcVYnNTLNNAMPVR-441	1.16822e+07					0
45505145-VLnGTLLMAPSGcK-142	229172568	713466505	0			2.48024e+08
4507677-TDDEVVQREEEAIQLDGLnASQIR-62			1.35122e+08			1.19562e+08
4507677-LGVIEDHSnR(T)-502		0
4507677-IADDKYnDTFWK-481						3.5634e+07
4507677-HNnDTQHIWESDSNEFSVIADPR-217	2.71644e+08	5.50657e+08	4925306016	853776284	1064653728	5611246928	1104776890	1432000000
4507677-GVVDSDDLPLnVSR-445				3.14118e+07	0		4.38519e+07
4507677-EEEAIQLDGLnASQIR-62			618823024	533000560		1373423360		702200000
4507575-YIHPQnnSIccTK-54	177135744	517736244		52724518	36449725
4507565-ALVAVVAGnSTTPR-105					1.13992e+08
4507521-nSTFSEIFK-344	0
4507509-SHnRSEEFLIAGK-101		2.2582e+08
4507509-FVGTPEVnQTTLYQR-53	4787502464	17077865472	71700800256	154554366804	151875384646	74854998016	179845631288	120000000000
4507483-GFQWVTGDnNTSYSR-115			43746138
4507463-nASNLVK-140		1.72919e+08				2.53133e+07
4507463-LTSPPEDYPEPEEVPPEVISIYnSTR-72		127510113		5.84456e+08	1.50591e+09	589184992	1029067336	1648000000
4507463-ISLHcPccTFVPSNNYIIPnKSEELEAR-241			448049104	506556084	2052990421	2.61708e+08	1334632827	1054000000
4507463-ISLHcPccTFVPSnNYIIPnK(S)-241				27135381
4507353-EnYSHHTQDDR-152							8.89749e+06
4507267-LSLQNTAEIQHcLVNAGDVGcGVFEcFEnNScEIR-73				3.6303e+08	121741284		4.35977e+08
4507239-IAPASnVSHTVVLRPLK-88	1.68549e+08	3.3259e+08	128963438	1.00081e+08	79050490	8.09005e+07	161977998	199300000
4507157-SLTTSLHnK(T)-1894	3.396e+07
4507157-nSTVEYTLNK-1986			2.5591e+07
4507157-HFnESR-2054			9.28538e+06
4507157-AASnFTEIK-1706	22671599
4507047-NWQLTEEDFGnTSGR-226	5.32581e+06
4506951-TGVHDADFESnVTATLASINK-323			364458512		0	194824520
4506951-KPNNLnDTIK-114	2.70999e+08		1113263751	2212389696	1873496896	278789432	1827795328	461800000
4506951-FnQTMQPLLTAQNALLEDDTYR-79				209324363	264754280			272200000
4506951-ELGDnVSmILVPFK-201	4.27127e+07	1.06054e+08	136009012		0	329718664
4506951-EKKPNNLnDTIK-114	19966268		17283138		5.31506e+07		2.91288e+07	16520000
4506919-MPFPIDQDFYVSPTFQDLLnR(T)-413	2.81261e+06
4506775-YAESDPTVPcnETR-148							6.44969e+07	113200000
4506547-SnSSMHITDcR-104		77361516		3.65039e+08	1.05117e+09	9.90866e+07	2.70615e+09	16280000
4506547-RnMTQGR-62					62418204		46031031
4506455-VVRPDSELGERPPEDnqSFQYDHEAFLGK-53					1.81379e+08
4506439-LHTFESHKDEIFQVHWSPHnETILASSGTDR-328							157492692
4506115-EVFVHPnYSK-290		1934339680						170100000
4506113-GEnFTETDVK-197	254161323		993887840		1982107776			2059000000
4505991-VIDGMTVVHSIELQATDGHDRPLTncSIINSGK-190		1018795296
4505891-SAEFFnYTVR-63		1145313184		5012805696	5985710464	3160182592	5791441920	7715000000
4505891-EQYIHEnYSR-548				6521055840	4823963200	235916556	7461563488	9327000000
4505821-TFYWDFYTnR(T)-105			1.15523e+07	175390806	4.85431e+08	9971745	2.56762e+07	12190000
4505529-QNQcFYnSSYLNVQR-93		575699367	72324388	0	465092529	122110052	5673195152	5315000000
4505167-QnQSLVYGK-447	107154736	225440424	5.02418e+07
4505047-KLHInHNnLTESVGPLPK-127		286318008		298988992	70315838	1.49207e+08	599195328	236900000
4505047-AFEnVTDLQWLILDHnLLENSK-88							222292492
4505039-AGHFQnTSSPSAR-177			37182882	332033189			393840797	29650000
4505021-VIDLWDLAQSAnLTDKELEAFREELK-268	0
4505021-VIDLWDLAQSAnLTDK-268	17117306	34021061	4.87401e+06				66669984	45060000
4505011-HYHSMEVFTHYDLLNLnGTK-644								17900000
4504991-LnATADILR-138		83433494		189904642	179196160	6.13811e+07	146980464	170800000
4504957-WQMnFTVR-49		19872922		41368626		47367171	1.16342e+08	56120000
4504957-VQPFnVTQGK-356	1118906336	1725124160	802321056			1819957920
4504957-VASVININPnTTHSTGScR-257			7.75378e+08	1277544160	603859680	1764290024		1597000000
4504957-LnSSTIK-275	430346876	796105715	3.24401e+08			69860256
4504957-IAVQFGPGFSWIAnFTK-101		9.66348e+06
4504747-VWnSTFIEDYRDFDR-935	5.83118e+06	5.3014e+07			3.63848e+07
4504747-VWnSTFIEDYR-935			391959984	3.24188e+08	4.19138e+08	2.86805e+08	3.51899e+08	368600000
4504747-TSIPTINmEnK(T)-969			451645184	550203645	0	287638320
4504747-SLDAYPILNQAQALEnHTEVQFQK-605				71412728		1.82116e+08		143900000
4504747-nITIVTGAPR-265			259055256	5.67172e+08	604256260	371240192	5.76252e+08	525400000
4504747-ELAVPDGYTnR(T)-86		151294937		478322320	586299504
4504747-AHcVWLEcPIPDAPVVTnVTVK-926	1.54644e+07					134373358
4504647-NTSPDTnYTLYYWHR-157					1.37399e+08
4504425-LGEMWnNTAADDKQPYEK-134		4.22194e+07
4504151-YGccPMPnATccSDHLHccPQDTVcDLIQSK-236				1085292766				1676000000
4504151-EnATTDLLTK-265	1614806016	2769850144			1172839168	528155760
4504151-DVEcGEGHFcHDnQTccR-530	1.51123e+08			516909382	437249873		8.903e+08	232800000
4504151-cLSKEnATTDLLTK-265	488301560	1005185672
4504061-YYnYTLSInGK-183					6.25836e+06
4504061-YPHNHHVVnNTLEGncSSK-117	287675452	1292162290	727540760			34878459
4504061-TPMTnSSIQFLDNAFR-279		230408984	516168024	272654884	472951680	629337568	198520064	379000000
4504061-GPGIKPnQTSK-362	2181701984	3.33419e+09	708867240	0	442259840	7.60041e+07
4504061-GASnLTWR-405			622010896	9.19641e+08	9.94243e+08	949087584	8.04989e+08	1047000000
4504009-LGIYADVGnK(T)-139	321256970	439629093	1.13537e+08	463929104	3.99972e+08	247583528	619690368	228800000
4504009-HMSLALnR(T)-192	908829056	2280275592		653277376	976466304	1014790256		1991000000
4503987-nFTMNEK-203		510093544		483182694		6015892	358427775	744600000
4503899-QGIDFcPGQnVSGVTTHNLEDHTK-423		6.51968e+07				189147640	2.69187e+08
4503689-MDGSLNFnR(T)-686	89616297	1.55161e+08		1.79349e+07	2.36341e+07	7.91896e+07	26574573	31310000
4503635-YPHKPEInSTTHPGADLQENFcR-143			344039264	7.93533e+08	7.99606e+08	5.3696e+08	2212533744	1212000000
4503635-SRYPHKPEInSTTHPGADLqENFcR-143	259802264
4503635-nFTENDLLVR-416	36313052	90705702		75712058			311725778	233600000
4503635-GHVnITR-121				342420840	165033268	54887673		0
4503627-VYSGILnQSEIK-450	5.38125e+07	1.05459e+08
4503627-LETTVnYTDSQRPIcLPSK-491	15995110	98719865
4503487-YAVYWnSSNPR-37						298239320	1174005192
4503471-DGnASGTTLLEALDcILPPTRPTDKPLR-222		0
4503349-SnTSQLAFLLYNDQPPQPSK-86	180033035
4503155-YSVAnDTGFVDIPKQEK-221		248721920			286739740			19640000
4503155-YSVAnDTGFVDIPK-221	2471803904	7887911104	19690880000		30359591	18829189632
4503143-GSLSYLnVTR-263		16155428864		17684806400	13722884096	12774012416	14338599424	15770000000
4503139-nTTWQAGHnFYNVDMSYLK-38			625526088	71754012	485035304	7.90706e+07	2246494130
4503139-GLVSGGLYESHVGcRPYSIPPcEHHVnGSRPPcTGEGDTPK-192		126284592
4503037-VnETEMDIAK-160	677788400	1297977328		430313544	317352456	640022912	392416240	646500000
4503037-IVTPEEYYnVTVQ-216	1.8224e+08	360265739
4503009-GnETIVNLIHSTR-139		2288703104						557500000
4503009-DLQGNPIAnATISVEGIDHDVTSAK-390		835755264
4502951-ASQnITYHcK-1367	0	1.03967e+08	68593327			1.71896e+07
4502787-VEnHTAcHcSTcYYHK-102		5.61497e+07
4502787-nVTSESTccVAK-76		145597448
4502551-nATYGYVLDDPDPDDGFNYK-131	7.29554e+07	3.50081e+08				819946952
4502503-LSVDKDQYVEPENVTIqcDSGYGVVGPQSITcSGnR(T)-528	63139041
4502425-FnLSQIPEGEVVTAAEFR-241	0		6.34288e+07				1.45267e+08	174800000
4502421-LnGSITSPGWPK-599	211751912	627428888				1225067728	562276976
4502421-IILnFTSLDLYR-363						115771677
4502421-AAVPGnTSTPScQSTnGQPQR-91				25731408
4502403-MIEnGSLSFLPTLR-270				19280447		2.41142e+07
4502343-YLLNLnHSEK-198	6.36965e+07			24707668	111681268
4502337-FGcEIEnnR(S)-128	1.47874e+09	2261299319	0	6.91587e+07	18083221	4.38815e+07	71058212
4502337-DIVEYYNDSnGSHVLQGR-112		6.22665e+08	111774624	400172704	594617888	2.11698e+08	540861314	623700000
4502281-nLTVcPDGALFEQK-124		38812342		1.79625e+08	1.11768e+08		2.17457e+08	268000000
4502281-FLKPYTLEEQKnLTVcPDGALFEQK-124		4.69274e+07
4502277-VLGFKPKPPKnESLETYPVMK-193		4.6211e+08
4502277-nESLETYPVMK-193						5.2366e+07
4502277-LEWLGncSGLNDETYGYK-158	7.8185e+07	171163448				0
4502277-FKLEWLGncSGLNDETYGYK-158	8.50712e+06	3.83576e+07
4502067-WnITmESYVVHTNYDEYAIFLTK-115		0
4501989-VnFTEIQK-251	25469221888	64764850176		1223433984		1563144896		0
4501989-FTKVnFTEIQK-251	163703744	810289366
4501987-YAEDKFnETTEK-402	38589099
4501915-nFSScSAEDFEK-381			3.9398e+07	4.97052e+07	75025110	9.14345e+07	5.8979e+07	49600000
4501915-GYVEGVHnSSIALSDcFGLR-125			1.01827e+07	9.47152e+08	360875094	197169392	1.15572e+07	1080000000
4501915-GLLHLEnASYGIEPLQnSSHFEHIIYR-154			134998101	90320548	241699880
42741655-VLLGnEScTLTLSESTMNTLK-607	287767460	1.75673e+09	19507805	1626517084	0	23750474	3.17034e+09	0
42741655-nSSGcEAR-405	7250119		5.87136e+07		9.61659e+07		6.8634e+07
42741655-NNVRcLQHFYGPNHEHcFnR(T)-399				135203448	119434397
42741655-nFTVAcQHR-785	9.92366e+06			104956953950	76918825728	5578638360	66033985536	14840000000
42741655-HVFPHnHTADIQSEVHcIFSPQIEEPSQcPDcVVSALGAK-149	2.67545e+08		1260674592	7.82012e+09	8506333944	2.28558e+09	1.25229e+10	9141000000
42741655-cLQHFYGPNHEHcFnR(T)-399	222996636	4.5567e+09	10203181056	32180575296	23074916608	15774095136		24920000000
42741655-AnLSGGVWK-106	3315114496	10748625024	2.69832e+06	0	0	21563841792
42560233-NPnGTVTVISR-202		73865046		251330589	290161459	320870066	290631148	288400000
42560233-ADANPPATEYHWTTLnGSLPK-286				171131470	2.23783e+08	6.65816e+07		144300000
41872557-nFTSPnGTIESPGFPEK-157			49272136	330181608	585944928	0	90195265	548100000
41393602-NcGVncSGDVFTALIGEIASPNYPKPYPENSR-174		233582806		3095479863	3267401148	1.14618e+09	3310647480	2084000000
41327734-ncTSISGDLHILPVAFR-361				78120743	14040114		25732803	40140000
41327734-DSLSInATNIK-352	185332648	181509038	110720596		173073620	97648814
41327734-cDPScPnGScWGAGEENcQK-196	1.24817e+07
41327732-TcPAGVMGEnNTLVWK-603				0		82077377
41327732-EFVENSEcIQcHPEcLPQAMnITcTGR-568				7.98051e+07
41152506-YSVLIMAEKPVGDLSSPnETK-600			6.00526e+07	51329130	178532426	43474608		68710000
41152506-nNSWVK-525				2.01388e+07
41152506-LEnWTDASR-618	70401890	124312804		550315904	420826576	130144120	259194520	415800000
41152506-ELDLTcnITTDR-300	0
40807482-GDQLILNLNnISSDR-401				139609220	531551024
40807482-DHnATSILQQLPLLSAmR-48				0
40549451-KANQQLnFTEAK-53	12354951		25683853		8.29561e+07		50237219
40549451-ANQQLnFTEAK-53				88682702		1.18593e+08	84516578
40548389-VGnNTIHVHR-106				35446555		1.48824e+08
40548389-GSnGTIcDNQR-204			311668536	1.99177e+06	2499096553		6.13525e+09	0
40548389-ASSEVNLANLPPSYHnETNTDTK-96	1.31215e+07		0	0	693349272	0		668600000
40317628-VVnSTTGTGEHLR-1069						1.61208e+06
40317626-VVnSTTGPGEHLR-1067		28015070720		113895416		5754004968		0
40317626-VScPImPcSnATVPDGEccPR-360			2.72052e+09	8428102736	1762443767	5.41609e+08	931495284	449100000
40317626-KVScPIMPcSnATVPDGEccPR-360			3.34721e+08	2.94077e+09	3318494904	5.32916e+08	3.02488e+09	387100000
40317626-GcSSSTSVLLTLDnNVVnGSSPAIR-248	28272072	3334514976		0	49112719	784734896	2.26568e+09	52950000
40255043-LSFGSnSSDFK-486				13964854	1.51646e+07		9.91247e+06
40255029-TnVSGSIR-134						2631254	31611807
40255013-RnDAGSYEcEIQNPASAnR(S)-224	108915869	244520748			4.70882e+07	274775760	0
40255013-NDAGSYEcEIQNPASAnR(S)-224	1.59553e+08	295330642	139372736	140184346	668578560	0		0
40255013-LQLSnGnMTLTLLSVK-197					20904578
40254442-YTLDPnITSAGPTK-1253	61992153
40254442-LTLnGSK-1183	1.00376e+07
40068512-SQnDTVTPDVWYTSKPK-377		2790402688		1769866816	1348511872	1652622992	1967289664	2664000000
39930577-GLDPnYTTWMDVMER-108	1.71187e+06
39777608-KInSSLQLPDR-410	65282164	20447886	1070723776	831319904	1162465472	850843808	135995012	780600000
39777608-InSSLQLPDR-410	64296754	123897420	447209648	450656624	465298320	430804768		123500000
39777608-GLLYAASHSGVVQVPMAncSLYR-525				1.0653e+08			103776611
39777608-FEAEHISnYTALLLSR-69			223821288	2.9312e+08	463773190	2.29149e+08	2.20048e+08	180700000
39753957-HLnSSHPR-399					13017023		1.85406e+07
39725934-VTQnLTLIEESLTSEFIHDIDR-285		0
39725636-FTFTSHTPGEHQIcLHSnSTK-125	8.06006e+07	1.40951e+08
38683836-SDAVSHTGnYTcEVTELTR-111				320997495	3.51617e+08	197095002	231808251	262300000
38683836-DIYTFDGALnK(S)-73			7.73025e+07				1.14156e+07	0
38683827-GNWEnLTSPGPTK-778			89018426				27613639	50780000
38683827-FnLTANQHLLAPGFVSETR-94							3.04114e+07	20100000
38638698-LSWTFLnK(T)-165			0				1.52736e+07	21960000
38569407-GHTnGTKPLDGFDVWK-366	35531781	102583616				3.51341e+07
38455402-SYnVTSVLFR-85			1584591168	1.28467e+10	1.58698e+10	2487938560	1.35004e+10	13610000000
38372925-ILLTcSLnDSATEVTGHR-44	65508259	759583416				840165104		490300000
38372925-ALmnGSESR-152			7.69492e+07	1149309040	2.55951e+08	4.70535e+07	888769592	156100000
380503846-RPASnVSASIQR-803				9.2921e+08	8.76809e+08	257939808	1.13747e+09
380503846-nLTEVVPQLLDQLR-780		20176399		1.04729e+08	1.69326e+07	202036281	118322764	177700000
380503846-nASGIYAEIDGAK-550	9.57068e+06		193104448	319073474	216445333	532193776	97986708	228500000
380503846-LSnLSNLSHDLVQEAIDHAQDLQQEANELSR-571				1.44716e+07
380503846-LITEEAnR(T)-735			809601572	9.84839e+08	730862801	175849612		171200000
380503846-LHnETR-458			51579969		0		0
380503846-HVNEInATIYLLK-308		0
38016904-EVQcLSTnQTLSTR-1001				108588452	9.91338e+07		0	0
37588873-VPHTGVnR(T)-59					59308826
375298691-TFAnGSLAFR-101				127597738	148751230	135311836	115999772	196200000
374671758-ELNILFLnK(T)-179	4.48601e+06
371873523-TELFSSScPGGIMLnETGQGYQR-63							0	140100000
371502087-WncSTVDNTSVFGR-99			270507384	346746905	432140728	165193624	809686050	38650000
371502087-nESTGSLGTQGR-297				171767834	98788396	18207944	89941548
366039949-GTEWLVnSSR-457	31987388	8.5422e+07
366039949-AnSTGTLVITDPTR-494	0
357933596-LGFLGnQSqGcLPAR-287		373179768		1234407840	175029740	618989456		1497000000
357933596-cnDTVPEDFEPFRR-817					88629470
357933596-cnDTVPEDFEPFR-817				27165615		223996344
356640192-HVLVLPnNSITLDGSR-144				14089708	27463264		0	18510000
355594753-QLEEFLnQSSPFYFWMnGDR-145	0	0
355594753-MLnTSSLLEQLNEQFNWVSR-354	278852352	16333945	4.39652e+07	433710760		6.60037e+07	0
355594753-LKELPGVcnETMmALWEEcKPcLK-103		3.50239e+08
355594753-LAnLTQGEDQYYLR-374	192213720	839972736	836729648	78595950848	94694595584	32852679168	116959725568	106200000000
355594753-KKEDALnETR-86	48212965632	58222096384	7059619712	1300647683	2.6248e+10	1941200152	13572195072	131100000
355594753-KEDALnETRESETK-86	7.13995e+07	1.51176e+08
355594753-KEDALnETR-86	11052755200	13687662336	1547447232	10136302304	8337909416	495519888	11758219424	563200000
355594753-HnSTGcLR-291		4672274688		80709940		32719124		109500000
355594753-ELPGVcnETMMALWEEcKPcLK-103	552639256	5018351568				1304702040
355594753-EIRHnSTGcLR-291		1347237472
355594753-EDALnETRESETK-86	405066344	1024606756
355594753-EDALnETR-86	24947198464	34448295936	8790593280	33312066560	24026792064	676922564	44369609152	313200000
350276158-QnGSASSVAGPASGLDK-225			235039756		2.62216e+08	150296516	803106016	922800000
34734068-NcQDIDEcVTGIHncSInETcFNIQGGFR-539						0
34734068-cATPHGDnASLEATFVK-98	3553877216	8789992680	2003926656		59539030	1605374965		0
34335272-DPYHVWYQGNASLGGHLTHVLEGPDTnTTIIqLQPLQEPESWAR-64				1.81697e+08
343168772-nATVVWMK-361		1683686400		1338631872		1885120928		1595000000
343168772-nATGDYK-306			1.51979e+08
343168772-NAIKEGDnITLK-265	44628419	113986620
343168772-LNLSEnYTLSISNAR-95			5.67936e+07	4.48142e+07		89095272	132093586	123200000
343168772-LGDcISEDSYPDGnITWYR-167			2097677568	1.62778e+09	1331793216	4645941280	3672425146	4024000000
343168772-IIISPEEnVTLTcTAENQLER-480			5.31223e+08	9.81443e+08	7.11909e+08	975138344	894559863	613700000
343168772-EGDnITLK-265	1514962944	3171461760
341916196-GLnVTLSSTGR-1328		154795316				3.1631e+07
341915544-nVTLHcTDGSSR-1899					110348450	9.64087e+06	119342372	0
341915544-FAnNTEGQcGTcTNDR-1365			0	9.73264e+07	82454077	1.39527e+07		0
341914298-GTAnLSETIR-244				27495877		2.08051e+08
341914298-AENQVnVTcQVR-269					2.62493e+07		7.0883e+07	46740000
339275810-VSnVScQASVSR-55		425912944				2.47684e+06	166261648	72600000
339275807-IYSnHSALESLALIPLQAPLK-303	1.14926e+08	3.56825e+08			2.47262e+07			57060000
33695155-TAGAnGTSGFFcVDEGR-112	19443676	2.7579e+07
336285443-DGQLLPSSnYSNIK-449		2.43881e+07
33469985-YHYnGTLLDGTLFDSSYSR-286			93098304
33469985-YHYnGTFLDGTLFDSSHNR-174		35424683	306583328			2.73423e+08	2.49141e+08
33359682-HTVFWnSSNPK-26	960328000	44315815		0		355161736		0
33356541-EGHFYYnISEVK-64	267446874	605368415						26310000
333440461-YnWSFIHcPAcQcnGHSK-938					87973684			56180000
333440461-VFHIHnESWVLLTPK-312				7.41418e+07	58652379			11540000
333440461-nHScSEGQISIFR-615		387574560	1.80483e+07	6.83965e+08	594228800	475170692	354766928	823600000
333440461-MPSQAPTGNFYPQPLLnSSMcLEDSR-927		109729903					63732278
333440461-ISnSSDTVEcEcSENWK-148	245510936	749682492	327413420			490882908
333440461-IDSTGnVTNELR-300	656790624	1405079808	1552293248	1510152634	1615365490	1598475040	1397290864	1713000000
333440461-GIcnSSDVR-184	802195024	1476160960				87544814
333440461-GcScFSDWQGPGcSVPVPAnQSFWTR-209			88813786	90110491	176479553	1.62359e+08	204134870	339800000
333440461-EWLPLnR(S)-267	673968576	1812713968	628967680	955258048	921965504	852447664	837946080	1093000000
333440461-DLDMFInASK-1082	3.04069e+07	4.29145e+07		1.5539e+07
333440461-cInQSIcEK-957	267062032	619126000		440326792	407082497	3.06337e+07	379334928	664400000
333440461-cEnLTTGK-966	2.1821e+08	2.75914e+08	99841287		148631504
333440461-AATcINPLnGSVcERPAnHSAK-807	305738864	2221351136				1.12272e+09
333440434-LKPLFnK(S)-57	219501942	2.57443e+08	3.21363e+08	155660020		209952336	143443732	218200000
333440434-EAGnHTSGAGLVQINK-83	1.76581e+08	192556068	480503760		89168196	376758264
33286418-LnFSHGTHEYHAETIK-75				4.1327e+07	105448806	0		38930000
332800999-SFSVYTnGSTVPSPVK-198			2.80405e+07
33239443-GQTEIQVNcPPAVTEnK(T)-53			1.81468e+09	479235856	1416654272	1595072320	1151139804	1561000000
332309226-SVQLHDSGnYScYR-93				69830321	234320843		88144954	306100000
331284207-IGPGEPLELLcnVSGALPPAGR-327				87890472	0			112600000
331284207-GETASLLcnISVR-463							5.47179e+07	60230000
32967311-TASVSInQTEPPK-435			1.19531e+08	1.69258e+08	4.18626e+07	113256773		114000000
327315343-DITDLInNTFIR-26			3.98984e+07	3.13629e+07	57610472		120648514	162600000
32698686-QSInETPLGSLSK-294					1.83014e+07
32698686-ELQQFnYTWLR-845			141712530	293636583	3.08082e+08	172877024	4.45224e+08	434400000
32698686-ELFYGHGDHLIDQGLDVGnLTQQR-776			95266746	3.17493e+08	367624160	168167288	4.48886e+08	450100000
32698686-APSTEYnQSHIK-406	2.97381e+07		7.78566e+07	338066736	347371184	9.14154e+06		51150000
325651886-LDnYSTQELGK-333	164309776	249816676			76631034	1.81459e+08
325651886-IKLDnYSTQELGK-333	169976964	349914632	39100446			70956549
325651886-GNVISSHGNPILLnSSIPEDPSIK-311	1.39402e+08	3.72668e+08	1.83193e+08	120463730	2.35913e+08	173913402	0	294000000
32490559-TSPAncTWLILGSK-56				48878000
32483410-LcDnLSTK-288	3.27482e+08
32483374-IINDnATYcR-207				0	0		118006936	0
324711034-ADDcALPYLGAIcYcDLFcnR(T)-78		0		5.8661e+07	5.56323e+07	31921692	103868828	115500000
32469517-QVLLLQDSFMncSDSIInGSFR-288					8.63963e+06
32469517-LLEPDKEMENFYVFHnGSLVIESPR-345				138180740	73241533	7.31875e+07	74965176	58760000
32469517-HNnITSISTGSFSTTPNLK-104	5.09103e+07	124730358	482412600	87052749	809333328
32454741-SLSnSTAR-120					8.42352e+08	1.16968e+08	1.21166e+09
323362946-DHPnATVWR-206				54255842	29516725		1.45562e+08	253100000
323362946-cPMAGISHTAWHSnR(T)-289	127653398	133983962
323276688-nITQIVGHSGcEAK-39		1455234080	145285864	2.66614e+09	2679943613	4.40793e+08	2100054384	3065000000
32307144-YncSIR-686		551998952				5.14606e+07
32307144-YIHQnYTK-538	674720864	1252527328				37163804
32307144-EQInITLDHR-197		837594432		1.49189e+09	334675360	1.96162e+08	409079024	921200000
322302953-DPYcGWDPGTHAcAAATTIAnR(S)-542	5.95944e+06
32171249-WFSAGLASnSSWLR-51							19718912	223100000
32171249-SVVAPATDGGLnLTSTFLR-78				4.03119e+08	1808090256	587064308	1136069620	1094000000
321267600-nLTFEGPLPEK-366	6.93514e+07	99227336	266383412	308891904		190815168	205938232	299600000
321267600-InFTLR-72						104437622
321267600-ALAYGEKnLTFEGPLPEK-366		0
320461732-SnFTLTAAR-242				1.45588e+07			3.22561e+07	29640000
320461732-LnSSQEDPGTVYQcVVR-216			0		0	0	7.71598e+07	71630000
31982953-FLSYnVTR-373							1.23372e+07
31657142-SEnASLVLSSSNQK-1113	21635331	5.98388e+07
31657142-QTQVGIVQYGEnVTHEFNLNK-217	2.15774e+07	9.4876e+07
31657142-nTTFNVESTK-418	7.29938e+07	1.13677e+08	3.51802e+07			2.00766e+07
31657142-LDLPVnTSIPnVTEVK-105	19392250	68444706
315467841-ELGPLYTnITADIGTDPR-337								31380000
315467841-DVYSnLSHLPGAPGGPPAPQGLPYcPER-57				492535388	503901004			596700000
31543806-cnDTIPEDFQEFQTQNFDR-941	0
315434271-SEGTnSTLTLSPVSFENEHSYLcTVTcGHK-303						3.10855e+08
315434240-LTDVETQVLnQTSR-154								27130000
31542947-LVQDVAnNTNEEAGDGTTTATVLAR-103	38969077
315138990-nNSNNFDLNR-379		231657680				1.39934e+08		153400000
315138990-HIWSLEISNKPnVSEPEEPK-731	9.74416e+07	296757494		60990034	3.38631e+07			64930000
315138990-GKDLDTDFTNnASQPETK-823	9.3487e+07	210421530
315138990-GILnATISVAEINHPVTTYK-564	85604990	2.71651e+08					0
315138990-FANEYPnITR-275		1062371744		860306643	837900576	678695776	860780224	485800000
315138990-DSITGSGLEnATISVAGINHnITTGR-163		2.16468e+08				103219362
315138990-DLDTDFTNnASQPETK-823	141546468	3.46478e+08		0		1.1164e+08
31377806-WnNTGcQALPSQDEGPSK-499	3.13539e+07	6.50437e+07	156277364	332969024	0	0
31377806-VPGnVTAVLGETLK-469	5.01337e+07	104942960	469305100	52131510	5463623040	247026168		188900000
31377806-QIGLYPVLVIDSSGYVNPnYTGR-186				5.24553e+07
31377806-LSLLEEPGnGTFTVILNQLTSR-421				7.39542e+07	1.86331e+08
31377806-AnLTNFPEnGTFVVNIAQLSQDDSGR-90					755486720
31377697-TALWVATDHNMDnTSTVLR-96			3.34803e+08	4.01259e+08	378880356	3.47546e+08		472200000
31377697-AMnTSQVEALGIQMLPGYR-381				8.29673e+07	30374759	190587313	8.97431e+07	95670000
313760624-VncSVPEEK-151				1.41412e+08	126966104		1.03486e+08	33310000
313760624-VLEnSTK-453			1.51497e+07
31317307-ccLLPQAncSVHTAPPAEASMGTR-533	154870276		1.56962e+09	692047998		1.7681e+09	1.87433e+09	1551000000
312283703-NVIIWGnHSSTQYPDVNHAK-97	0
311893350-LYSDYLYFASSnK(S)-409				61336758
310110100-cGAnGTIER-1323							1.48402e+08
308522730-GSVALVIHnITAQEnGTYR-120	1.82796e+07	4.5982e+07					2.42438e+07
307775437-AIcTEIAncSLK-200		129054784
307775422-LTGSDVNLLAENLLSPEDMVLFHnLTQPR-530				4.83763e+07
30578410-AMSSnETAAYK-641		25485567	8.59892e+07		36080711
304571945-AAGTLEDVYnR(T)-276	519797772	9.87712e+08	4.39006e+07		55654664	45352040	2.64192e+08	305000000
302191651-YqPInSTHELGPLVDLK-974		0		195465696	562657568	239425486
302191651-VNVVnSTLAEVHWDPVPLK-839	165605628		1459385792	2.42847e+07	2353803904	1570071920	1675776800	2402000000
302191651-QKDGDDEWTSVVVAnVSK-783	6.29042e+07	329967067				575714384
302191651-NLnFSTR-1000				797993768	708596672	380833656	785872000	1404000000
302191651-nGTHFDIDKDPLVTMKPGTGTLIINIMSEGK-83		2.61193e+07
302191651-nGTHFDIDK-83			6.16633e+08	411859632	319704032	742060160	304635352	656200000
302191651-LSPYVnYSFR-697				43653764	94831736			71200000
302191651-GSALHEDIYVLHEnGTLEIPVAqK-488	105120972	284952188		331643964	1691596917	3359843552	2.81464e+09
302191651-FnHTQTIQQK-223		1498685440	275534320	11669300480	8785357440	1016947488	9395525632	1427000000
302191651-ERPPTFLTPEGnASNKEELR-257	3.52154e+08	1122058139	1364573980	3249511584	4.83962e+09	1031504312	156132060	668000000
302191651-ERPPTFLTPEGnASNK-257	2.17685e+08	609380408	6211577612	5605813376	5457679296	5338475520	4685527040	5529000000
301172750-VVLLDPKPVAnVTcVNK-5046			6.5064e+07		6.6432e+07	55326768
301172750-GncTYVLMR-5096			6.67784e+07		1.00201e+08	67577084
301172750-AFGQFFSPGEVIYnK(T)-4960				97018898
30089937-VQQVGHYPPAnSSLSSR-71		70531398		24679058		0	36057179	55200000
30089937-HnFTASLLTLR-280				89906882	47308818	5.79265e+07	84606332	119400000
300244535-VKPNPPHnLSVINSEELSSILK-227	38342356	1.20035e+08
300244535-SHLQnYTVnATK-383	80586440				164788992	124939618
300244535-nYTIFYR-492			1.89473e+07		6.80225e+07		44302623	74860000
300244535-nLScIVNEGK-131	6.93022e+07	210277405	283815472	383103712	431230768	384893488	309296600	220400000
300244535-LTVnLTNDR-390		2.93143e+07	173201868					227300000
300244535-ETHLETnFTLK-157	1.88436e+07	59240164	40414770		64542808	75790170
300244535-EQYTIInR(T)-83	135922956	271071249	214898304	511857666	3.99431e+08	420066301	320972456	361200000
296080754-GTAGNALMDGASQLMGEnR(T)-335	5.10892e+08	1185819184	4.05181e+08		1.51126e+08	468995961	216734712	260200000
296010988-nATALYHVEAFK-41	282391596	6.08928e+07	62043211			0
296010988-FLTEVEKnATALYHVEAFK-41	1.05728e+08	7.15209e+08
296010912-VnVTVEDER-156					79794628
296010912-RnNTFLSLR-169				25516073	2.02764e+07
295849303-TMFPnLTDVR-437	66249718	2083578336	82904644	9.04299e+07	317709936	184114333	287069728	178900000
295849303-QSVPAHFVALnGSK-407			266540420	4.96914e+08	5.32853e+08	2.49969e+08	826893678	415100000
29550838-nQTNLER-144			8.04164e+06	0	5201065953	563051280	8.66888e+09	110300000
29550838-LQQDVLQFQKnqTNLER-144			16038960
29550838-AVLVNnITTGER-109		1509499392	8243910944	10306128873	1.29117e+10	6881912704	1.93087e+10	6547000000
294997306-ncSTITLQnITR-649				500577600	658580336	1.03313e+09	1299684384	1439000000
294997306-LGAnGSHIPQTSSVFSIEVYPEDHSELQSVR-141		917839616		3469385794	2302602528	1.34992e+09	3605009728	6882000000
294862302-DnGSYFFR-113				2.8784e+07			3.20785e+07
294660768-VcEIHEDnSTR-125	256441817	3.43109e+08	144169116	236431760	276480152	4.12838e+07
294660768-TVPPMVnVTR-210		0		8.65207e+07	7.61003e+07	0	7.28349e+07	0
294660768-SEASEGnITVTcR-220				118099520	2.134e+07	4.64248e+07	54208938	166500000
294660768-AKPQGQWAEDVLGnK(T)-79			242917848	1.59098e+08	2.05664e+08	1.00774e+08	209888468	240900000
291219907-YnISFHK-200	43653113	87025514
291219907-nATQEALR-218				203008840		3.62297e+06
291084739-LnGSLATFSTDQELR-105			65057856	9.09652e+07	132379488	6.40578e+07	105100340	162600000
291045220-WWHQQTnATQEVVR-133				6.94286e+07	60256652	51494356	81014524	130400000
291045220-TPLVQEVHQnFSAWcSQVVR-691								52690000
291045220-AnLTWSVK-366	205847536	443077664
290656011-TPASDPHGDnLTYSVFYTK-470		5.47044e+07				168354332
290656011-TLSDVPSAAPQnLSLEVR-639			2.94163e+08	300159369	3.56302e+08		3.38154e+07	384200000
290656011-LPSGMLVISnATEGDGGLYR-210					86540642			21490000
290656011-GSSVILncSAYSEPSPK-73		79337940		803469064	859572960	7.54252e+08		708800000
289547636-nQSVNVFLGHTAIDEMLK-296		1.38468e+07
289547636-KnQSVNVFLGHTAIDEMLK-296		5.82168e+07
28610151-WTHVnLSSTK-182			2.83556e+06
28610151-EGANDFVVTFnTSHLQK-151							3.26067e+07
285002214-VnGSLDR-300				20883464
284807150-TYTYADTPDDFQLHnFSLPEEDTK-98	1.8473e+08	9.96363e+08	156855840	1164936528	1545906608			1100000000
284807150-DLGPTLAnSTHHNVR-222	0	2348707456	3085141504	8232237312	4059172608	5913804288	8638897408	8574000000
284447287-nASAVVLYNEER-131						1.28704e+08
28416927-GVAVTnTSK-75			6.44076e+06
28376633-MGQnVSLNLR-391		0
28376633-LSDIYnR(S)-702	1.23797e+07
28376633-FALDWASVLPTGnLSAVNR-611		1.58769e+07
28373099-TLnISHDLHSLLPEVSPMK-119				0
28373099-SLVnSSDK-50			3.7856e+07	61910330				4137000
281485550-ncTDIDEcR-1067		67349451		114215238	82231659		0
281485550-AWGTPcEMcPAVnTSEYK-1581							0
27894381-YAVYWnR(S)-42		166725480					7.90008e+07	73760000
27735143-NYPGTYPnHTVcEK-64		180736509		1.991e+08	1.45679e+08	73361371		279500000
27735143-ASSSWQSVnESGDQVHWSPGQAR-277					77315335			99620000
27734709-LEnITTGTYTIHAQK-369	150733418	2.66561e+08	146924224			217721404
27734709-ENVGIYnLSK-618	134732572	372472122		372579392	306159648	494850208		320200000
27597078-TATVHLQALPAAPFnITVTK-230	18607659	41503686
27597078-LSSSnASVAWMPGADGR-240		79830588		3.77915e+07
27597078-LncSVEGMEEPDIQWVK-63		14512124
27597078-IGGPAPSPSVLnVTGVTQSTMFScEAHNLK-191	0
27597078-DLVPATnYSLR-293				76276346		229737024
27597078-AnLTGWDPQK-380	7.34334e+07	0	6.76864e+07		45080130	41988284	58796104
27502405-nHTWLPVSDDAcYR-83				848823436	8.08546e+08	4.51083e+08	1328184608	1386000000
27477134-GPTnNTcVVR-1441		51047094			50614127	1.92163e+06	58808874
27477074-AGSLWDPnITAcK-183	0
27477039-TVVTYHIPQnSSLENVDSR-70			147404860	224466087	355612456	9.99055e+07		245300000
27477039-LFnVTPQDEQK-102	263779517	4.40494e+08	651943488	864456721	928460203	606481000	939853610	916600000
27437030-LLnLSR-44				59185282
27436940-nNSADWIQLEK-289							2.79864e+07	0
27436940-nETFcAATPSAMIFGK-1266		2.74875e+07
27436940-IGSEnnMTScHRPIcR-2961		0
27436940-HSAQWALDDVLIGMnDSSQTGFQDK-1599	1.05943e+07	126691424
27436940-HnGTGHDQWALDHVEVVLTR-3411						36328929		86060000
27436940-HDYILLPEDALTnTTR-3015	290917888	1048745552						99250000
27436940-APSnVSTIIHILYLPEDAK-305	308252688	871678324				46552594		207000000
27436891-EGNPFGPFWDQFHVSFnK(S)-160	1.50457e+07	3.64464e+07
27262667-NVFnETK-154	9.49961e+08	1.77421e+09	2148354592	4482543872	3740095872	168827796	2645391872	4592000000
27262667-NcnNSFAEcSSQDVVTKPDcNcLYPK-172				454794564		251371184
27262663-VKNVFnETK-154	1.17698e+08	141212179
270483821-TYnGTNPDAASR-63	132642416	347648112		128245716				14670000
270483821-nQSVPLSccR-103								171400000
270288820-NIQNnVScYLEGK-176					386506160	1.79923e+08		161400000
270265859-LSNLDPGnYSFR-498								0
268834192-VVAnGTGTQGQLK-272	1006592668	1995958262	713287952	314115992	312886728	164812602	348049856	123000000
262399375-nSTFKnmQR-4			1.06222e+07
262206315-IGGIWTWVGTnK(S)-117	34310568		122287890	1.61169e+08	260010174		149529236	171500000
262206315-DnYTDLVAIQNK-73	52156779	136167377
262118282-YnYTEDPTILR-1043				55292702		7.91873e+07		164000000
262118282-LSGnLTLLR-77				6.90321e+07	46718303	5.7408e+07	94336888	132700000
262050546-YNSQnQSNNQFVLYR-48							0	131600000
261878497-DWANAnVSR-88		27012894
261337173-KEcYYNLNDASLcDNVLAPnVTK-945	119565921	385338284				269634024	3.08901e+08	274600000
261337173-GnTTTLISENGHAADTLTATNFR-52			0	0	164087464		235856812	140800000
261337173-EcYYNLNDASLcDNVLAPnVTK-945	2.46414e+07	57584439					201401218	193100000
261337165-YVQDQVAAPFQLSnHTGR-347		734884400		0		330529960	1031003328
259155306-FnYTEFTTPDGHYYDILELPYHGDTLSmFIAAPYEK-217				1.35534e+08
258613957-YnLSEVLQGK-93	1.75952e+07	89295818		273704904		97243510		331400000
258613943-LVQLFPnDTSLK-423	245631516	7.41857e+08	1728533800	1325182400	2285187008	935833344	897590656	1162000000
257471010-nYTNAMFK-70	1517497984	4659706240				9.13637e+07		8919000
257471010-IFLQALNLGIEVInTTDHLK-187		0						108000000
257470977-FVnSTGYLTEAEK-141	73155184				139643150
256217721-AFGSNPnLTK-74	160239284
256017124-RLnSTHcQDINEcAMPGVcR-232				67952818	251672528			234400000
256017124-LnSTHcQDINEcAMPGVcR-232				1.45922e+09	1.58424e+09	6.50466e+08	2.39218e+09	2590000000
256000767-YTSYnVSEK-2563	260257300	621961356
256000767-VIInDTEDEPTLEFDKK-2668	132686624	509083700						46580000
256000767-SGLcVYNcVPGFSVHTSnETcSGK-1093	85342758	309227538
255918077-GQFESVAPSQnFSDSSESDTHPFVIAK-455					1240064502	184466562		892800000
255918077-FEnQTGFPPPDSR-330	0	0	0	594039136	908807168	3.57742e+07	524902120	570300000
255652947-TPASnISTQVSHTK-144	72728278	1.68946e+08	3.63065e+07		49131312
255652947-FVTAGSnVTLR-423				2.5514e+07		5.59298e+07
255652944-DADAcnATNWIEYMFNK-185	5.22618e+06	1.78109e+07
254028242-LAnVSER-327							3.42282e+07
24638433-nISGVVLADHSGAFHNK-435	3.25207e+07	41811825	2.39674e+07			4.14642e+07		53820000
24638433-IYIPLnK(T)-45	2.07995e+08	2.91735e+08	3.74351e+07		6.00097e+07		53479241	69790000
24497519-TcHESYnR(T)-513	1543602528	4.67838e+08	253044856	3.04219e+06	766054759		313771392
24308201-AGPnGTLFVADAYK-160	20359500	53189139	75072106	47895254
24307911-TDPANQFEWLESTLnNSQQNK-238	2.7498e+07	8.44801e+07
241896926-nATTAPNPVR-203			4.46304e+06
24111244-LTnTTAPPALK-235			30103349
240255535-VAVVQHAPSESVDnASMPPVK-2070			51747095	656881452	5.97805e+08		280971598	176900000
240255535-QnLTVTDR-2430	107330493	2.07469e+08		864076832	745381872		345361336
240255535-GPPGVnGTQGFQGcPGQR-1472						0		13540000
240255478-YLNEYnGSYVPPGWK-149						0
240255478-LFPnASQHITPSYNYAPNPDK-241			0
240255478-FYnYTLcR-171			142234812	1.62763e+08	160734974	274198690	134185982	132500000
239787919-SSDnVSVTVLR-291				74462479			83988898	124100000
239787919-RPAPPAAVLGcYLFncTAR-164							1.42032e+08	155800000
238624149-KnASNMEYR-81				1.78652e+08	1.25208e+08	1.03274e+07	1.42832e+08	10170000
238624149-AnATIEVK-113		94232902		96735200	72111834	5.61203e+06
237648961-QnVTEFPIIK-455	4.10256e+07
23238208-SnVTLTLR-265				6.5175e+06
23238208-nSTcLDDSWIHPR-54			1.36236e+07	56398986	0	28351245	4.30413e+07	64220000
231569458-KPSPcEFInTTAR-275					0
231563300-NLnMSR-240							1.21338e+08
23111005-VDLEDFEnNTAYAK-137		154512840
23110960-YRPEnSVAnDTGFTVVAPGK-221	247002227	797455277	117427364		0	104490236
23110955-YLWSEPQncSATK-101	828194176	1689989744				1011672832
23110955-INAHNNGnHTFK-72	30998277			183093312
229093316-SDLNPAnGSYPFQALR-515		887761488		137210732		194106816
229093316-nQSLVQDMDSMVR-465		289325930		70142106			112875536	166800000
229093316-HPDAVAWAnLTNAIR-88	83238678	98955232	0	1.47028e+07	4.36055e+07	28827042		144200000
229091322-RnQSLVQDMDSMVR-433	0			2.99078e+07
22902130-RQDVnITVATVPSWLK-405	60352453	1.79285e+08
22902130-QDVnITVATVPSWLK-405	1.49456e+07
22902130-DGTPLSDGQSnHTVSSK-175	458951464	746481280
22749415-TILVDNNTWnNTHISR-548				2.38172e+07	2.61066e+07	24319052	71499418	66700000
227430303-TASnLTVSVLEAEGVFEK-68	0	0	268453992	220333640	1.19853e+09	752420752	479196992	417800000
227430303-nVSTNVFFK-260	29829640	1.03676e+08	452352656			1254547968
227430303-InYTVPqSGTFK-342	394104832	785074404	2353414144		360559163	3785291008
227430303-HLnGTITAK-170		419498880		2488758400	2029959872	122753052	2452006144	234300000
227430301-TQDEILFSnSTR-118			231578904	2383236320	2648372416	3.39115e+06	1951955328	2603000000
227430301-nYTEYWSGSNSGNQK-397				952810803	744642784	1433259104
227430301-InGSAnFSFNDEEMK-291								14440000
226371643-VPLQSAHLYYnVTEK-540	67078942	153360087	215709120	181198292	356966120	323585456		92040000
226371643-LLnGSQR-467			1.5269e+08	180292510	149311913	32791489		0
226054871-EIFVAnGTQGK-50	190285616	0	92448632			2.14492e+08
225637524-EDNPDKNPEAPLnVSR-93		220305016		195731440		117720906	209983392	315000000
225637520-HPScWNLVnGTVVPLGEMR-143				6.16895e+07	19934713		35520886
22538442-nYTLWR-184				3.66269e+08		312078060	4.1205e+08
224994199-YILAQYnTTK-211	346201880	5.82319e+08
224994199-VLNSIGSDIDnVTQR-386					1.7865e+07		7.16654e+07	0
224994199-TLLnETPEQIK-197	2.13448e+07
224994199-EALENMnSTLK-265	3.42754e+08	512029240
224994173-VWcLGnETR-784	1159556320	1666156832	690956131	8.33428e+08	811800426	718516784	1.14626e+09	278800000
224994173-NYLGEAVSHnASLEVAILR-121				0	38280066	2.41542e+07	6.60598e+07	69250000
224586817-nDTLQEAK-786							121528938
224586817-LnLTTDPK-165		559066032		3.79429e+08	218491232	1.12834e+08	311845200	438900000
224586817-LcHTHGWnETSEFMPQGAVFScLYR-581					0			0
224586817-GnITEYQcHQYITK-210	120184276	839984416				335435132
223633991-MTGSGIYAPnSSR-283	25017045	7.54206e+07		4.26143e+08	3.44631e+08	3.68599e+08	228788152	399900000
223633991-LTGVAGnYTVcQK-353				203539524	229876732	1.40756e+08		175600000
223468595-TAADTTGLQPILNQFTPAnISR-569			64193024	3.57119e+07			83499745	92250000
223468595-nMTISR-508						0	5.70808e+07
223468595-nDTVAGQGER-828				0
223468595-ISSLQTTEKnDTVAGQGER-828		3.60982e+07	6.96987e+07	27152126	101451149	5.4122e+07	9.17731e+07	141100000
223468595-ENQnHSYSLK-899	94479934	114766216	80816600
223468595-AnTTQPGIVEGGQVLK-28	1.62228e+08	307808520
223029510-YSAHSSHVTNVSFTHnDSHLISTGGK-787			371923364	1.44649e+08			120799804
222537759-EnSTDYLYPEQLK-305	169762120	489323152		861544672		425079920
222144239-DGVHLGPNnR(T)-83	8.81165e+06
22202611-RFANEYPnITR-522		179169880
221316762-VAWLnR(S)-70	54492343
221316760-VTYQNHnK(T)-289							1.68143e+07
221316760-VPGnQTSTTLK-666	1.24204e+08		3.28349e+07	88308950	96065912	5.58212e+06	57775652
221316760-GYnVTYWR-844						24423066	3.38839e+07	36790000
221316760-DLQAnDTGR-485	5.39238e+07
221316616-HIPGLIHnMTAR-319			347204672	1676284794	1023925108	2.64518e+08	1.81829e+09	509700000
221316614-QGNnHTcTWK-354		226207780		543911712
221316593-YnASSFAK-546			1008398272	1307551153	9.97225e+08	989293632	1.0741e+09	1650000000
221316593-InGTHAR-722							44971818
221316593-APKPVEMVEnSTDPHPIK-250	1.69289e+08	409426616	1169916852	907920259	8.52071e+08	1.0657e+09	8.55041e+08	237400000
221316575-nSTSIYFK-169				68767308		5.72675e+07
22095331-FINYnQTVSR-913					25401586	91945975
22035692-ETnFSLASGLEAK-59							3.8014e+07	41620000
219689110-AnFSGMSER-339				1.509e+07
218505805-LHNQLLPnVTTVER-160	5130484				255424367		868258177	396800000
217272890-nHSIFLADINQER-94		590103632	185179499	2.24772e+08	299250364	1.8e+08	651891707	833800000
217272890-GInESYKK-109		400621776
217272890-GInESYK-109	175950082	302346574
217272890-FLnDSIVDPVDSEWFGFYR-129				9.72475e+06			19086818
21717810-TLnQSETAIQPSWYF-390				0				0
21717810-IPGVPGSMPnASWTGNLR-316		304250808		0		1.89551e+07		175100000
21717810-AALSnASLLAEAcHQIFEGK-41	122119888	433992232		1.01983e+08	126936570	4.52483e+07		232700000
21686977-WNRGnESLPER-262	54134432	1.14755e+08
21686977-QTLFFnGTR-67		211344120		55055972	56082606	1.39059e+08		149000000
21686977-GnESLPER-262	64222336	1.37292e+08		73565600	6.70771e+07	1.30622e+07
21536468-VAcTSSQGPSSWTHWLPVETPEGVPLGPPEnISATR-339				204527016
21536468-TVAANTPFnLScQAQGPPEPVDLLWLQDAVPLATAPGHGPQR-157							83353503	26430000
21536468-SLHVPGLnK(T)-198	1.64289e+08	337580858	858525671	1594101248	885285409	7.37379e+08	734768672	1490000000
21536468-nGSQAFVHWQEPR-345	0		103873386			112301206
21536376-TLnSTSPFPSK-244	1.26783e+07			61242736	7.33516e+07		0
21489959-EnISDPTSPLR-71						1.40422e+07
21450775-HLnASNPTEPATIIFTAAR-286				16708464			5.68816e+07	58350000
214010220-DVnYTQIVVDR-419			7.20137e+06
214010220-AAnYTSSLNLPDK-379	6.89859e+07	83976037
214010183-RnQSLSLLYK-485	1682759360	228129204				6887337344
21361787-VnLSAPLLPK-184		6592492
21361444-WSITDGYVPILGnK(T)-98					1.61994e+07
21361444-RPQEFVnR(T)-173		89978406
21361302-FLnDTMAVYEAK-157		147495920	35100173			36892456		74810000
21361116-RGQFESVAPSQnFSDSSESDTHPFVIAK-1442					1.11263e+08
21265058-GAEYVISPLPnASAPAAQR-141				0	1.32492e+08	94389396		302800000
21264602-VWQGHAnASFcPHGYGcR-1330				345261632		82704495	186454332	564400000
21264602-VFDLQQNLGSVnVSTGcAPALQAQTPGLGPR-3287			114866630	2.1536e+08			2.0059e+08	212500000
21264602-TLSELMSQTGHLGLAnASAPSGEQLLR-2303				3.95235e+08	355768042	3.1915e+08	347174816	517000000
21264602-RLnTTGVSAGcTADLLVGR-3107				8.27626e+07		31008586		110800000
21264602-LVGGPVAGGDPnQTIR-95	279504664	943587536				1598520480
21264602-LnTTGVSAGcTADLLVGR-3107				3.29754e+08		197076152	298455044	408000000
21264602-LnASIADLQSQLR-2209		455820832	0	4.36855e+07	1411441952	1869704544	1089786848	1990000000
21264602-GInASSMAWAR-2196			21788244	600274476	8.48049e+08	977112944	1336442207	1107000000
21264602-DnATLQATLHAAR-2423			145304476	914563492	849458264	482085000	8.59003e+08	1048000000
21264602-cEIcAPGFYGNALLPGncTR-2019		31665748	67010102		155308144		0	0
21264602-cDVcAEGFTGFPScYPTPSSSnDTR-479								0
21264602-AQQLLAnSTALEEAMLQEQQR-2568			313126564	311246733		5.99959e+08	493540816
21264359-SGAVnSSAAR-533							5.48786e+07
21264359-NnLTTYK-385	453954356	839879627
21264359-MLNnNTGIYTcSAQGVWMNK-407	38448299	107254623
21237748-YHQPGHEAVTSAVDQLQQEFHccGSnNSQDWR-159							2.60158e+08	214600000
211904152-NVNFEDPASAcDSINAWVKnETR-159			44330346		449055916			47790000
211904152-nASEIEVPFVTR-118		4113060736		34917759488	36095689728	31223577600	13893065216	38680000000
21166382-SGGnATLQVDSWPVNER-190			98498076	4.1777e+07			1.09599e+08
209954788-MSLVMPAMAPnETLSGR-624					0
209954788-DHLLLPAISHnK(T)-607		87409320
209915573-EQnYSDDVLANMISEPR-515					2.94156e+08			296900000
209862839-GPYTLQGLLGcELGPDnTSVPTAK-125		152521264				3.54137e+07		67940000
209447096-TTnSSAADPR-676							6.16508e+07
209447096-TLnSSGLPFGSYTFEK-248		282666064		0	128669481	93126900		134800000
209447096-nNSMcTTMR-573							3.25715e+07
209447096-NnISLVK-851	80432450	172546082	2.68113e+07			19351232
209447096-nFTSVHLSYVELK-462	3.24782e+07	6.64239e+07			2.50837e+07	16649808		9949000
209447096-HPScVnVSK-917	555624536	702593008	75452488			2.16806e+07
209447096-GDPSVISVnGTDFTFR-1171		0				1.6867e+08
209447096-FDTHEYRnESR-292			5.16871e+07		4.25366e+07		2.79362e+07
209413730-VEDEGnYTcLFVTFPQGSR-120		439411937	0	8.2571e+08	1756835490	1.32769e+09	1487170310	1631000000
208973262-IncSWFIR-56				1.23454e+08	91852684	9.34515e+07
208022658-NNVITLnITGK-333	178711560	363154616	125027120			119022048		141300000
206725547-IEVLHRPEncSK-45	2.11452e+07					0
205830426-GnVTQHVQGHR-77		341254152				1.17081e+07
205360958-nETHSIcTAcDEScK-190	3.15948e+07	67324061	1.14076e+07		43044191	3.07966e+06		42540000
205277383-GTGnDTVLNVALLNVISNQEcNIK-629	3.04348e+07
205277383-GTAnTTTAGVPcQR-310				65938800			170824872	51370000
20336246-TcTEFHncTEcR-752			96780201	511592865	407090882	0	722152990	83670000
20302038-InVTTLKDDGDISK-46	1.93482e+07	3.61963e+07	17309088		5.28768e+07	1.29675e+07
20302038-InVTTLK-46		1.93366e+07
20302038-HSnYTLPLEESMLYSISR-166				8.5023e+06			0
20270339-LGQAPANWYnDTYPLSPPQR-88		316343396	5.74587e+08	1217563640	397280640	1853769044	0	1235000000
20149675-VQAInVSSR-202				3.24888e+07	2.50023e+07
20149540-RDPGAAVPGAAnASAQQPR-81		0					2.63794e+07	83690000
20149540-DPGAAVPGAAnASAQQPR-81	0		19159044	84599427	7.30406e+07	35755869	40009691	245900000
20127446-SnLTVLR-705		2.58674e+07				2.56214e+07	33810627
20127446-DcVEcLLLHSGKPDnQTcHSLcR-654				67827800	151330165
19923830-LQGLENWGQDPGVSAnASK-455	4.45433e+06		19367189	6.35929e+06		0		28440000
19923669-EASIVGEnETYPR-608		24721270				1.32638e+08
19923281-DAAALTnR(S)-464				2.27151e+07
19923129-GNMSGnFTYIIDK-192					0
19923106-HAnWTLTPLK-253			8.34321e+07			70452366
19743848-IADTnITSIPQGLPPSLTELHLDGNK-102		3.74831e+07	3.96043e+07	236041644	3.4728e+08		143087272	143800000
19743823-ScGEcIQAGPNcGWcTnSTFLQEGMPTSAR-50				7.07907e+07	198790237
19743823-NPcTSEQncTSPFSYK-212	443761716	903913483	396632416	51113370	768511552	9.9558e+08	896843142
19743823-KEnSSEIcSNNGEcVcGQcVcR-520				62230407				0
19743823-KDTcTQEcSYFnITK-669	64566102	2.28732e+08				151431540
19743823-DTcTQEcSYFnITK-669	3.5657e+07	8.49457e+07				85480948
19743823-cHEGnGTFEcGAcR-481				360364149	394555122	1.99558e+07	133122928	47930000
197382758-YHVLHInTTK-108	31602326				1.39635e+07		24768529	19640000
197333800-QFNDPDnITEcLQR-346			3.46298e+07				75269256
197100230-YHGFLnTSYHR-92				49265439				73600000
194578885-nVTYGTYLDDPDPDDGFNYK-131	3.16095e+07	40655015				312370168
194328712-DVLnFTcEPK-137								11810000
194306539-mYHInETR-185		152045920		40232414				134100000
194097442-nLQTnETR-869			3.43391e+08			2.85752e+07
194097398-VGEEYQELQLDGFDNESSnK(T)-113					105233182		0	55760000
194097398-SDFSQTMLFQAnTTR-444							5.66538e+07	104000000
194018472-VVGVPYQGnATALFILPSEGK-262	3106997728	11823449856	269209668	3.17829e+08	711628055	551111976	2332064495	3819000000
194018472-VLPSLGISNVFTSHADLSGISnHSNIQVSEMVHK-338	0	997648646						44020000
192448443-YHYnGTLLDGTSFDTSYSK-182		5.39474e+07				371015684
192448443-YHYnGTFEDGKK-70	1.59015e+08	219167015	193157504		63544608	2.5476e+07
192448443-YHYnGTFEDGK-70	130515525	1.85741e+08	745456760	298184256	275731300	528917216	124532220	306100000
192448443-YHYnGSLMDGTLFDSSYSR-294			205556856	1.08167e+08	156531732	292185216	72364254	167900000
192448443-YHYncSLLDGTQLFTSHDYGAPQEATLGANK-407		65179330	316075320		172242884	403198328	4.65236e+07	245900000
192448443-TLSRPSETcnETTK-393			0
192448443-ITIPPHLAYGEnGTGDK-352						24465989
190194386-IVDVnLTSEGK-174	123729700	2.35495e+08
189491647-LVGPSSVVcLPnGTWTGEQPHcR-124				5.77641e+07				74540000
189458817-QNNGAFnETLFR-727		42715948		2.17594e+08	5.86881e+08	496376932	5.13253e+08	430400000
189458817-KQNnGAFnETLFR-727		825988048	5.05108e+07	3.20345e+07		1064683360
189458817-KDFEDLYTPVnGSIVIVR-251				779498219	702639248	665691736		734100000
189458817-DFEDLYTPVnGSIVIVR-251		294529408		717586252	834831334	1277309376	565951184	1082000000
189217428-LnYTK-837			29068214
189217428-IESINQQLLPLGnISDNMDR-700			32215718			66734937	7.78587e+07
189217425-TVRPQcEVcETHSFSFHPMAGcEGcncSR-1357					64534796		4.2754e+07	84960000
189217425-TFnLnTTEVEPcR-2528		4226164608			2908103920
189217425-nFTFSHTLR-242		1.43624e+07		234793456		242150492
189217425-nASGDELVR-2106				78434387	47577026	5.70604e+06
189217425-LnDTVGVTK-2695						1.51382e+07
189217425-KIESINQQLLPLGnISDNMDR-2309				74154412	73890484		8.33334e+07	96930000
189217425-FnISTPAFR-2672		25995384		262742588	155893720	219422800	210504120	412700000
189217425-EVIDTnLTTLR-2209		43501787				409065048
189217425-ERFnISTPAFR-2672				0	87206212	91293228		129500000
189217425-EGSLPGnSTISIR-3041		107415352		552578664	394783632	5.14344e+08	400318240	90110000
189181666-SAEGTFFInK(T)-157	1301546696	2316240982	2640265152			19940913		16490000
189163485-MDPPcTnTTAASTYLNNPYVR-333		0	497375088	2.68054e+08	196912416	52519792	5.44426e+08	652500000
189163485-FYATnDTEVAQSNFEALQDFFR-145				1.55539e+07			35566888
189083844-VTTYcnETMTGWVHDVLGR-119			117630816	3.58494e+08	1012191364		879491848	1037000000
189083844-ILTnNSQTPILSPQEVVScSQYAQGcEGGFPYLIAGK-276						501757206
189083844-DVncSVMGPQEK-53		15670896640	201311484	2.34389e+09	2.45168e+09	2964356832	5.60509e+09	9765000000
189011550-TVLEnSTSYEEAK-253	1186700840	1512110432	1363432768	6.45721e+08	828298046	1096602896	652734148	977400000
189011550-ILAPAYFILGGnQSGEGcVITR-280				3.49754e+07	52713528	6.24203e+07		161600000
18860902-LGDVEVNAGQnATFQcIATGR-211				80862478	34124975	2.0026e+08		277800000
18860902-IAVDWESLGYnITR-416				57661344	912978624	101389869	1010625216	1230000000
18860902-GPLANPIWnVTGFTGR-140				267320749	376111720	437199280	20127797	538900000
18860902-EnDTHcIDFSYLLYSQK-101		132999368						184200000
18860902-APQHVVNHLPPYTnVSLK-462	806698280	2.24621e+09	1230497024	0	963080608	1001923648	537918880	1806000000
188497703-LIQPWnR(T)-126	28117013	57884830
18765694-RIQnYSVMDIcDYDESSGR-321	0
18765694-nSTVMSR-685							8.16822e+07
18765694-LDFIILnETK-520	2.59972e+07		1.10552e+07					23860000
18765694-KLDFIILnETK-520	370759866	672733172		1.72268e+08	2.32083e+08		166934128	310800000
18765694-IQnYSVMDIcDYDESSGR-321		176627071		0				88240000
18765694-IPnNTQWVTWSPVGHK-150						262234487
186910296-VVLHPnYSQVDIGLIK-182		5.30385e+07
186910296-NLFLnHSEnATAK-152	9.71452e+06
186910296-NLFLnHSEnATAK-148		0
18497304-YILDFSLFAYPLPnVTK-368	8.77402e+07
18426875-FVAcQMELLHSnGSQR-146		1391012352					485146428	675300000
18426875-EAFSnFSSSTLTEVQAISTHGGSVGDK-78	63675545	2.27281e+08					85079776	111000000
17978489-WcPQnSScVnATAcR-38		0
17978489-LSAVNSIFLSHnNTK-360	13343929	3.10759e+07		1.55251e+07
178057341-HTGSGILSMAnAGPnTnGSqFFIcTAK-108		201501175						139300000
176866369-SnLSDLLEK-414	110482356							14560000
17136148-QPVSPVIHPPVSYnDTAPR-261	254325986	461249480						0
17136148-LnASLPALLLIR-170			4.84121e+07	58761506		17219649	58572022	68570000
170650661-MYnGSVPFEER-341			235931212	419908654	375917806	374775680	2.78784e+09	3333000000
170650661-MnASFSLK-285	45467124	78442282		2.38588e+07			0	45990000
169636415-VLnFTTK-324	2.20215e+07	2.09059e+07
169163387-AGPNTnGSQFFIcTAK-108	212257328
167900484-ATDVLnK(T)-220					0
167857790-QDQcIYnTTYLnVQRENGTISR-93	62328394
167857790-QDQcIYnTTYLNVQR-93		34063707
167857790-EnGTISR-103	0	1.36037e+06	277699776	970169796	1664245552		20947860448	18150000000
167857788-nITLTWR-234				36203151	284167480			13980000
167857788-AQTLAMnVTNFWK-164			6.8462e+06	1.25989e+07		8.2725e+06	32674158	47800000
167830475-VAYSnDSANWTEYQDPR-325								60180000
167614504-VnASTTEPnSTVEQSALMR-1343			1.88714e+08	3.03252e+08	363078867	2.31e+08	5.82414e+08	604500000
167614504-VnASTTEPnSTVEQSALMR-1336			0	824598993	2589582732	1.77393e+09	1366689383	2016000000
167614504-QADEDIQGTQNLLTSIESETAASEETLFnASQR-1643						8.14102e+07
167614504-MEMPSTPQQLQnLTEDIR-1542	74118394	2.29686e+08	23689821	6.99759e+08	1.00168e+09	717775794		883700000
167614504-LSDTTSQSnSTAK-1279	1588292032	1672055488				640477296
167614504-KcVcNYLGTVQEHcnGSDcQcDK-1041					31383666
167614504-GTnYTVR-677				1338623136		1.9412e+06
167614504-cVcnYLGTVQEHcnGSDcQcDK-1041	9.86967e+07	318186262	580882344	105589996	582370542			472400000
167466198-TELDLRPQGLELFEnTSAPYQLQTFVLPATPPQLVSPR-202				1.96268e+07
167466198-RDHHGAnFScR-183		148217848		7474463	3.58454e+07		240887904
167466198-LNPTVTYGnDSFSAK-267		7993134336		3723688536	3322164608	3122677280	4466303744	5799000000
167466198-DHHGAnFScR-183				1514350232	1236812024	215122883	1203516224	64100000
167466198-DcPGnWTWPENSQQTPMcQAWGNPLPELK-406	144816269	225912828
167466198-AnLTVVLLR-145		0		4.5158e+08	197162252	4.17699e+08		1512000000
167001141-SFDDHFQHLLnDSER-116	202555478	777966720	3242433984	3071497821	4238651910	3161482624	5380605274	5501000000
167001141-IcPQGYTccTSEMEENLAnR(S)-79	6.03241e+07	231687488	447446576	734133080	1272294507	408477613		1530000000
166795301-LLHALGGDDFLGMLnR(T)-196	9126659	3.74297e+07				0
166795301-GELnTSIFSSRPIDK-353	3.52068e+07	57138854
166795299-VIEEFYnQTWVHR-45			0	90366912
166362713-EVYPWYnLTVEAK-442			16875494			5.99987e+07
166295173-VGSTnVSTLVNVHFAPR-297				3.62884e+07			1.19256e+08
166295173-IDGGPVILLQAGTPHnLTcR-140				4.17984e+08	371193071	2.0279e+08	207290288	445300000
166235138-nDTcPELPPPEWGWR-571						2.69434e+07
166235138-LLAnSSmLGEGQVLR-177		58459810		80585540	83967936	245142440	331633480	398500000
166235138-IVSPEPGGAVGPnLTcR-303		116733744		1693095967	1600719712	873949516	728165280	1127000000
164519138-LGGWnITGPWAK-194				5.65056e+07	6.37574e+07	5.62154e+07	101447587	106400000
164519138-HLLEnSTASVSEAER-150			1.35163e+08	39246945	149274832
164519138-FFnFSWR-523							2.34336e+07	15430000
164519138-DYYLnK(T)-254	3.27771e+07	5.67299e+07	2.25065e+07				1.9886e+07
164519138-AcMnETR-171					1.02519e+08		9.35937e+07
16445393-LSPEAAIKPnFTVR-537		1.07721e+07
16418467-MFSQnDTR-325	3.7583e+08	11667184480		626483228	356870422		1434500736	112100000
16418467-LPPGLLAnFTLLR-186				5.11181e+07	1.38837e+07	62027915	245171672	333400000
16418467-KLPPGLLAnFTLLR-186		1.00518e+07		2.51309e+07		18669635	68504308	136600000
16418467-DKMFSQnDTR-325	0	176745410
160333222-nTTIFLK-62	2.11634e+07	2.81451e+07
160333222-LFQncSELFK-127	35762712	98096498
160333222-EnGTnLTFIGDK-160				14027566
160333222-EnGTnLTFIGDK-157					85723554		110954048
157694524-RGnISAVAVR-155				222587724
157694524-INLnESMQVVSR-500			307999570	284684169	404160576	239904248		42510000
157694524-AnFTIYDcSR-696				1.61106e+08	2.11929e+08	1.27585e+08	176332904	228900000
157419150-WEPFGYnVTR-406					0
157419150-FIASFNVVnTTK-249							39180116
157419150-AVSSFDPEIDLSnQSGR-534				49430655		7.02806e+07		0
157388902-KGTnFTHLVADR-419	156148994	2.3138e+08		45145384	55120540	3.99168e+07	19241542	52120000
157388902-GTnFTHLVADR-419	89983684	2.05218e+07	105850060	65415844	93072568	140283596		20370000
157388902-GKNnQTEcFNFIR-106		171677564				51265356
157388902-DPYcAWSVnTSR-522		201588008		100086524	122282792		154748328	171600000
157388900-QVALQTFGnQTTIIPAGGAGYK-259	3.73685e+07	0	43378029
157384998-VLInNSLDEPR-1467						142504648		24510000
157384998-ncTTSMcTAEQFR-264								32800000
157384998-ANLnGSNVEEVVSTGLESPGGLAVDWVHDK-498					0
157384998-ADLnGSNMETVIGR-1415				0		131475955		68030000
157276593-LVHHnVTR-208		41944584					104798560
157266300-VPVTLALnNTLFLIEER-681	9.67353e+06			1.31155e+07		8.10599e+06	1.16749e+07	6814000
157266300-nATLVNEADKLR-818		406848336		1.1781e+08	199255064	138645998	38649703	23220000
157266300-nATLVNEADK-818				199061642
157266300-LnYTLSQGHR-128		133944492				1.57426e+08		82670000
157266300-KLnYTLSQGHR-128		260800816		65767756
157266300-GPSTPLPEDPNWnVTEFHTTPK-265		579282720						219200000
157266300-AEFnITLIHPK-234			57441710	154830024	127932732		130725372	115400000
156523970-VcQDcPLLAPLnDTR-156	15082523008	44281483776	759367808	2534420864	4108817408	2398097120	6.27597e+08	20910000000
156523970-KVcQDcPLLAPLnDTR-156	5714432405	14164968672			444209616	148903272	23593150	1780000000
156523970-AALAAFNAQNnGSNFQLEEISR-176	4.93729e+09	50656180		325674760	280122348	8.84221e+08	3676489488	4777000000
156231037-LNAENnATFYFK-294	195991664	837102392				83582204		0
156231037-ITYSIVQTncSK-205	269173880	4987348736				181923022
156231037-HGIQYFNnNTQHSSLFMLNEVK-169	174677240	620061874
154813204-GRPnITHAVPK-93		256426852		238901744		8.68068e+06
154146262-YLPVnSSLLTSDcSER-5186			1306842368		1260943264		809422912	913600000
154146262-VVTVAALGTnISIHKDEIGK-4145	5.95386e+07	1.78445e+08	164201452	72957854	186842536	136382304	73732204	228700000
154146262-VVTVAALGTnISIHK-4145			78145820
154146262-VITVQVAnFTLR-3719		149108956			83092312	506631452		342600000
154146262-NPNNDQVFPnGTLAPSIPIWGGSWR-4232			190045160	784341920	6.45691e+08	984934880	1485548158	1605000000
154146262-LLISSLSESPASVSILSQADnTSK-75			128538856	128144856	98730650	186086236	34931855	221700000
154146262-GLcVLSVGAnLTTFDGAR-5242			12515749	21884657			1.85242e+07
154146262-FDFQGTcEYLLSAPcHGPPLGAEnFTVTVANEHR-4513				6.57238e+07
153946395-VEAAqnLTLPGSLR-1392		118678046	0		21041604	498400872		0
153946395-nTTSYVLR-1034				318469120		274112064	394882840	573300000
153946395-nLTVPGSLR-1301						2.9168e+08
153946395-LnWTAADQAYEHFIIQVQEANK-1093					0	4.33027e+07		53120000
153946395-LnWTAADNAYEHFVIQVQEVNK-1366						1.81337e+07
153946395-LLETVEYnISGAER-1485			1.66742e+08	1.81624e+08	3.05745e+08	181990806	196670032	303300000
153946395-GPncSEPEcPGNcHLR-184				181426696		0
153792495-LRAnQSWEDSNTDLVPAPAVR-70	7.50013e+08							20800000
153792495-AnQSWEDSNTDLVPAPAVR-70	3194880944		5.16714e+08			1039880911		8599000000
153792110-TFLnTTVEK-1080					21819202
153792095-SYGnISER-428				30353022	25537694
153791946-VnDSVPFHLGWnSTER-250		132304832
153791276-TGVNSGVMLMnMTR-247				3.04743e+07	3.77349e+07
153791276-ncSFEDDNIR-356			32097689			63670389
153791276-KFnSTQIAAMAPEHEEPR-206	24704143	2.23721e+08		161910502	1.10525e+08		1.24896e+08
153791276-FnSTQIAAMAPEHEEPR-206			33577577
153266841-VYKPSAGnNSLYR-162		1817567808	558602944	3957326995	3383884992	3037383680	11422731776	28640000000
153266841-LGnWSAMPScK-253	15789715200	37930429952	245871744			3.97734e+08
153266841-DTAVFEcLPQHAMFGnDTITcTTHGnWTK-193	112492834			765425402
153252201-YGEnNSLSVEGFR-67		254775812	220720148		365022624	373531526	289032160	605100000
153252201-TnESVSEPR-241				2.80929e+07	2.03843e+07
153252201-NTNENPQEcFnASK-266	108556486	1.52675e+08	5.18152e+07	185916724	163712528	34576113	101095888	261500000
153252201-KTnESVSEPR-241			33869996		7.42402e+07	1.44619e+07	1.56036e+08
153082696-GnETLHYETFGK-153	6.31785e+06	0				122870136
153082696-AAPAPQEATATFnSTADR-176			38725122		233915518	42716846
153070262-SHTSPAInDTVIWDRPSR-539		6.07998e+08
153070262-nFSQVLENTSK-440	30789086
153070262-MYncTTTHTLLDHcTFEK-258		396521808
15147240-MnVTWR-65				2.11093e+07	17440040		3.61619e+07	42360000
15147240-DGSSVTGYnK(T)-275							24739089
15055535-SDDNLLnTSALGR-293				2.9411e+08
150378452-YPncTGGAAGYIDR-433			9148320
150170672-GnQTALcGGGIQTR-450						1.22762e+07
149363636-TEAGAFEYVPDPTFEnFTGGVK-1099	1.13421e+07
149363636-SInVTGQGFSLIQR-1002			1.96991e+07	1.50762e+07		1.50915e+07	2.54401e+07	40230000
149363636-ScVAVTSAQPQnmSR-528					1.95376e+07	276715944
149363636-ncSFQPER-844	64457432	176994653			45768481
149363636-LSHDAnETLPLHLYVK-733						1.35203e+08
149363636-ALSnISLR-127		251979392		115678308	103651952	0		147500000
148743793-RcPDGFFSnETSSK-152	5.98855e+06
148743793-HTncSVFGLLLTQK-165		89339384
148743793-HIGHAnLTFEQLR-289		283514552					163228680	24350000
148743793-GnATHDNIcSGNSESTQK-178	3.0302e+08	439663100
148743793-cPDGFFSnETSSK-152	200887666
148728162-YNATVYSqAAnGTEGQPQAIEFR-351			144009218	0		0	196491081	211700000
148728162-VSDnESSSnYTYK-396			84403700
148728162-IHVAGETDSSNLnVSEPR-413			1.89873e+08	298704685	4.08235e+08	170759427	252074808	262800000
148728162-HGSnHTSTYDK-582			3.10206e+07
148728160-TPEQGSnGTDGASQK-104	35201226	35374488
148728160-SnDTAASEYK-142				510841935
148664205-LQGVPHVGAnVTLScQSPR-169				170016124			190491365	71960000
147900821-VYWNAPSSAPnHTQFLVTVVEK-138				8.71742e+07				38420000
14702169-cTSQHLLnR(T)-437				71132712	67573522			0
146229333-YDREPAEFnLTK-182			3348960			25384811
146229333-GEPAIFnLSITEAHESGPYK-89						2.43545e+07
14589931-nISYTLLPPSSNVR-747						3.70538e+07
14589889-VDIIVAnLTVTDKDQPHTPAWNAVYR-402				1.59275e+08
14589889-SnISILR-692				888063024	796987584	631105520	1081451584	995800000
14589889-RnWTITR-651					524833056	1009018464		1115000000
14589889-DKnLSLR-190						3.7282e+06
145701025-VnSTELFHVDR-421	56755204	100518327	44457956	2.65143e+07	2.98471e+07	59967922		21750000
145701025-GYQGDGISHcnR(T)-1048		69346969			6.31044e+07
145701025-ALLTnVSSVALGSR-1204					72008056
145611428-VPSIHLLnR(T)-158	3599811
145580631-QTMIDFLQnHTEGSRPPAcPR-178			118730560	387138438	695906692	1.24883e+08	606337639	651100000
145580631-LGVSSVPScYLIYPnGSHGLINVVKPLR-266	6.72458e+06	6.1572e+07
145309326-VnNTLSSQISR-1107			105030256	1876039461	2.18055e+09	2458022656	2540272288	3495000000
145309326-VAAAnVSVTQPESTGDPNnMTLLAEEAR-1175			8.57492e+07
145309326-TLAGEnQTAFEIEELNR-1223		0			74580964	1321407280
145309326-TAnDTSTEAYNLLLR-1205			7.58689e+06	1778586756	3419807153	4069663872	2943699904	3548000000
145309326-nISQDLEK-1241	96459970			564875368			328042800	883400000
145309326-LLnnLTSIK-650	632349240	925492748	152900102	1034266752	117384916	1331692000	129042616	1222000000
145309326-KIPAInQTITEANEK-1395	744039792	1399032496	175343984	1622111872	1601124608	558746176	0	264700000
145309326-IPAInQTITEANEK-1395		118305792	0	869875136	1118129600
145309326-cDQcEENYFYnR(S)-1022	303246788	692806884	353183024	889400088	1165612022	888915423	1514799838	399300000
145309304-ELSLLLDGLELnK(T)-2196			923496
14277677-VLDANDNAPVFnQSLYR-245						63268792
14251209-GVTFnVTTVDTK-42	5.95031e+07	108306794	164549244		174817000	194355296		200400000
14249738-YEFcPFHnVTQHEQTFR-88	6.22784e+07			7.4761e+07	193582856
14249524-TMFnSTDIK-68			1.28731e+07
14149653-EERPLnASALK-64	269255728	2.49897e+08	48700504			398824112
14042970-YKPDTLAVAVEnGTGTDR-389	5.98137e+07	134525540	86284491	121013832	167053000	1.47191e+08		142900000
14042970-NTnSSnNFSR-116			35197258
13899338-LQLDcRPLEGnSTVTGQPR-198		724129232					2.51769e+08	300600000
13489087-LGVQDLFnSSK-298			32631177	26818020	46398535	2.73467e+07		30350000
13435366-nVTLHVPSK-34	4.41261e+08	684666408	6.43797e+07	387901304	302921008	97538308	967294560	1632000000
13435366-AnYTILK-392	212257328		23925585			36597460
13435366-AInDTAAR-629					1.19306e+08		129004534
134152686-cYnSTGVDYR-315				6.83586e+07	47089360
13376115-HVYNnLTEEQK-74	23941264	1.80214e+08	117401008	345339082	303685578	13080761	181972920	424900000
13375891-FMFMEEGAnK(T)-267				1.06566e+07
13325064-nATQHTAGYFGSDVK-2061			0
13325064-FGSVLGnYScAAQGTQGGSK-1501	8.21201e+06		3.54837e+07		5.99147e+06	0
13273311-HLnSTDDADR-259			77538292
132566680-TLFAnGSIYPPNEGFcPcLESGIQnVSTcR-330				3.06402e+07
132566680-SnITFNNnDTVSFLEYR-108					9.62088e+06
13194201-DLGnLTHLFLHGNR-179		53352152
13186236-SPHRPILQAGLPAnK(T)-173	1.78949e+07						9.13175e+06
13112048-GnYTcVVENK-225	1.62186e+08	264783454	38147013
130484567-KPqnLSPEIEK-1372			1.97912e+07
126723295-TFLHYDcGnK(T)-68							3.03308e+07
126012571-SLTQGSLIVGDLAPVnGTSQGK-3780	349870380	6.04627e+08				411262400
126012571-NQELEDNVHISPnGSIITIVGTRPSNHGTYR-3072				0				132800000
126012571-nLHQSnTSR-1755					3.97509e+07		7.33376e+07	3400000
126012571-IQGEEIVFHDLnLTAHGISHcPTcR-3836				1064709414	1382885384	5.21065e+08	1395991088	1307000000
126012571-GVnVTMPAQPGTPPLSSTQLQIDPSLHEFQLVDLSR-554				1.58782e+08		1.32695e+08	1.75445e+08	293100000
126012571-ALVnFTR-89		333608600		678573624	526646256	368747216	805333776	276200000
126012562-WTGHnVTVVQR-1511			629279280	7.90893e+08	768903878	194792992	6.65142e+08	936100000
126012562-WLcDGDNDcGNSEDESnATcSAR-928			8.57022e+07	62397820	9.41808e+07	61109713		44690000
126012562-THAnGSIK-2117			71048250		116259170	2.12542e+06
126012562-TcVSncTASQFVcK-3333		0				3.09176e+08
126012562-TcPLDEFQcnNTLcKPLAWK-3662						1.95971e+08
126012562-RGSKDnATDSVPLR-2127	2.98977e+07				2.45805e+07
126012562-QSGDVTcncTDGR-4364				1.81299e+08	66792380	8268034
126012562-MHLnGSNVQVLHR-3089		76185718		297367328	248150920			370000000
126012562-LYWISSGnHTINR-1763		0		216119760		142712406		169700000
126012562-LTScATnASIcGDEAR-3788	2.38319e+07	38682585	1.4495e+07				283707335	477200000
126012562-LNLDGSnYTLLK-3048	30215675	111911118				354514688
126012562-LnGTDPIVAADSK-4075	1.14406e+08
126012562-LnGSFR-1995						1.73403e+07		44420000
126012562-LHKDnTTcYEFK-1575	3.36335e+07			55068708				76560000
126012562-KLNLDGSnYTLLK-3048	27578906	7.46836e+06				2.42738e+07
126012562-IETILLnGTDRK-729	1.37523e+07
126012562-IETILLnGTDR-729	2.15219e+08	422822220	783944896	1021317440	1335215424	696729056	746513696	802700000
126012562-GVTHLnISGLK-3953	73038524	149095790	91074938	27518654
126012562-GSKDnATDSVPLR-2127	4.53781e+07	229105910	45118665	22196650	259847816			124700000
126012562-FnSTEYQVVTR-446				2024568340	2.37028e+09	1581589848	1723259072	1155000000
126012562-FGTcSQLcnNTK-3839			274208392	154137596	241153592	271258462		340600000
126012562-ELQGncSR-114			133879884
126012562-DnTTcYEFK-1575	151103161		298266392	665557584	358973904	530795056		367300000
126012562-DnATDSVPLR-2127	210163079	311487807	545726896		507831728	465512672
126012562-DGTcIGnSSR-2620			174721500	5.18377e+08	313252240		4.41155e+08	0
126012562-cRDGTcIGnSSR-2620							2.32223e+07
126012562-cnASSQFLcSSGR-2905		81126956		1.72596e+08	210184448	163281824	157279650	154900000
126012562-cDMDGQnR(T)-357			62963232		1.5714e+08
123701900-SAFDPPDIPVcLLGnR(T)-312	7.12598e+06
122891870-TSnSSQVSNEQDKIDAYK-250	5.18455e+07		6.55303e+07	110217559	125000820		79767548	170300000
122891870-TSnSSQVSNEQDK-250			1.65152e+07		0		48256692
122891870-IQQESLGSAPLMGDDHPnASR-589	3.14844e+07	73796266		96092062		5.35818e+07
120587029-nGTSSGLGPScSDAPTTPIK-466			2.92282e+08		0	423036420		653700000
119964726-YHnQTLR-400		837669632				242288468
119964726-TnITLVcKPGDLESAPVLR-581				941764992		635487064
119964726-TGPVVEDSGSLLLEYVnGSAcTTSDGR-871		6.98307e+07			133540538	1.74972e+08
119964726-SLLEFnTTVScDQQGTNHR-112	20306372	161242004				58199068	206716792
119964726-nGSSIVDLSPLIHR-1656				54002584		1.72927e+08	40901026	26190000
119964726-mSVINFEcnK(T)-435	4.01974e+08	747304024	1780615142	1358401676	2.63357e+08	1359012680	1673311136	1894000000
119964726-MnFTGGDTcHK-1312	849136684	1281611982	46665670		525064400	1.07821e+08		97950000
119964726-HGNLYDLKPLGLnDTIVSAGEYTYYFR-1246				32833380			6.89821e+07
119964726-HFnYTSLIAFHcK-1757		85128975
119964726-GcPEDAAVcAVDKnGSK-543			44911701
119964726-DPNSGFVFNLNPLnSSQGYnVSGIGK-957	55719800	95416221	44336297			2.88888e+08	171038664
119964726-DAGVGFPEYQEEDnSTYNFR-747		133324976	0	241036207	691914904	350947553		777800000
119964726-AAcAVKPQEVQmVnGTITNPInGK-2136			0		6.84007e+07	4.57469e+07
119709832-IEVANLnGTSR-138		130317134	72345300	253367772	270380074	175007580	3.52009e+08	364900000
119703755-nTSAASTAQLVEATEELR-1249				30675210				0
119703755-AnTSALAVPSPVSNSASAR-1348			30505247	82465250	1.12856e+08
119703744-TGEInITSIVDR-110				9.62487e+07	183710150	91414564
11968009-LINKFnSSSSSLEEK-193	3.19737e+07	8.85892e+07
11968009-FnSSSSSLEEK-193	192066460	440396198		1.58277e+08			290598832	84830000
119395742-YQTLncSVNVNcVNIR-927		1.58988e+07		32241668
119395742-QLScVANQnGSQADcELGNPFK-731					0
119395742-LWnSTFLEEYSK-958			113636256	142734024	2.56498e+08		174245442	162900000
119395742-EINSLnLTESHNSR-891					83444321		0
119395742-AnHSGAVVLLK-284	49344038	86430608				120116656
119395738-HnLTITQGK-445	89103088	203576768				4.26762e+06
119395738-GLSPGnYSVR-908				1.52343e+07		36836382
119395738-ELGLYNLMnITR-138				6.93597e+06	1.90121e+07
119393891-RGVFITnETGQPLIGK-470	4.87456e+07
119393891-QVVEnMTR-390		864363776		3.05974e+08	170839654	3.321e+07	376305364	42490000
119393891-LEnLSSSEMGYTATLTR-140				6.63584e+07	217528337	133390850	261875762	217900000
119393891-GVFITnETGQPLIGK-470	920731376	3171754800				435628708
119392081-nGTAVcATNR-70	212445880	783143744				9261626
119392081-LISncSK-494	162986084	201131492				16256572
119392081-FLNnGTcTAEGK-103		4206230432
119360348-WGQncScHHGGYYNcEDK-268			1.94028e+08	81866265		1.33849e+07	139301030	321700000
119360348-nTTSVWYTSK-382		89559112	96549156			192730064
118421087-nLSFMDAMNK-517	1.78542e+07
116534898-YVqnGTYTVK-462	714031520	1636807232			0	146469184
116534898-InATDADEPnTLNSK-182	1047363904	2035840064	81019404	205937036	196316276	1945754036	871797632	186000000
116534898-DTGELnVTSILDR-112	33530110	135448882	7.61709e+06	2.8503e+08	3.96106e+08	632313024	406880424	518500000
11641261-nQTHYALQASLK-294			61791705					26790000
11641261-nISDISENLK-714				0		117224488
11641261-DLEITnATLQSEEDSR-119					128297113	85686068	166172584	130700000
11641261-AnFSIK-219					20329315
116295258-YFFnVSDEAALLEK-343					7.06582e+06			20450000
116295258-TAScSnVTcWLK-1057						123924571
116295258-LNLQTSTSIPnVTEMK-105				81309982			27515129	79820000
116295258-GEYFVnVTTR-1074				72542690				60710000
116295254-TFNMNFISPFTQYnTTR-460		88862750
116235482-AAALDGDPGAGPGDHnR(S)-80	1.02637e+07
116174742-MVnMTK-335	9.0414e+07	104575335
116063573-YTPVQQGPVGVnVTYGGDPIPK-948								0
116063573-VTAQGPGLEPSGNIAnK(T)-399					62046065		1.03199e+08	106700000
116063573-VANPSGnLTETYVQDR-1303			5.06006e+07	2.86361e+07		4.12584e+07
116063573-THEAEIVEGEnHTYcIR-2187	1.67243e+08		219465244
116063573-FnGTHIPGSPFK-2399			52366256		1.83228e+07	4.24029e+07
116063568-FVLQnASR-314			1.35995e+07				71151030
115527070-RGTFTDcALAnMTEQIR-140				3.00015e+07	28937156
115527070-nMTLFSDLVAEK-785	28206063	129323790		166003320	337263296	179684465		163400000
115527070-GTFTDcALAnMTEQIR-140			0	457188240	1194507808	915102096	837699632	762500000
11545873-LnNTNIR-214		382236616		1.86345e+07	0			0
11545873-DSKLnNTNIR-214		196520540
115298678-TVLTPATNHmGnVTFTIPAnR-85	1158972752	6.09057e+10		0	283787856	1208393538	6366890384	247800000
11527402-cYVIPLnTSIVMPPR-170	0
11415040-VInQTTcENLLPQQITPR-772	43613429	153755200					36412318	23470000
11415040-cDGWADcTDHSDELncScDAGHQFTcK-485		2.55422e+07
11415038-cGWSPEEEWnR(T)-72			5862050
11386147-TnSTFVQALVEHVKEEcDR-215	3.8663e+08	8.36817e+08	3.93411e+07		1030639382	4.54949e+07		393200000
11386147-TnSTFVqALVEHVK-215	1697025504	4606211104	453893344	1.52431e+08	188704083	809561920		188200000
11386147-TcDWLPKPnMSAScK-101	5024524544	12464291626	268578032	1907490624		1997125400
11386147-nSTKQEILAALEK-426	249477680	749243132			1.33053e+08
11386147-NLEKnSTKQEILAALEK-426	73117592	222627978
11386147-LIDnnKTEK-332		2.50619e+07
11386147-DVVTAAGDmLKDnATEEEILVYLEK-80	7822566400	5160532800	94074186	3.78776e+07	554592528	2.73556e+07
11386147-DnATEEEILVYLEK-80		267180888		5.04727e+07	143794097	410103152	128296596	48380000
11386147-DnATEEEILVYLEK-80	28422888	539573856		7.57771e+08	774969118	568623180	859001977	1040000000
113722116-EHYLSSVnK(T)-163			1.34092e+08	1.83961e+08	1.14993e+08	2.76512e+07	1.53594e+08	46510000
113415639-VEQVVKPPQnK(T)-113			2.24107e+08	606596976	614417296		511960160	85590000
11321561-SWPAVGncSSALR-187		2965965504		816320448			231549672	498500000
11321561-nGTGHGnSTHHGPEYMR-246							6.13856e+07
11321561-ALPQPQnVTSLLGcTH-453	629432322	1955600308					164677184	228800000
112789555-QVAcTQQLSnGTLIR-1009		6.41446e+07
112789555-nISIVDNEK-949	2.93788e+07	3.77143e+07
112380628-YSVQLMSFVYnLSDTHLFPnASSK-130	1.42876e+07	8.4927e+06
112380628-SScGKEnTSDPSLVIAFGR-84					5.17088e+07	33517909	4.20082e+07	133900000
112380628-nmTFDLPSDATVVLnR-62	84222314	29576834	6.90175e+07		151474437	358679400	7.12966e+06	164600000
112380628-nmTFDLPSDATVVLnR(S)-76		950928512		1.18568e+08	50606954	100367259	44902858	393300000
112380628-GHTLTLnFTR-103				2.70211e+08	214083899	453168747	684219412	1064000000
112380628-EnTSDPSLVIAFGR-84		478506328		0
111118978-ELSEYnATAIK-482			110233060		140347074		30616134	0
111118978-AGFEAVEnGTVcR-265				1.37737e+08	216616214		146948754
11096340-SPVQEnSSDLNK-42				59009590
110624774-WNDSPcnQSLPSIcK-497						1.19076e+07
110618250-VnSTVIPETQLQAEDR-140				2.39166e+07
110578649-EAYnVSYAWK-536	1.847e+07
110347457-YGAAcHLEcScHNnSTcEPATGTcR-1353				1.7931e+08	180506113			152900000
110347457-SAcncTAGAAcDAVnGScLcPAGR-972				1.06048e+08	182526916		38099736
110347457-cPTGFLGTDcnLTcPQGR-1246			0	0	1.59261e+08	2.48999e+07	147628075
110347437-VnGScEDVDEcATGGR-285				434485568	125988972			90760000
110347437-nVTWQEcccTVGEGWGSGcR-1133					7.26261e+07			0
110347437-nATSVDSGAPGGAAPGGPGFR-62						256117726
109633046-LNSAPVEGYSEHVGnK(T)-213	1.1431e+07		0	98786522	1.09133e+08	72517856	82280684	127400000
109633039-VEVEPLnSTAVHVYWK-721		0
109633039-KVEVEPLnSTAVHVYWK-721				1.19876e+08		7.804e+07		88480000
109633039-DINSqQELQnITTDTR-957	255881288	7.45849e+08		404481264	1.11543e+07	711530016		468400000
10863927-HTGPGILSMANAGPNTnGSQFFIcTAK-108		0
10835143-GSQWSDIEEFcnR(S)-95	7.23441e+07	2.3185e+08	291919328	5.85054e+08	1109273764	3.96573e+08	894191019	1006000000
10835071-YGnMTEDHVMHLLQNADPLK-136	1.99114e+07	7.52063e+07
10835047-LNAInITSALDR-200	27708944	8.17575e+07		55830175			100576936	128400000
10834992-DFYIcVnGSSENKPIR-215			4.29352e+07		99968932	65062548
105990535-TWnQSIALR-2209								236400000
105990535-NSVLnSSTAEHSSPYSEDPIEDPLQPDVTGIR-821	38422648	1.88846e+08
105990535-nNTMIR-468					9.97092e+07			6778000
105990535-EDNAVQPnSSYTYVWHATER-1703			1.61142e+08	1.56685e+08	161829200		4.71015e+08	447900000
105990532-TIHDLHLFIENIDFnK(S)-2239	3.7732e+06	1.23523e+07
105990532-FVEGSHnSTVSLTTK-3411	97480859	53248791
105990532-FnSSYLQGTNQITGR-1523		83913109						465600000
10518503-VGDSPnITEYMFcAGYSDGSK-360	0	29464517
10518503-KVGDSPnITEYMFcAGYSDGSK-360	32246736	47168084
10190664-nYSDTPPTSK-81	218828896	1472645575				4.23475e+06
10092639-nNSVPNYcK-746						6.80727e+06
100913200-HVVYWnSSNPR-33					155301082	5.58728e+07	67879423	81030000
