# Supplementary material for: In-depth analysis of secretome and N-glycosecretome of human hepatocellular carcinoma metastatic cell lines shed light on metastasis correlated proteins
Source: Oncotarget. 2016 Mar 21;7(16):22031–49. doi: 10.18632/oncotarget.8247 (PMC5008342; doi:10.18632/oncotarget.8247)
Supplement: Supplementary file 6 [file oncotarget-07-22031-s006.xlsx]

## Sheet: Sheet1
sites	GI	Sequence	average_3B	average_97l	average_97h	average_lm3	Hep3B	MHCC97L	MHCC97H	HCCLM3
9910270-IYVLDGTQnDTAFVFPR-177	9910270	IYVLDGTQnDTAFVFPR	3.48813e-05	2.91473e-05	3.73792e-05	3.89857e-05	1	0.835615	1.07161	1.11767
9910270-FHLAnR(T)-248	9910270	FHLAnR	0.000644428	2.69729e-05	0	0	1	0.0418555	0	0
9845238-QYNPILSMLTnQTGEAGR-79	9845238	QYNPILSMLTnQTGEAGR	1.11318e-05	2.81332e-05	8.94339e-05	5.55077e-05	1	2.52729	8.03411	4.98642
9845238-nYSLLIDQPDK-127	9845238	nYSLLIDQPDK	8.40181e-06	0.0001605	0.000155177	0.000289994	1	19.103	18.4694	34.5156
9845238-LSnISHLNYcEPDLR-89	9845238	LSnISHLNYcEPDLR	9.45054e-05	0.000319697	0.000145856	0.000177498	1	3.38285	1.54336	1.87817
9845238-ESWGQESNAGnQTVVR-173	9845238	ESWGQESNAGnQTVVR	6.32014e-05	0.000140735	0.000166581	0	1	2.22677	2.63571	0
9845238-DTFFnLSLK-219	9845238	DTFFnLSLK	9.57744e-06	0	0	0	1	0	0	0
9845238-cRnYSLLIDQPDK-127	9845238	cRnYSLLIDQPDK	1.21574e-05	0	2.42838e-05	0	1	0	1.99745	0
94818891-cFDAMEVDALnSSHPVSTPVEnPAQIR-414	94818891	cFDAMEVDALnSSHPVSTPVEnPAQIR	0	0.000172674	0	0	0	1	0	0
94536854-VIDGTPcDQnGTAIcVSGQcK-373	94536854	VIDGTPcDQnGTAIcVSGQcK	0	0	3.13918e-05	0	0	0	1	0
94536854-InITEMYK-441	94536854	InITEMYK	1.24388e-05	0	0	0	1	0	0	0
92859634-KFnLSVIEDPSMK-215	92859634	KFnLSVIEDPSMK	0	0	2.27555e-05	0	0	0	1	0
9256618-LLVLDAnDNSPFVLYPLQnGSAPcTELVPR-565	9256618	LLVLDAnDNSPFVLYPLQnGSAPcTELVPR	0	7.20338e-06	9.92077e-06	7.77327e-05	0	1	1.37724	10.7911
91823602-AIIAnLTcK-411	91823602	AIIAnLTcK	0.00765973	0	0.000325765	0	1	0	0.0425296	0
91199546-ccGAAnYTDWEK-150	91199546	nNHTASILDR	0.00423111	0.00171176	0.000711442	0.00126824	1	0.404564	0.168145	0.299742
91105764-IGnITPADAGTYYcVK-110	91199546	ccGAAnYTDWEK	0.0025685	0.000951604	0.00112056	0.00117674	1	0.370491	0.436272	0.458144
89363017-EASQnITYIcK-1400	91105764	IGnITPADAGTYYcVK	4.94713e-05	0	0	0	1	0	0	0
89264696-RLPEMAQPVDPAHnVSR-177	89363017	EASQnITYIcK	0.000647678	0	0.000397421	0	1	0	0.613609	0
89264696-LPEMAQPVDPAHnVSR-177	89264696	RLPEMAQPVDPAHnVSR	0	9.20229e-05	0.000125143	7.74828e-05	0	1	1.35991	0.841995
8923855-QnITNQLEK-257	89264696	LPEMAQPVDPAHnVSR	0.000246625	0.000620416	0.00126442	0.000731133	1	2.51563	5.12691	2.96456
8922112-GFcAnSSLAFPTK-134	8923855	QnITNQLEK	8.12239e-05	8.89562e-06	2.52777e-05	1.28539e-05	1	0.10952	0.31121	0.158253
88853069-NnATVHEQVGGPSLTSDLQAQSK-86	8922112	GFcAnSSLAFPTK	8.50684e-05	0	0	0	1	0	0	0
88853069-nISDGFDGIPDNVDAALALPAHSYSGR-242	88853069	NnATVHEQVGGPSLTSDLQAQSK	0.000679071	0	0	0	1	0	0	0
88853069-nGSLFAFR-169	88853069	nISDGFDGIPDNVDAALALPAHSYSGR	0	0	9.08996e-05	0.000225348	0	0	1	2.47908
88702793-LHEITnETFR-117	88853069	nGSLFAFR	0	2.53795e-05	3.40167e-05	0.000125736	0	1	1.34032	4.95425
87196339-RnFTAADWGQSR-212	88702793	LHEITnETFR	0.00083909	0.000365503	0.000578565	0.000186955	1	0.435595	0.689515	0.222806
87196339-nVTAQIcIDK-804	87196339	RnFTAADWGQSR	0	0.00696344	0.00813824	0.00627278	0	1	1.16871	0.900816
87196339-nFTAADWGQSR-212	87196339	nVTAQIcIDK	1.02998e-05	0.000463479	0.000200844	0.00021442	1	44.9989	19.4998	20.8179
87196339-GEDGPAGnGTEGFPGFPGYPGNR-516	87196339	nFTAADWGQSR	0	0.011868	0.0119844	0.0120225	0	1	1.00981	1.01302
87196339-GAPGInGTK-537	87196339	GEDGPAGnGTEGFPGFPGYPGNR	0	0	0.000177402	0	0	0	1	0
87196339-ENYAELLEDAFLKnVTAQIcIDK-804	87196339	GAPGInGTK	0	7.89029e-05	4.52032e-06	0	0	1	0.0572897	0
84875535-InITETGqLMVK-65	87196339	ENYAELLEDAFLKnVTAQIcIDK	1.49225e-06	0	0	0	1	0	0	0
84798622-WVSLDnWTYSK-77	84875535	InITETGqLMVK	0	9.17393e-05	0	0	0	1	0	0
8392830-nLTNVLGTQSR-203	84798622	WVSLDnWTYSK	0.000116667	0	0	2.14973e-05	1	0	0	0.184263
8392830-GLPGGnASLPR-121	8392830	nLTNVLGTQSR	0	0.000131188	0.000100341	0.000456686	0	1	0.764859	3.48115
83641874-SYAGFLTVnK(T)-81	8392830	GLPGGnASLPR	1.6871e-05	0.000111953	0.000100724	0.000488479	1	6.63582	5.97024	28.9537
83641874-QAIHVGnQTFNDGTIVEK-346	83641874	SYAGFLTVnK	0.00188682	0.000476347	0.000255742	0.000251437	1	0.252461	0.135542	0.13326
83367077-KFnTTER-13816	83641874	QAIHVGnQTFNDGTIVEK	0.000589664	5.67158e-05	0.000205022	8.29616e-05	1	0.0961832	0.347693	0.140693
82659083-VGnHTAEGTGTNK-246	83367077	KFnTTER	0	0	2.0277e-05	0	0	0	1	0
81158224-VISVDELnDTIAAnLSDTEFYGAK-245	82659083	VGnHTAEGTGTNK	0	0	0	1.76501e-05	0	0	0	17.6501
81158224-VISVDELnDTIAAnLSDTEFYGAK-239	81158224	VISVDELnDTIAAnLSDTEFYGAK	0	0	3.94443e-06	0	0	0	1	0
81158224-DGDDEWTSVVVAnVSK-786	81158224	DGDDEWTSVVVAnVSK	0	0	0.000469688	0	0	0	1	0
79749430-GnHSITQFTQADIDDMK-1716	79749430	GnHSITQFTQADIDDMK	2.67006e-05	0	0	0	1	0	0	0
79749430-ATVSInDSVSDLPK-2121	79749430	ATVSInDSVSDLPK	6.27476e-05	0	0	0	1	0	0	0
7710152-LKPWnGSHR-103	7710152	LKPWnGSHR	2.39019e-05	0	0	0	1	0	0	0
7710152-LFnTSVEVLPFDNPQSDK-465	7710152	LFnTSVEVLPFDNPQSDK	0	1.4216e-05	9.20902e-06	3.03334e-05	0	1	0.647793	2.13375
7706387-IVVYNQPYInYSR-179	7706387	IVVYNQPYInYSR	4.62776e-05	0	0	1.40163e-05	1	0	0	0.302875
7705879-ETFFnLSK-180	7705879	ETFFnLSK	0.000345406	6.70155e-06	6.81962e-06	0	1	0.019402	0.0197438	0
7669492-VPTAnVSVVDLTcR-239	7669492	VPTAnVSVVDLTcR	0	0	0	1.0946e-05	0	0	0	10.946
7657465-SLEEIGIQnYSTTSScQAR-480	7657465	SLEEIGIQnYSTTSScQAR	0	0	2.13105e-05	6.66315e-05	0	0	1	3.1267
7657373-SVNPnDTcLAScVK-137	7657373	SVNPnDTcLAScVK	0.000117892	0	2.4284e-05	0	1	0	0.205985	0
7657178-EHWQPQETnESLK-312	7657218	KNNSSnSNVSK	0	0.000175519	0	0	0	1	0	0
7657069-WGHnITEFQQR-280	7657178	EHWQPQETnESLK	0	0	0	6.46119e-06	0	0	0	6.46119
7657039-VLSSIQEGTVPDnTSSAR-278	7657069	WGHnITEFQQR	0	0.00113623	0.000481359	0.000347011	0	1	0.423646	0.305406
7657039-EcTcPPGMFQSnATcAPHTVcPVGWGVR-141	7657039	VLSSIQEGTVPDnTSSAR	0	0.000235134	0.000178536	0	0	1	0.759295	0
7657039-cPAGTYVSEHcTnTSLR-82	7657039	EcTcPPGMFQSnATcAPHTVcPVGWGVR	0	0	0.000168555	0.000150961	0	0	1	0.89562
7656967-nETQVDGAR-2122	7657039	cPAGTYVSEHcTnTSLR	0.000442607	0	0.000127595	0	1	0	0.288281	0
7656967-LSRnETQVDGAR-2122	7656967	NVDMAGFIAnNGTR	0	0.000133424	8.37887e-05	0.000116211	0	1	0.627986	0.870989
7656967-GQFFPSEDLQEQIYLnR(T)-1287	7656967	nETQVDGAR	0	0	2.48244e-05	5.81813e-05	0	0	1	2.34372
7656967-GFDPDcnK(T)-1979	7656967	LSRnETQVDGAR	0	2.76303e-05	0	0	0	1	0	0
7656967-DIGnYScAAQGTQTGSK-1576	7656967	GQFFPSEDLQEQIYLnR	0	0	1.27081e-05	0	0	0	1	0
7656888-NEEVKnMSLELNSK-115	7656967	GFDPDcnK	0	7.87448e-06	0	1.57244e-05	0	1	0	1.99688
7656888-IDQDnSSFDSLSPEPK-23	7656967	DIGnYScAAQGTQTGSK	8.05868e-05	1.90485e-05	0	0	1	0.236372	0	0
7656888-IDGSQNFnETWENYK-296	7656888	NEEVKnMSLELNSK	0.000575233	0	0	0	1	0	0	0
74271816-VINTncSAVR-113	7656888	IDQDnSSFDSLSPEPK	0	0	0	7.06357e-05	0	0	0	70.6357
74048422-SFGGWnTSGcVAHR-790	7656888	IDGSQNFnETWENYK	0.00120009	1.43737e-05	1.00722e-05	0	1	0.0119771	0.00839282	0
74048422-NnESLDEGLR-477	74271816	VINTncSAVR	3.74929e-05	5.23666e-05	1.91573e-05	6.14598e-05	1	1.39671	0.510958	1.63924
74048422-KGFnASYIR-143	74048422	SFGGWnTSGcVAHR	0	0	8.83106e-06	0	0	0	1	0
74048422-ILSnLScNVK-324	74048422	NnESLDEGLR	0.000189454	0	0	0	1	0	0	0
74048422-GFnASYIR-143	74048422	KGFnASYIR	4.61038e-05	0	0	0	1	0	0	0
74048422-AQFTFFnK(T)-722	74048422	ILSnLScNVK	0.000715731	1.82921e-05	0.00018681	0	1	0.0255572	0.261007	0
73858568-DTFVnASR-238	74048422	GFnASYIR	8.34358e-05	0	0	0	1	0	0	0
73858566-nLSMPLLPADFHK-49	74048422	AQFTFFnK	0.000150426	0	0	0	1	0	0	0
73858566-DFVnASSK-188	73858568	DTFVnASR	0.000344881	2.19305e-05	1.67732e-05	0.000144703	1	0.0635885	0.0486347	0.419572
73858564-AQLLQGLGFnLTER-96	73858566	nLSMPLLPADFHK	0	1.70186e-05	2.16318e-05	0.000134303	0	1	1.27106	7.89151
73760409-YFYNnQTKQcER-145	73858566	DFVnASSK	0.00223028	1.56442e-05	2.40023e-06	0	1	0.00701445	0.0010762	0
73760409-YFYNnQTK-145	73858564	AQLLQGLGFnLTER	0.000338803	8.87694e-05	0.000205085	0.000332436	1	0.262009	0.605323	0.981208
73747889-VVVVDGKnESEYTVK-103	73760409	YFYNnQTK	0.00194817	0.00208882	0.00246993	0.00035837	1	1.0722	1.26782	0.183952
73747889-SEDIKnVSR-174	73760401	SELVANnVTLPAGEQR	0	0	0	8.0068e-06	0	0	0	8.0068
73747889-nTSWDNAGFK-264	73747889	VVVVDGKnESEYTVK	0.000133185	0	1.01958e-05	0	1	0	0.0765539	0
73747889-nESEYTVK-103	73747889	SEDIKnVSR	0	0.000135396	0.000219947	0.000188387	0	1	1.62447	1.39138
73747889-FVnDTK-157	73747889	nTSWDNAGFK	1.29569e-05	1.07327e-05	0	0	1	0.828344	0	0
73623026-FGYILHTDnR(T)-178	73747889	nESEYTVK	0	0	3.04018e-06	0	0	0	1	0
73622130-DLEAEHVEVEDTTLnR(C)-95	73747889	FVnDTK	0	0	2.67098e-06	7.37498e-05	0	0	1	27.6115
72534684-YNQETPMEIcLnGTPALAYLASAPPPLcPSGR-284	73623026	FGYILHTDnR	0.00195878	0	2.41214e-05	0.000154568	1	0	0.0123145	0.0789105
72534684-ELGVVMYncScLAR-236	73622130	DLEAEHVEVEDTTLnR	0	0	0	9.16884e-06	0	0	0	9.16884
72534684-DnHTHSDIQVK-387	72534684	YNQETPMEIcLnGTPALAYLASAPPPLcPSGR	0	0	0	6.55294e-05	0	0	0	65.5294
71274107-cGLSQSQGnLSHVDWFSVHK-56	72534684	ELGVVMYncScLAR	0	2.00877e-05	0	0	0	1	0	0
7110719-IQKDHHQASnSSR-256	72534684	DnHTHSDIQVK	0.00121264	7.93461e-05	7.71899e-05	0.000161485	1	0.0654325	0.0636544	0.133168
7110719-DHHQASnSSR-256	71274107	cGLSQSQGnLSHVDWFSVHK	4.69724e-05	0	0	0	1	0	0	0
70906437-VDKDLQSLEDILHQVEnK(T)-78	7110719	IQKDHHQASnSSR	0	0	1.98013e-05	1.3861e-05	0	0	1	0.700002
70906437-DLQSLEDILHQVEnK(T)-78	7110719	DHHQASnSSR	3.23646e-06	3.56121e-05	0	2.44493e-05	1	11.0034	0	7.55435
70778918-GAFISnFSMTVDGK-118	70906437	VDKDLQSLEDILHQVEnK	0.00141653	0.000211558	0.000249055	0.0001306	1	0.14935	0.175821	0.0921972
7019381-IAVISDMAFQnLTSLER-202	70906437	DLQSLEDILHQVEnK	0.000269331	0.00018108	0.000183107	0.000111453	1	0.672333	0.679859	0.413816
7019335-VALLGQAncSSEALAQPATDYHFHFYR-1089	70778918	GAFISnFSMTVDGK	0.000251863	3.97009e-05	5.5372e-05	4.08173e-05	1	0.157629	0.21985	0.162062
6912618-YFQnYSYGGVIQDDHIPFLR-296	7019381	IAVISDMAFQnLTSLER	0	0	1.18393e-06	6.0301e-06	0	0	1	5.09328
6912534-nHSGTTIPTLEccHEDMcNYR-87	7019335	VALLGQAncSSEALAQPATDYHFHFYR	0.000121814	7.96729e-05	3.06338e-05	0.000110098	1	0.654052	0.251479	0.903817
6912530-nTTEVVNTMcGYK-189	6912618	YFQnYSYGGVIQDDHIPFLR	0	0.000210501	0.000222373	0.00021585	0	1	1.0564	1.02542
6912236-YQHLATLAHnQSEIIAQLEEHcQR-192	6912534	nHSGTTIPTLEccHEDMcNYR	0	5.48964e-05	4.94436e-05	9.64415e-05	0	1	0.900671	1.75679
6912236-ILnQTADMLQLASK-164	6912530	nTTEVVNTMcGYK	0	0	1.04011e-05	0	0	0	1	0
68508957-nATSYPPMcTQDPK-79	6912236	YQHLATLAHnQSEIIAQLEEHcQR	0	0.000261845	0	0.000491465	0	1	0	1.87693
68508955-TFKnESENTcQDVDEcQQNPR-108	6912236	ILnQTADMLQLASK	7.20968e-05	2.34129e-05	7.24334e-05	0.000197706	1	0.324742	1.00467	2.74224
68508955-GDKnVTmGQSSAR-322	68508957	nATSYPPMcTQDPK	0.00181663	0.00654376	0.00400299	0.017263	1	3.60214	2.20353	9.50275
68161541-TTVTGDKDSVnLTcSTnDTGISIR-351	68508955	TFKnESENTcQDVDEcQQNPR	0	0	6.94787e-06	0	0	0	1	0
68161541-TTVTGDKDSVnLTcSTnDTGISIR-345	68508955	GDKnVTmGQSSAR	0	6.9835e-05	1.09401e-05	1.18571e-05	0	1	0.156657	0.169788
68161541-nQSLPSSER-363	68161541	TTVTGDKDSVnLTcSTnDTGISIR	0	7.48324e-05	5.71606e-05	7.09637e-05	0	1	0.763849	0.948303
68161541-nDTGPYEcEIQNPVSAnR-208	68161541	nQSLPSSER	0	0.000190534	0	0.000147631	0	1	0	0.774828
68161541-nDTGPYEcEIQNPVSAnR(S)-224	68161541	nDTGPYEcEIQNPVSAnR	0.000634585	0.00031775	0.000704226	0.000252484	1	0.500721	1.10974	0.397873
68161541-LSQGnTTLSINPVK-378	68161541	LSQGnTTLSINPVK	0.000442052	0	0	0	1	0	0	0
68161541-DAVAFTcEPETQDTTYLWWINnQSLPVSPR-182	68161541	DAVAFTcEPETQDTTYLWWINnQSLPVSPR	0	4.43376e-05	9.09191e-05	0	0	1	2.05061	0
67782349-QVcDQGWTMnNSR-198	67782349	QVcDQGWTMnNSR	0	0	0	2.52879e-05	0	0	0	25.2879
67188443-VVLGAnGTYScLVR-433	67782309	HHAAYVnNLNVTEEK	4.22735e-05	3.92801e-05	4.65188e-05	2.16884e-05	1	0.929191	1.10043	0.513049
67188443-TALFPDLLAQGnASLR-322	67188443	VVLGAnGTYScLVR	0	9.77004e-05	0.000241493	0.000325649	0	1	2.47177	3.33314
67188443-QLVHSFAEGQDQGSAYAnR(T)-91	67188443	TALFPDLLAQGnASLR	7.84159e-05	0	3.32198e-05	0	1	0	0.423636	0
67188443-DQGSAYAnR(T)-309	67188443	QLVHSFAEGQDQGSAYAnR	7.90905e-05	0	5.68951e-05	4.94382e-05	1	0	0.719367	0.625083
66932947-VSnQTLSLFFTVLQDVPVR-1424	67188443	DQGSAYAnR	3.66666e-05	0.000111738	1.376e-05	0	1	3.0474	0.375273	0
66932947-SLGNVnFTVSAEALESQELcGTEVPSVPEHGR-869	66932947	VSnQTLSLFFTVLQDVPVR	0	0	4.40107e-06	0	0	0	1	0
66932918-SDnGSYIcK-170	66932947	SLGNVnFTVSAEALESQELcGTEVPSVPEHGR	4.5249e-05	0	0	1.52831e-06	1	0	0	0.0337756
66932918-QPESMnVTR-207	66932918	SDnGSYIcK	6.38e-05	0	9.76495e-06	0	1	0	0.153056	0
66932918-NTAFnLTcQAVGPPEPVNIFWVQnSSR-234	66932918	QPESMnVTR	1.43893e-05	4.60718e-05	4.26932e-05	6.19797e-05	1	3.20182	2.96702	4.30736
66932918-NTAFnLTcQAVGPPEPVNIFWVQnSSR-215	66932918	NTAFnLTcQAVGPPEPVNIFWVQnSSR	0	0	0	3.34888e-05	0	0	0	33.4888
66932918-ncSIQVK-316	66932918	ncSIQVK	0	0	1.86066e-05	4.95793e-06	0	0	1	0.266461
66932918-ISVQVHnATcTVR-454	66932918	ISVQVHnATcTVR	0	1.78596e-05	1.24932e-05	8.51713e-05	0	1	0.699526	4.76895
66932918-ELLEEVGQnGSR-442	66932918	ELLEEVGQnGSR	0	0.000118881	0.0003326	0.000141345	0	1	2.79776	1.18897
66864913-RGPEcSQnYTTPSGVIK-150	66864913	RGPEcSQnYTTPSGVIK	0.000971236	0.00111077	0.00120298	0	1	1.14367	1.2386	0
66864913-IGYSNnGSDWK-522	66864913	IGYSNnGSDWK	0.000893834	0.00102336	0.00110466	0.000458331	1	1.14491	1.23587	0.512769
66864913-GPEcSQnYTTPSGVIK-150	66864913	GPEcSQnYTTPSGVIK	0.000806292	0.00191955	0.0016437	0	1	2.38072	2.03859	0
66864913-EGFSAnYSVLQSSVSEDFK-261	66864913	EGFSAnYSVLQSSVSEDFK	9.17037e-05	0.000420638	0.000642731	0.000241157	1	4.58692	7.00877	2.62974
66529396-HTNMnLTQLK-242	66529396	HTNMnLTQLK	0.000106219	0.000164412	0.000218871	0	1	1.54786	2.06057	0
66347875-EHEAQSnASLDVFLGHTNVEELMK-514	66347875	EHEAQSnASLDVFLGHTNVEELMK	5.41998e-05	0.000286572	0.000657129	0.000275923	1	5.28733	12.1242	5.09085
66347875-cnYSIR-221	66347875	cnYSIR	0.000508201	0	0.000107372	0	1	0	0.211279	0
66346698-VFPQVnVTK-261	66346698	VFPQVnVTK	0.00103095	0	0	0	1	0	0	0
66346698-RPSLQMnTSIWYnR(S)-532	66346695	FnLSHLGSK	2.38627e-05	0	0	0	1	0	0	0
66346695-FnLSHLGSK-2808	66346693	TGALTVQnTTQLR	5.35521e-05	3.86172e-05	1.15524e-05	0	1	0.721115	0.215722	0
66346693-TGALTVQnTTQLR-1940	66346693	QVYnLTVR	7.73325e-05	0.000145992	0.000368387	0.000592232	1	1.88785	4.76367	7.65825
66346693-QVYnLTVR-998	66346693	QVTqEMLnHTIAIR	0	0.000235843	0.00031617	0.000279585	0	1	1.3406	1.18547
66346693-QVTqEMLnHTIAIR-3640	66346693	LEQTPLQFTHLEYnVTVQENSAAK	0	4.71338e-05	0.000107133	0	0	1	2.27296	0
66346693-LEQTPLQFTHLEYnVTVQENSAAK-40	66346693	LDIGQYLLnVSVTDGK	0	0	2.06318e-05	7.96798e-06	0	0	1	0.386199
66346693-LDIGQYLLnVSVTDGK-3613	66346693	KQVYnLTVR	0.000137365	4.07579e-05	9.50098e-05	0.000162183	1	0.296713	0.691661	1.18067
66346693-KQVYnLTVR-998	66346693	KLDIGQYLLnVSVTDGK	8.60989e-06	0	0	6.51412e-06	1	0	0	0.756586
66346693-KLDIGQYLLnVSVTDGK-3613	66346693	IVVNVSDTnDHAPWFTASSYK	0.000256609	0.000124843	0.000176454	0	1	0.486512	0.687639	0
66346693-InSSVTDIEEIIGVR-3716	66346693	InSSVTDIEEIIGVR	6.44563e-06	0.000228618	0.00101605	0.000755998	1	35.4687	157.634	117.288
66346693-GISYQMFGnHSK-2325	66346693	GISYQMFGnHSK	0.000557821	6.00984e-05	0.00114352	0.000344664	1	0.107738	2.04997	0.617875
66346693-FAnLTPEEFVGDYWR-3649	66346693	FAnLTPEEFVGDYWR	0	9.47871e-05	0.000201502	0.000225045	0	1	2.12584	2.37421
66346693-AIGGIDWDSHPFGYnLTLQAK-333	66346693	AIGGIDWDSHPFGYnLTLQAK	0	4.88397e-05	2.04519e-05	0.000112122	0	1	0.418757	2.29571
63252868-YHSQTYGnGSK-177	63252868	YHSQTYGnGSK	0.000495374	2.58953e-05	3.11185e-05	0	1	0.0522743	0.0628182	0
63025222-YSnNSWR-176	63025222	YSnNSWR	0.000144624	0.000624665	0.000487302	0.000860023	1	4.31923	3.36944	5.94661
63025222-QSTHSIYmFFnTSELR-136	63025222	QSTHSIYmFFnTSELR	0	2.30929e-05	9.64205e-06	0	0	1	0.417533	0
63025222-LASPPSQGEVPPGPLPEAVLALYnSTR-82	63025222	LASPPSQGEVPPGPLPEAVLALYnSTR	0.000147773	0.000919742	0.000372857	0.000694425	1	6.22403	2.52318	4.69928
63003905-FEVLTDLAnK(T)-117	63003905	FEVLTDLAnK	0	0	0	4.03962e-05	0	0	0	40.3962
62912466-TLFcnASK-63	62912466	TLFcnASK	0.000394322	0	0	2.22772e-05	1	0	0	0.0564949
62912466-LGHcPDPVLVNGEFSSSGPVnVSDK-97	62912466	LGHcPDPVLVNGEFSSSGPVnVSDK	7.1129e-06	0	0	0	1	0	0	0
62912466-EWDnTTTEcR-70	62912466	EWDnTTTEcR	0.00014097	0	0	0	1	0	0	0
62739186-SPYEMFGDEEVmcLnGnWTEPPQcK-1095	62739186	SPYEMFGDEEVmcLnGnWTEPPQcK	0	0	3.97254e-05	0	0	0	1	0
62739186-SPDVInGSPISQK-217	62739186	SPDVInGSPISQK	0	9.36629e-05	0.000105663	3.80402e-05	0	1	1.12812	0.40614
62739186-MDGASnVTcINSR-1029	62739186	MDGASnVTcINSR	2.65851e-05	0.00785238	0.00567971	0.00284369	1	295.368	213.643	106.966
62739186-ISEEnETTcYMGK-911	62739186	ISEEnETTcYMGK	0.000653795	7.17131e-06	0.0063192	0	1	0.0109688	9.66542	0
62739186-IPcSQPPQIEHGTInSSR-882	62739186	IPcSQPPQIEHGTInSSR	0.000421067	0.00474556	0.00628113	0.00663857	1	11.2703	14.9172	15.7661
62739166-YncSIESPR-696	62739166	YncSIESPR	0.000667564	0.000810591	0.000344697	0.00102707	1	1.21425	0.516351	1.53853
62739166-IVGPEEnLSQAEAR-365	62739166	IVGPEEnLSQAEAR	0	5.79997e-06	6.40474e-06	0	0	1	1.10427	0
62739166-EAInITLDHK-209	62739166	EAInITLDHK	0.00071618	0.000306406	0.000142112	7.86917e-06	1	0.427833	0.198431	0.0109877
62739157-EYVnVSQELHPGAAK-192	62739157	EYVnVSQELHPGAAK	0	0	6.22051e-06	0	0	0	1	0
62530391-KcGncSLTTLK-174	62530391	KcGncSLTTLK	1.49254e-05	0	0	0	1	0	0	0
62530391-EGYSnISYIVVNHQGISSR-83	62530391	EGYSnISYIVVNHQGISSR	0	0	0	1.24707e-05	0	0	0	12.4707
62530391-cGncSLTTLKDEDFcK-174	62530391	cGncSLTTLKDEDFcK	0.000101726	0	0	0	1	0	0	0
62530391-cGncSLTTLK-174	62530391	cGncSLTTLK	4.58772e-05	0	0	0	1	0	0	0
62420888-ALAGLVYnASGSEHcYDIYR-315	62420888	ALAGLVYnASGSEHcYDIYR	0	0	0.000161745	0	0	0	1	0
62243068-YKVDYESQSTDTQnFSSESK-199	62243068	YKVDYESQSTDTQnFSSESK	0	0.000227823	0.000190315	6.11184e-05	0	1	0.835365	0.268272
62243068-VDYESQSTDTQnFSSESK-199	62243068	VDYESQSTDTQnFSSESK	3.64556e-05	0.000129671	0.000573095	0.000158648	1	3.55696	15.7203	4.35181
62243068-GLcVnASAVSR-116	62243068	GLcVnASAVSR	0	0.00154285	0.000573629	0.0019538	0	1	0.371798	1.26635
62243068-AYLLPAPPAPGnASESEEDR-136	62243068	AYLLPAPPAPGnASESEEDR	0.00277445	0.0119149	0.00899901	0.00796456	1	4.29451	3.24352	2.87068
61835134-STGnLSTYNcQLLK-274	61835134	STGnLSTYNcQLLK	3.54503e-05	0	0	0	1	0	0	0
61744483-SLVTqYLnATGNR-323	61744483	SLVTqYLnATGNR	0.000661514	0.000418571	0.000370091	0	1	0.632747	0.559461	0
61744483-LLIAGTnSSDLQQILSLLESNK-280	61744483	LLIAGTnSSDLQQILSLLESNK	0	0	0	6.8423e-06	0	0	0	6.8423
61744483-DIENLKDASSFLAEWQnITK-264	61744483	DIENLKDASSFLAEWQnITK	4.57552e-06	0	0	0	1	0	0	0
61744483-DASSFLAEWqnITK-264	61744483	DASSFLAEWqnITK	0.000356896	0	0.00031104	0	1	0	0.871514	0
61744467-HIYWTDSGnK(T)-389	61744467	HIYWTDSGnK	0	5.99997e-05	0	0	0	1	0	0
61742797-VLSLPLnSSAVVncSVHGLPTPALR-383	61742797	VLSLPLnSSAVVncSVHGLPTPALR	0	0	3.9241e-05	0	0	0	1	0
61742797-TQnFTLLVQGSPELK-439	61742797	TQnFTLLVQGSPELK	0.0011761	8.06293e-05	0.000112951	8.0315e-05	1	0.0685565	0.0960383	0.0682893
61742775-YELSLHPnLTSMTFR-170	61742775	YELSLHPnLTSMTFR	2.25496e-05	3.00731e-05	5.16602e-05	5.7609e-05	1	1.33364	2.29097	2.55477
61742775-SGVInLTEEVLWVK-668	61742775	SGVInLTEEVLWVK	0	0	2.52815e-05	0	0	0	1	0
61742775-SALLEFAcTHNLGncSTTAMK-820	61742775	SALLEFAcTHNLGncSTTAMK	0	0	2.57407e-05	0	0	0	1	0
61742775-NLSQDVnGTLVSIYAVPEK-360	61742775	NLSQDVnGTLVSIYAVPEK	0	8.69013e-06	0	0	0	1	0	0
61742775-EETLLYDSnTSSMADR-434	61742775	EETLLYDSnTSSMADR	4.53658e-05	6.16019e-05	0.000197209	9.76549e-05	1	1.35789	4.34709	2.15261
6042196-NFVITYnR(T)-195	6042196	NFVITYnR	3.67178e-05	0	0	0	1	0	0	0
6005882-QYLSYETLYAnGSR-93	6005882	QYLSYETLYAnGSR	0	3.77868e-05	5.28182e-05	0.000289754	0	1	1.39779	7.66813
6005882-GAnDSTSAmPEQMK-207	6005882	GAnDSTSAmPEQMK	0.000348949	0	0.000367786	0	1	0	1.05398	0
6005715-SPIVTHcnVSTVNK-174	6005715	SPIVTHcnVSTVNK	0.000350375	0	0	1.8826e-05	1	0	0	0.0537311
6005715-GIQEIIQMnK(S)-189	6005715	GIQEIIQMnK	0.000113104	0	0	0	1	0	0	0
59710104-LAPnLTELR-59	59710104	LAPnLTELR	0	0	4.50832e-06	1.20367e-05	0	0	1	2.66989
5902082-NLPAnVSFVLVPFK-211	5902082	NLPAnVSFVLVPFK	2.43848e-05	7.83582e-06	4.66963e-06	0	1	0.321341	0.191498	0
5902004-WDHFnLTYR-92	5902004	WDHFnLTYR	5.093e-06	0	0	0	1	0	0	0
5902004-ALMHLnATLR-232	5902004	ALMHLnATLR	1.38756e-05	0	0	0	1	0	0	0
5901956-GSnYSEILDK-144	5901956	GSnYSEILDK	0.000229464	0	0	2.03116e-05	1	0	0	0.0885179
58696422-HTGNVVITncSAAHSR-38	58696422	HTGNVVITncSAAHSR	0	9.54226e-05	7.90515e-05	0.000145243	0	1	0.828436	1.52211
5802984-VAQPGINYALGTnVSYPNNLLR-204	5802984	VAQPGINYALGTnVSYPNNLLR	4.3357e-05	0	0	6.13457e-05	1	0	0	1.4149
5730091-DEGLcSAnVTR-170	5730091	DEGLcSAnVTR	0	0	0	5.97775e-05	0	0	0	59.7775
5729941-nATTPLWR-180	5729941	nATTPLWR	0	0	2.18534e-05	3.47932e-05	0	0	1	1.59212
5729877-nQTAEKEEFEHQQK-584	5729877	nQVAMNPTNTVFDAK	1.82505e-05	0	0	0	1	0	0	0
5729877-cNEIINWLDKnQTAEKEEFEHQQK-584	5729877	nQTAEKEEFEHQQK	0.000301639	0.000102909	0	8.45562e-05	1	0.341167	0	0.280323
5729772-QDnETGIYYETWNVK-252	5729877	cNEIINWLDKnQTAEKEEFEHQQK	0	0	2.57363e-05	0	0	0	1	0
5729772-NIETnYTR-304	5729772	QDnETGIYYETWNVK	6.98401e-05	0	0	0	1	0	0	0
5729772-IFLYSGEPTYLGnETSVFGPTGnK-320	5729772	NIETnYTR	0.000213014	1.96563e-05	1.371e-05	0.000115622	1	0.0922769	0.0643619	0.54279
5729772-IFLYSGEPTYLGnETSVFGPTGnK(T)-330	5729772	IFLYSGEPTYLGnETSVFGPTGnK	5.69368e-05	0	0	1.14262e-05	1	0	0	0.200682
5729770-YnLTSqDVGSGTSNNSQAcAQFLEQYFHDSDLAQFMR-210	5729770	YnLTSqDVGSGTSNNSQAcAQFLEQYFHDSDLAQFMR	6.78943e-05	0	0	0	1	0	0	0
5729770-FLSSSPHLPPSSYFnASGR-443	5729770	FLSSSPHLPPSSYFnASGR	0.00082669	7.6241e-05	4.64375e-05	0	1	0.0922243	0.0561727	0
5729718-VLHnGTLAELqGLPHIR-275	5729718	VLHnGTLAELqGLPHIR	0	0	6.077e-05	0	0	0	1	0
5729718-RPPLAELAALnLSGSR-124	5729718	RPPLAELAALnLSGSR	6.3079e-05	5.11064e-05	7.90361e-05	8.50011e-05	1	0.810196	1.25297	1.34753
5729718-nLTHLESLHLEDNALK-256	5729718	nLTHLESLHLEDNALK	5.81774e-05	6.24106e-05	9.32884e-05	0	1	1.07276	1.60352	0
5729718-nLTEVPTDLPAYVR-81	5729718	nLTEVPTDLPAYVR	0	0.000129825	0.000331848	0.000227774	0	1	2.55611	1.75446
56788359-LVSGnLTDR-490	56788359	LVSGnLTDR	9.15237e-05	5.87064e-05	0	0	1	0.641433	0	0
56786157-DHLLLPATTHnK(T)-584	56786157	DHLLLPATTHnK	6.04955e-05	8.47279e-05	2.30026e-05	7.81379e-05	1	1.40057	0.380237	1.29163
56682962-SHTnTSHVMQYGnK-263	56682962	SHTnTSHVMQYGnK	0.000601981	0	0	0	1	0	0	0
56682962-DLnETIHYMYK-167	56682962	DLnETIHYMYK	0.000172401	0	0	0	1	0	0	0
56237029-VTGLncTTNHPINPK-868	56237029	VTGLncTTNHPINPK	0	2.46392e-05	3.25331e-05	0.000113052	0	1	1.32038	4.58829
56237029-NLnNSQSDVVSFR-773	56237029	NLnNSQSDVVSFR	2.9339e-05	3.3336e-05	8.69921e-05	0	1	1.13624	2.96507	0
56237029-HPGnFSSLScDYFAVnQSR-724	56237029	HPGnFSSLScDYFAVnQSR	0	0	1.11414e-05	0	0	0	1	0
56237029-GnLTYGYVTILnGSDIR-307	56237029	GnLTYGYVTILnGSDIR	0	5.87716e-06	1.3485e-05	0	0	1	2.29448	0
56090548-SVHnVTGAQVGLScEVR-166	56090548	SVHnVTGAQVGLScEVR	2.94054e-05	0.00141524	0.00101035	0.00193272	1	48.1285	34.3594	65.7269
55953135-VQGnSTLLHITDLQAR-101	55953135	VQGnSTLLHITDLQAR	0	4.01133e-05	3.35039e-05	3.54265e-05	0	1	0.835233	0.88316
55953135-QVQLEcVVLnR(T)-842	55953135	QVQLEcVVLnR	0	9.41486e-06	1.45573e-05	0	0	1	1.54621	0
55953106-FnWTEER-727	55953106	FnWTEER	0	1.31627e-05	4.58055e-06	0	0	1	0.347995	0
55743096-VVDRGnGSRPSSPEEVK-137	55743096	VVDRGnGSRPSSPEEVK	0.000105346	0	0	0	1	0	0	0
55743096-SFMVnWTHAPGNVEK-372	55743096	SFMVnWTHAPGNVEK	0.000327594	0	0	4.27705e-05	1	0	0	0.130559
55743096-GnGSRPSSPEEVK-137	55743096	GnGSRPSSPEEVK	0.000481543	0	0	2.94049e-05	1	0	0	0.0610639
55743096-AMnASAnITSDGVEVLGK-1388	55743096	AMnASAnITSDGVEVLGK	1.1168e-05	0	0	0	1	0	0	0
55741750-LHHHLDHnNTHHFHnDSITPSER-198	55741750	LHHHLDHnNTHHFHnDSITPSER	0	0.00075618	0.000354344	0.000496784	0	1	0.468597	0.656966
55741750-GEPSNEPSTETnKTQEQSDVK-218	55741750	GEPSNEPSTETnKTQEQSDVK	0.000676315	0	8.52635e-06	5.55077e-06	1	0	0.0126071	0.00820737
55741750-GEPSNEPSTETnK(T)-218	55741750	GEPSNEPSTETnK	0.000305733	3.74492e-05	4.04267e-05	6.22552e-05	1	0.12249	0.132229	0.203626
55741750-DLNEDDHHHEcLnVTqLLK-339	55741750	DLNEDDHHHEcLnVTqLLK	0	0	0.000101787	0	0	0	1	0
54873613-NELMLnSSLMR-135	54873613	NELMLnSSLMR	0	0.00117944	0.000731634	0.00184856	0	1	0.620321	1.56732
54873613-DPcSnVTcSFGSTcAR-250	54873613	DPcSnVTcSFGSTcAR	0	0.000422643	0.000277013	0.00081636	0	1	0.655431	1.93156
54873613-cVEESGSAHcVcPmLTcPEAnATK-932	54873613	cVEESGSAHcVcPmLTcPEAnATK	0.000786465	3.23588e-05	0.00022101	0.000743161	1	0.0411447	0.281018	0.944938
54792129-YcGLGLQMnHSIESK-155	54792129	YcGLGLQMnHSIESK	9.73576e-05	0.000740904	0.000855656	0.000769567	1	7.61012	8.7888	7.90454
54792100-NLnVTSLGFR-437	54792100	NLnVTSLGFR	3.70354e-05	0	2.03391e-05	3.57824e-05	1	0	0.549181	0.966168
54792100-HFnDSGAcVPR-250	54792100	HFnDSGAcVPR	0	0	1.0771e-05	3.8746e-05	0	0	1	3.59724
54792100-FQTVDSSNIDGFVncTK-353	54792100	FQTVDSSNIDGFVncTK	9.62789e-06	0	0	0	1	0	0	0
54792098-NNQLALTLIDTnR(S)-157	54792098	NNQLALTLIDTnR	5.99473e-06	0	0	0	1	0	0	0
54607047-RMELSMGPIQAnHTGTGLLLTLQPEQK-98	54607047	RMELSMGPIQAnHTGTGLLLTLQPEQK	2.00689e-05	0	0	0	1	0	0	0
54607018-nFTVLNFK-182	54607018	nFTVLNFK	4.09088e-06	0	0	0	1	0	0	0
5454058-SMAGSGHnVSQEALAIK-306	5454058	SMAGSGHnVSQEALAIK	1.80528e-05	6.39881e-05	3.53706e-05	3.90283e-05	1	3.54449	1.95929	2.1619
5454058-nSSLGDAINK-127	5454058	nSSLGDAINK	0	9.46295e-05	6.16964e-06	9.98427e-05	0	1	0.0651979	1.05509
5454058-LFGnYSR-57	5454058	LFGnYSR	0	0	1.8564e-05	7.64395e-05	0	0	1	4.11761
5454048-VIQTFnR(T)-123	5454048	VIQTFnR	0	7.32471e-05	2.13363e-05	6.71896e-05	0	1	0.291292	0.9173
5454048-IcPnDTGGLR-268	5454048	IcPnDTGGLR	0	9.17766e-06	0	0	0	1	0	0
5453872-EIPAnGTDIVYDMK-219	5453872	EIPAnGTDIVYDMK	0.000273835	0	0	0.000120998	1	0	0	0.441863
5453832-VInETWAWK-862	5453832	VInETWAWK	0.00075343	0.000232719	0.000403529	0.000276056	1	0.30888	0.535589	0.366399
5453832-VFGSQnLTTVK-515	5453832	VFGSQnLTTVK	0.00186744	0.00110408	0.00107252	0.000106393	1	0.591225	0.574325	0.0569723
5453832-nATLAEQAK-869	5453832	nATLAEQAK	0	0.000749668	0.000517905	0.000643533	0	1	0.690846	0.858424
5453832-LSALDNLLnHSSMFLK-830	5453832	LSALDNLLnHSSMFLK	0.000149589	2.48128e-05	2.65293e-05	0	1	0.165874	0.177348	0
5453832-EnGTDTVQEEEESPAEGSK-596	5453832	EnGTDTVQEEEESPAEGSK	0.000205772	0.00152128	0.000507606	0.00144047	1	7.39304	2.46684	7.0003
5453832-AEPPLnASASDQGEK-931	5453832	AEPPLnASASDQGEK	0.00254575	0.0012709	0.000634509	0.000801395	1	0.499226	0.249243	0.314798
5453613-IDFSGSQDnLTITMHR-96	5453613	IDFSGSQDnLTITMHR	6.12705e-05	0	0	5.74707e-05	1	0	0	0.937983
5453601-ncSAAPQPEPAAGLASYPELR-87	5453601	ncSAAPQPEPAAGLASYPELR	0	5.32385e-05	7.32006e-05	0.000130228	0	1	1.37496	2.44611
5453601-DTWGLSDEHFQPRPEAVQFFnVTTLQK-363	5453601	DTWGLSDEHFQPRPEAVQFFnVTTLQK	0	0	0	5.84718e-05	0	0	0	58.4718
53988378-LAFQNMnGSEYFVK-488	53988378	LAFQNMnGSEYFVK	1.07199e-05	0	0	0	1	0	0	0
53988378-KWnVTSLETLK-388	53988378	KWnVTSLETLK	4.54061e-05	0	3.51362e-06	0	1	0	0.0773821	0
53829381-nQSYMVR-210	53829381	nQSYMVR	0	2.69018e-05	2.23497e-05	0	0	1	0.830787	0
53829381-GnSTHGcSSEETFLIDcR-177	53829381	GnSTHGcSSEETFLIDcR	0	4.66288e-05	5.57131e-05	1.5812e-05	0	1	1.19482	0.339104
5231228-QDQQLQncTEPGEQPSPK-212	5231228	QDQQLQncTEPGEQPSPK	0.000368976	0.000670382	7.03197e-05	0.000365229	1	1.81687	0.190581	0.989843
51988912-HnSTIDVGGQK-293	51988912	HnSTIDVGGQK	0.000562473	0.000249044	0.000166897	0	1	0.442765	0.29672	0
51873067-SPTnTTPHVPAEGPELI-591	51873067	SPTnTTPHVPAEGPELI	0	0	0	1.01534e-05	0	0	0	10.1534
51873067-nSTLDPGKPEMMK-575	51873067	nSTLDPGKPEMMK	0.000131859	0	3.4135e-05	0	1	0	0.258874	0
51873067-nGSGAVFPVAGADVQTLR-130	51873067	nGSGAVFPVAGADVQTLR	0.000311329	0.000677038	0.00117722	0.00147093	1	2.17467	3.78127	4.72468
5174463-HFYFnK(T)-306	5174463	HFYFnK	0.000233524	0	0	0	1	0	0	0
51558724-LPNNMnQTK-1276	51558724	LPNNMnQTK	0	0	2.06294e-05	0	0	0	1	0
51477716-NLGFncTTSQGK-1093	51477716	NLGFncTTSQGK	0.000194648	0	4.89621e-05	0	1	0	0.251542	0
51477716-AnLTSMLIQR-305	51477716	AnLTSMLIQR	0	0	6.61839e-06	2.61975e-05	0	0	1	3.95828
51477714-DSVInLSESVEDGPK-78	51477714	DSVInLSESVEDGPK	0	2.5852e-05	0	0	0	1	0	0
51317399-YDLPASINFILnK(T)-161	51317399	YDLPASINFILnK	0.000207195	0.000114209	7.78406e-05	3.71227e-05	1	0.551213	0.375688	0.179168
51317399-NYFHYnQSYPPTYNVK-321	51317399	NYFHYnQSYPPTYNVK	0	1.85149e-05	1.09498e-05	3.01075e-05	0	1	0.591403	1.62613
51317380-nLTEKPPHIEVYETAEDR-225	51317380	nLTEKPPHIEVYETAEDR	0	0	3.94955e-05	0	0	0	1	0
51100978-VWDTAVGLnHTAEPSLQTLER-144	51100978	VWDTAVGLnHTAEPSLQTLER	3.76082e-05	7.83618e-05	7.30948e-05	9.89512e-05	1	2.08363	1.94358	2.6311
51100978-VQEVLnGTEVNLQHLTALVDcR-351	51100978	VQEVLnGTEVNLQHLTALVDcR	0	6.89633e-06	0	0	0	1	0	0
50659093-YSSnHTEHSQNLR-890	50659093	YSSnHTEHSQNLR	0.000125441	0	0	0	1	0	0	0
50659093-RPYVSYVnNSIAR-748	50659093	RPYVSYVnNSIAR	0	0.00010679	7.87251e-05	3.04851e-05	0	1	0.737198	0.285469
50659093-ALHALnVTWR-336	50659093	ALHALnVTWR	0	3.55742e-06	7.98033e-06	2.98493e-05	0	1	2.24329	8.39073
50659080-YTGnASALFILPDQDK-271	50659080	YTGnASALFILPDQDK	0.00387736	0.000605946	0.000616317	0.000796322	1	0.156278	0.158953	0.205377
50659080-TLnQSSDELQLSMGNAMFVK-127	50659080	TLnQSSDELQLSMGNAMFVK	3.74898e-05	0	0	0	1	0	0	0
50659080-FnLTETSEAEIHQSFQHLLR-106	50659080	FnLTETSEAEIHQSFQHLLR	1.4564e-05	4.7558e-05	0.000125506	0.00016226	1	3.26545	8.61754	11.1412
50363217-YLGnATAIFFLPDEGKLQHLENELTHDIITK-271	50363217	YLGnATAIFFLPDEGKLQHLENELTHDIITK	2.59458e-05	0	0	0	1	0	0	0
50363217-YLGnATAIFFLPDEGK-271	50363217	YLGnATAIFFLPDEGK	0.0558773	0.0019736	0.00590516	0.0187976	1	0.0353203	0.105681	0.336409
5031863-TVIRPFYLTnSSGVD-580	5031863	TVIRPFYLTnSSGVD	0.00928139	0.00419985	0.00256375	0.00132033	1	0.452502	0.276224	0.142256
5031863-HERDAGVVcTnETR-125	5031863	HERDAGVVcTnETR	6.65981e-05	0.000179883	0.00011777	0.000308788	1	2.70102	1.76837	4.6366
5031863-GLnLTEDTYKPR-398	5031863	GLnLTEDTYKPR	2.84486e-05	0.0523568	0.0836191	0.0862842	1	1840.4	2939.31	3032.99
5031863-EPGSnVTMSVDAEcVPMVR-192	5031863	EPGSnVTMSVDAEcVPMVR	1.70213e-06	0.00501995	0.013623	0.0135246	1	2949.22	8003.48	7945.66
5031863-DAGVVcTnETR-125	5031863	DAGVVcTnETR	0.0486325	0.0862519	0.0197268	0.0396036	1	1.77355	0.405629	0.814346
5031863-ALGFEnATQALGR-69	5031863	ALGFEnATQALGR	0.000247864	0.0698009	0.0845368	0.101362	1	281.61	341.062	408.942
5031863-AAIPSALDTnSSK-551	5031863	AAIPSALDTnSSK	0.0844133	0.118774	0.0893699	0.0376367	1	1.40705	1.05872	0.445862
5031701-AEccASGNIDTAWSnLTHPGNK-73	5031701	AEccASGNIDTAWSnLTHPGNK	0.000337411	0	0	0	1	0	0	0
5031701-AAPcPVPSSPGQELcGNNnVTYISScHMR-215	5031701	AAPcPVPSSPGQELcGNNnVTYISScHMR	0	0.000846444	0.000857812	0	0	1	1.01343	0
5031631-TMVFPVMYLnESVHIDK-412	5031631	TMVFPVMYLnESVHIDK	1.95705e-06	0	0	0	1	0	0	0
5031631-cNMInGTDGDSFHPLITK-249	5031631	cNMInGTDGDSFHPLITK	2.58122e-05	0	0	0	1	0	0	0
5031631-ANIQFGDnGTTISAVSNK-105	5031631	ANIQFGDnGTTISAVSNK	0.000163638	0	9.64057e-06	0	1	0	0.0589141	0
5031613-EAPnISR-94	5031613	EAPnISR	0	5.27431e-06	0	1.66752e-05	0	1	0	3.16159
48928056-QRnSTIEAANLAGLK-184	48928056	QRnSTIEAANLAGLK	5.34552e-05	0	0	0	1	0	0	0
48928056-nSTIEAANLAGLK-184	48928056	nSTIEAANLAGLK	0.000568412	0.000190718	0.000149498	8.45495e-05	1	0.335527	0.263009	0.148747
4885653-SLPATLPQcQAAnK(T)-240	4885653	SLPATLPQcQAAnK	4.33225e-05	0	0	0	1	0	0	0
4885375-ALAAAGYDVEKnNSR-76	4885375	ALAAAGYDVEKnNSR	3.34586e-05	0	0	0	1	0	0	0
4885135-FTTMHLPLncTELSSVIK-222	4885135	FTTMHLPLncTELSSVIK	3.61799e-05	0	0	0	1	0	0	0
4885065-KVnASVPR-551	4885065	KVnASVPR	0	0	0	2.60361e-05	0	0	0	26.0361
48375180-ncTSYGVLDISK-321	48375180	ncTSYGVLDISK	0	0	9.77804e-05	0	0	0	1	0
4826904-WVEnNTnNLVK-157	4826904	WVEnNTnNLVK	0.000190358	0	0	0	1	0	0	0
4826904-DAnLTGLSDNKEIFLSK-321	4826904	DAnLTGLSDNKEIFLSK	0.000384087	0	0	0	1	0	0	0
4826904-DAnLTGLSDNK-321	4826904	DAnLTGLSDNK	0.00178677	7.97498e-05	8.81534e-05	0.000223039	1	0.0446334	0.0493366	0.124827
4826898-STGGAPTFnVTVTK-100	4826898	STGGAPTFnVTVTK	0	0	2.81577e-05	0	0	0	1	0
4826764-LSPQInASNFYFnK-242	4826764	LSPQInASNFYFnK	7.13847e-05	0	1.09517e-05	0	1	0	0.153418	0
4826708-TcnASQGFK-100	4826708	TcnASQGFK	0	3.91354e-06	3.54315e-06	0	0	1	0.905357	0
4826673-IFNIDSGnGSIFTSK-437	4826673	IFNIDSGnGSIFTSK	0.00037666	0	0	0	1	0	0	0
4826673-EDAQInTTIGSVTAQDPDAAR-399	4826673	EDAQInTTIGSVTAQDPDAAR	0	0.000218917	0.000255326	0.000555753	0	1	1.16632	2.53865
48255943-AFnSTLPTMAQMEK-57	48255943	AFnSTLPTMAQMEK	0.000777607	0.0183719	0.0137342	0.0112776	1	23.6262	17.6621	14.5029
4759238-IVnETLYENTK-118	4759238	IVnETLYENTK	2.30112e-05	0	0	0	1	0	0	0
4758950-DTnGSQFFITTVK-148	4758950	DTnGSQFFITTVK	0.00157785	0.000322797	0.000281069	0	1	0.20458	0.178134	0
4758598-InLTWHK-66	4758598	InLTWHK	0	8.79299e-05	0.000149637	0.000226393	0	1	1.70177	2.57469
4758598-cVLTFAHEGQQYnITR-219	4758598	cVLTFAHEGQQYnITR	0	4.78298e-05	6.31743e-05	0	0	1	1.32081	0
4758422-SIncSGVTR-69	4758422	SIncSGVTR	0.000279716	0.000487598	7.54398e-05	4.16749e-05	1	1.74319	0.269702	0.14899
4758248-KHHDYYITSTSnGSLEGLENR-139	4758248	KHHDYYITSTSnGSLEGLENR	3.31582e-05	0.000311997	0.000280833	6.44618e-05	1	9.40933	8.46949	1.94407
4758248-HHDYYITSTSnGSLEGLENR-139	4758248	HHDYYITSTSnGSLEGLENR	8.46842e-05	0.000170909	0.000444671	0.000444809	1	2.01819	5.25093	5.25256
4758092-QInSSISGNLWDKDQR-299	4758092	QInSSISGNLWDKDQR	0	6.12885e-06	0	0	0	1	0	0
4758062-VVDDVSnQTScR-292	4758062	VVDDVSnQTScR	5.81772e-05	0	0	0	1	0	0	0
4758062-VLnASTLALALANLnGSR-92	4758062	VLnASTLALALANLnGSR	4.0461e-05	0	0	0	1	0	0	0
4758022-IEFYLKnFTSAK-221	4758022	IEFYLKnFTSAK	3.84991e-06	0	0	0	1	0	0	0
4758022-EnYSSVDANGIQSQMLSR-100	4758022	EnYSSVDANGIQSQMLSR	0.000109784	0	0	9.27637e-05	1	0	0	0.844967
4757886-nVScLWcNTNK-54	4757886	nVScLWcNTNK	0.000155723	0	0	0	1	0	0	0
47524177-TADInSSEVEVLYLR-311	47524177	TADInSSEVEVLYLR	0	0	0	2.67457e-05	0	0	0	26.7457
47524177-HIVInGSSFGADGFPYVQVLK-290	47524177	HIVInGSSFGADGFPYVQVLK	4.28302e-05	0	0	0	1	0	0	0
47132557-WTPLnSSTIIGYR-1291	47132557	WTPLnSSTIIGYR	0	0.0040749	0.000238165	0.000147133	0	1	0.0584469	0.0361072
47132557-RHEEGHMLncTcFGQGR-542	47132557	RHEEGHMLncTcFGQGR	0.000211362	0.0124541	0.00325591	0.00662361	1	58.9231	15.4044	31.3377
47132557-LDAPTNLQFVnETDSTVLVR-1007	47132557	LDAPTNLQFVnETDSTVLVR	8.60101e-06	0.00291786	0.00270311	0.00226777	1	339.246	314.278	263.664
47132557-IScTIAnR(C)-139	47132557	IScTIAnR	0.000735481	0	0.000523081	6.59176e-05	1	0	0.711209	0.0896251
47132557-HEEGHMLncTcFGqGRGR-542	47132557	HEEGHMLncTcFGqGRGR	0	0.000125608	0	0	0	1	0	0
47132557-HEEGHmLncTcFGQGR-542	47132557	HEEGHmLncTcFGQGR	0.000169214	0.0157649	0.0218609	0.000733364	1	93.1655	129.191	4.33395
47132557-GGNSNGALcHFPFLYNNHnYTDcTSEGR-430	47132557	GGNSNGALcHFPFLYNNHnYTDcTSEGR	0.000848724	0.00854919	0.00485481	0.00484193	1	10.073	5.72012	5.70495
47132557-DQcIVDDITYnVnDTFHKR-528	47132557	DQcIVDDITYnVnDTFHKR	0	6.33482e-05	0	0	0	1	0	0
47132557-DQcIVDDITYnVnDTFHK-528	47132557	DQcIVDDITYnVnDTFHK	0.000629719	0.000454356	0.00221305	0.0144879	1	0.721522	3.51435	23.0069
46909592-DFQHLLnR(T)-237	46909592	DFQHLLnR	3.11988e-05	6.71534e-05	6.8663e-05	6.41885e-06	1	2.15244	2.20082	0.20574
46410929-DLcGPDAGPIGnATGQADcK-56	46410929	DLcGPDAGPIGnATGQADcK	0.00010579	0	0	0	1	0	0	0
46370069-cTnLSEGVLSVR-288	46370069	cTnLSEGVLSVR	0	0	0.000183004	0.000184638	0	0	1	1.00892
46370066-EMLHnATFcLVPR-330	46370066	EMLHnATFcLVPR	0	0.000357982	0.000297704	0.000514	0	1	0.831617	1.43583
46370066-DAnSSIYK-89	46370066	DAnSSIYK	0	2.4735e-05	0	0	0	1	0	0
46255041-NQKPRPTInVTcTR-142	46255041	NQKPRPTInVTcTR	0.000147463	5.52931e-05	4.55861e-05	0.000136705	1	0.374962	0.309135	0.927044
45935383-KYPScGGLLQSPIDLHSDILQYDASLTPLEFQGYnLSANK-80	45935383	KYPScGGLLQSPIDLHSDILQYDASLTPLEFQGYnLSANK	4.62264e-05	0	0	0	1	0	0	0
45594240-GTDnITVR-40	45594240	GTDnITVR	0	2.99733e-06	3.44563e-06	2.2937e-05	0	1	1.14957	7.65247
4557871-QQQHLFGSnVTDcSGNFcLFR-630	4557871	QQQHLFGSnVTDcSGNFcLFR	0.00931183	0.000256374	4.9587e-05	0.00455249	1	0.0275321	0.00532516	0.488892
4557871-cGLVPVLAENYnK(S)-432	4557871	cGLVPVLAEnYNKSDNcEDTPEAGYFAVAVVK	7.17118e-05	0	0	9.42184e-06	1	0	0	0.131385
4557871-cGLVPVLAENYnK(S)-432	4557871	cGLVPVLAENYnK	0.000205964	0.00312566	0.00149456	6.11182e-05	1	15.1758	7.25639	0.296742
4557791-WSFSnGTSWR-352	4557791	WSFSnGTSWR	0	0.000290213	0.00027051	0.000403366	0	1	0.93211	1.3899
4557791-VnLTLR-343	4557791	VnLTLR	0.000874377	0	4.12645e-05	0	1	0	0.0471931	0
4557733-DGTQQAVPLEHPSSPWGLnLTEK-343	4557733	DGTQQAVPLEHPSSPWGLnLTEK	9.78364e-05	0	0	0	1	0	0	0
4557733-DEcWcPAnSTGK-421	4557733	DEcWcPAnSTGK	0.000190214	0	0	0	1	0	0	0
4557679-TTPcEVIDScTVAMASnDTPEGVR-585	4557679	TTPcEVIDScTVAMASnDTPEGVR	0	0	7.8129e-05	0	0	0	1	0
4557679-ncSHLKDHcR-559	4557679	ncSHLKDHcR	0	0	0	1.88872e-05	0	0	0	18.8872
4557679-ncSHLK-559	4557679	ncSHLK	0	3.37354e-05	9.84377e-07	0	0	1	0.0291794	0
4557679-DGnSSLIAAVAEVR-1045	4557679	DGnSSLIAAVAEVR	0	4.65543e-05	4.64169e-05	1.84061e-05	0	1	0.997049	0.395369
4557679-DDFFGHYAcDQNGnK(T)-217	4557679	DDFFGHYAcDQNGnK	0.000218648	0.000488677	0.000326011	0.000560244	1	2.23499	1.49103	2.56231
4557679-cPEDYEGKncSHLK-559	4557679	cPEDYEGKncSHLK	0.000614997	0.00024075	3.65114e-06	0	1	0.391464	0.00593683	0
4557541-GnVSAcAR-158	4557541	GnVSAcAR	0	0	0	5.94542e-06	0	0	0	5.94542
4557501-YSAEVHMSIPnVSLPLR-105	4557501	YSAEVHMSIPnVSLPLR	8.66732e-06	0	0	0	1	0	0	0
4557485-EnLTAPGSDSAVFFEQGTTR-397	4557485	EnLTAPGSDSAVFFEQGTTR	0.00144495	0.0211336	0.0235947	0.00984824	1	14.6258	16.329	6.81561
4557485-ELHHLQEQnVSNAFLDKGEFYIGSK-762	4557485	ELHHLQEQnVSNAFLDKGEFYIGSK	0.00033945	0	0.000105007	0	1	0	0.309345	0
4557485-ELHHLQEQnVSNAFLDK-762	4557485	ELHHLQEQnVSNAFLDK	0.00601723	0.0206447	0.00847042	0.00525532	1	3.43093	1.40769	0.873379
4557485-EHEGAIYPDnTTDFQR-138	4557485	EHEGAIYPDnTTDFQR	0.00370868	0.0221632	0.0235178	0.0158313	1	5.97603	6.34129	4.2687
4557485-AGLQAFFQVQEcnK(S)-358	4557485	AGLQAFFQVQEcnK	0.00013201	6.39553e-05	0.00032723	0.000338424	1	0.484472	2.47882	2.56362
4557427-GYLTSFEMFnSTYK-232	4557427	GYLTSFEMFnSTYK	0	1.79047e-05	1.66821e-05	0	0	1	0.931715	0
4557373-WNPcLEPHRFnDTEVLQR-150	4557373	WNPcLEPHRFnDTEVLQR	0	7.42805e-05	8.44443e-05	0	0	1	1.13683	0
4557373-NPVGLIGAEnATGETDPSHSK-349	4557373	NPVGLIGAEnATGETDPSHSK	0.00332396	0.00056386	0.000345992	0	1	0.169635	0.10409	0
4557373-FnDTEVLQR-150	4557373	FnDTEVLQR	0	0.00192292	0.00136555	0.00215143	0	1	0.710145	1.11884
4557373-DVQIIVFPEDGIHGFnFTR-119	4557373	DVQIIVFPEDGIHGFnFTR	0	0.000110031	8.83811e-05	7.73155e-05	0	1	0.803236	0.702668
4557369-LVNQnASR-200	4557369	LVNQnASR	0	0	0.000202213	0.00035625	0	0	1	1.76176
4557369-EQMQDALGNnSSFHHR-164	4557369	EQMQDALGNnSSFHHR	0	0	5.21138e-05	9.17757e-05	0	0	1	1.76106
4557351-WSDIWnATK-85	4557351	WSDIWnATK	0	0	1.14554e-05	1.0791e-05	0	0	1	0.941997
4557351-EnETEIIK-284	4557351	EnETEIIK	0	4.90636e-06	0	0	0	1	0	0
4557287-DKncTSR-170	4557287	DKncTSR	3.77898e-05	0	0	0	1	0	0	0
4557251-nISQVLEK-439	4557251	nISQVLEK	0.000152281	0	0	0.000157101	1	0	0	1.03165
4557251-InTTADEKDPTNPFR-278	4557251	InTTADEKDPTNPFR	0.000947276	0	0.000657355	0	1	0	0.693942	0
4557251-InTTADEK-278	4557251	InTTADEK	0	5.07313e-05	2.72992e-05	3.1998e-05	0	1	0.538113	0.630736
4557040-NVGPnTTSTVISTDAFRPGVR-580	4557040	NVGPnTTSTVISTDAFRPGVR	0	4.1405e-05	0	3.49525e-05	0	1	0	0.844162
4557040-MMQYnVSIK-380	4557040	MMQYnVSIK	0	9.28961e-06	0	0	0	1	0	0
4557040-ILFYNVVVENLDKPSSSELHSIPAPAnSTK-491	4557040	ILFYNVVVENLDKPSSSELHSIPAPAnSTK	4.0814e-06	0	0	0	1	0	0	0
4557010-YEQLQnETR-167	4557010	YEQLQnETR	0.000614473	0	3.37035e-05	0	1	0	0.0548493	0
4557010-QTPEYQnESSR-177	4557010	QTPEYQnESSR	7.3637e-05	1.57217e-05	0	9.35938e-06	1	0.213502	0	0.127102
4557010-nLTLMATTSQLPK-267	4557010	nLTLMATTSQLPK	3.25381e-05	0	0	0	1	0	0	0
4557010-KnLTLMATTSQLPK-267	4557010	KnLTLMATTSQLPK	0.000226821	0	0	0	1	0	0	0
4557010-FNPnISWQPIPVHTVPITEDR-133	4557010	FNPnISWQPIPVHTVPITEDR	0.000137365	0	0	0	1	0	0	0
45505173-AcVYnNTLNNAMPVR-441	45505173	AcVYnNTLNNAMPVR	1.56551e-05	0	0	0	1	0	0	0
45505145-VLnGTLLMAPSGcK-142	45505145	VLnGTLLMAPSGcK	0.000654808	0	0.000141378	0	1	0	0.215907	0
4507677-TDDEVVQREEEAIQLDGLnASQIR-62	4507677	TDDEVVQREEEAIQLDGLnASQIR	0	0.000117608	6.81525e-05	0	0	1	0.579488	0
4507677-IADDKYnDTFWK-481	4507677	IADDKYnDTFWK	0	0	2.0312e-05	0	0	0	1	0
4507677-HNnDTQHIWESDSNEFSVIADPR-217	4507677	HNnDTQHIWESDSNEFSVIADPR	0.00063238	0.00456249	0.00354865	0.000908937	1	7.21479	5.61158	1.43733
4507677-GVVDSDDLPLnVSR-445	4507677	GVVDSDDLPLnVSR	0	1.01387e-05	0	1.60207e-05	0	1	0	1.58016
4507677-EEEAIQLDGLnASQIR-62	4507677	EEEAIQLDGLnASQIR	0	0.00071065	0.000782875	0.000247791	0	1	1.10163	0.348682
4507575-YIHPQnnSIccTK-54	4507575	YIHPQnnSIccTK	0.000489688	1.70177e-05	1.19875e-05	0	1	0.0347521	0.0244799	0
4507565-ALVAVVAGnSTTPR-105	4507565	ALVAVVAGnSTTPR	0	0	3.74895e-05	0	0	0	1	0
4507509-SHnRSEEFLIAGK-101	4507509	SHnRSEEFLIAGK	0.00011005	0	0	0	1	0	0	0
4507509-FVGTPEVnQTTLYQR-53	4507509	FVGTPEVnQTTLYQR	0.0147383	0.112292	0.0926171	0.10805	1	7.61908	6.2841	7.3312
4507483-GFQWVTGDnNTSYSR-115	4507483	GFQWVTGDnNTSYSR	0	3.80761e-05	0	0	0	1	0	0
4507463-nASNLVK-140	4507463	nASNLVK	8.427e-05	0	1.4429e-05	0	1	0	0.171224	0
4507463-LTSPPEDYPEPEEVPPEVISIYnSTR-72	4507463	LTSPPEDYPEPEEVPPEVISIYnSTR	6.21405e-05	0.000188643	0.000831107	0.000957499	1	3.03575	13.3746	15.4086
4507463-ISLHcPccTFVPSNNYIIPnKSEELEAR-241	4507463	ISLHcPccTFVPSNNYIIPnKSEELEAR	0	0.000553475	0.000824361	0.000859524	0	1	1.48943	1.55296
4507463-ISLHcPccTFVPSnNYIIPnK(S)-241	4507463	ISLHcPccTFVPSnNYIIPnK	0	8.75839e-06	0	0	0	1	0	0
4507353-EnYSHHTQDDR-152	4507353	EnYSHHTQDDR	0	0	0	3.25058e-06	0	0	0	3.25058
4507267-LSLQNTAEIQHcLVNAGDVGcGVFEcFEnNScEIR-73	4507267	LSLQNTAEIQHcLVNAGDVGcGVFEcFEnNScEIR	0	0.000117174	4.0038e-05	0.000159278	0	1	0.341697	1.35934
4507239-IAPASnVSHTVVLRPLK-88	4507239	IAPASnVSHTVVLRPLK	0.000387952	0.000144551	7.21126e-05	0.000129505	1	0.3726	0.18588	0.333818
4507157-SLTTSLHnK(T)-1894	4507157	SLTTSLHnK	4.5509e-05	0	0	0	1	0	0	0
4507157-nSTVEYTLNK-1986	4507157	nSTVEYTLNK	0	2.2274e-05	0	0	0	1	0	0
4507157-HFnESR-2054	4507157	HFnESR	0	8.08187e-06	0	0	0	1	0	0
4507157-AASnFTEIK-1706	4507157	AASnFTEIK	3.03817e-05	0	0	0	1	0	0	0
4507047-NWQLTEEDFGnTSGR-226	4507047	NWQLTEEDFGnTSGR	7.137e-06	0	0	0	1	0	0	0
4506951-TGVHDADFESnVTATLASINK-323	4506951	TGVHDADFESnVTATLASINK	0	0.00031722	0.000111053	0	0	1	0.350083	0
4506951-KPNNLnDTIK-114	4506951	KPNNLnDTIK	0.00036316	0.00168306	0.000775066	0.00083072	1	4.63448	2.13423	2.28748
4506951-FnQTMQPLLTAQNALLEDDTYR-79	4506951	FnQTMQPLLTAQNALLEDDTYR	0	6.75629e-05	8.70717e-05	9.60533e-05	0	1	1.28875	1.42169
4506951-ELGDnVSmILVPFK-201	4506951	ELGDnVSmILVPFK	0.000108923	0.00011838	0.000187945	0	1	1.08683	1.72549	0
4506951-EKKPNNLnDTIK-114	4506951	EKKPNNLnDTIK	2.67564e-05	1.5043e-05	1.748e-05	1.64714e-05	1	0.562222	0.653304	0.615606
4506919-MPFPIDQDFYVSPTFQDLLnR(T)-413	4506919	MPFPIDQDFYVSPTFQDLLnR	3.76912e-06	0	0	0	1	0	0	0
4506775-YAESDPTVPcnETR-148	4506775	YAESDPTVPcnETR	0	0	0	6.35089e-05	0	0	0	63.5089
4506547-SnSSMHITDcR-104	4506547	SnSSMHITDcR	3.77012e-05	0.000117822	0.000402188	0.0009944	1	3.12516	10.6678	26.3758
4506547-RnMTQGR-62	4506547	RnMTQGR	0	0	2.05279e-05	1.68168e-05	0	0	1	0.819217
4506455-VVRPDSELGERPPEDnqSFQYDHEAFLGK-53	4506455	VVRPDSELGERPPEDnqSFQYDHEAFLGK	0	0	5.96515e-05	0	0	0	1	0
4506439-LHTFESHKDEIFQVHWSPHnETILASSGTDR-328	4506439	LHTFESHKDEIFQVHWSPHnETILASSGTDR	0	0	0	5.75379e-05	0	0	0	57.5379
4506115-EVFVHPnYSK-290	4506115	EVFVHPnYSK	0.000942677	0	0	6.00245e-05	1	0	0	0.0636745
4506113-GEnFTETDVK-197	4506113	GEnFTETDVK	0.000340596	0.000865067	0.000651871	0.000726575	1	2.53986	1.91391	2.13325
4505991-VIDGMTVVHSIELQATDGHDRPLTncSIINSGK-190	4505991	VIDGMTVVHSIELQATDGHDRPLTncSIINSGK	0.000496498	0	0	0	1	0	0	0
4505891-SAEFFnYTVR-63	4505891	SAEFFnYTVR	0.000558154	0.00161797	0.00376992	0.00483828	1	2.89878	6.75427	8.66835
4505891-EQYIHEnYSR-548	4505891	EQYIHEnYSR	0	0.00210478	0.00172097	0.00601728	0	1	0.817649	2.85887
4505821-TFYWDFYTnR(T)-105	4505821	TFYWDFYTnR	0	6.66652e-05	0.000165331	1.3682e-05	0	1	2.48003	0.205235
4505529-QNQcFYnSSYLNVQR-93	4505529	QNQcFYnSSYLNVQR	0.00028056	6.29502e-05	0.000222563	0.00394817	1	0.224373	0.793282	14.0725
4505167-QnQSLVYGK-447	4505167	QnQSLVYGK	0.000253461	4.37298e-05	0	0	1	0.172531	0	0
4505047-KLHInHNnLTESVGPLPK-127	4505047	KLHInHNnLTESVGPLPK	0.000139534	9.65036e-05	0.000108176	0.000302505	1	0.691616	0.77527	2.16797
4505047-AFEnVTDLQWLILDHnLLENSK-88	4505047	AFEnVTDLQWLILDHnLLENSK	0	0	0	8.12117e-05	0	0	0	81.2117
4505039-AGHFQnTSSPSAR-177	4505039	AGHFQnTSSPSAR	0	0.000139533	0	0.000154347	0	1	0	1.10617
4505021-VIDLWDLAQSAnLTDK-268	4505021	VIDLWDLAQSAnLTDK	3.95183e-05	4.24228e-06	0	4.02577e-05	1	0.10735	0	1.01871
4505011-HYHSMEVFTHYDLLNLnGTK-644	4505011	HYHSMEVFTHYDLLNLnGTK	0	0	0	6.31651e-06	0	0	0	6.31651
4504991-LnATADILR-138	4504991	LnATADILR	4.06603e-05	6.12949e-05	9.39219e-05	0.000113969	1	1.50749	2.30992	2.80295
4504957-WQMnFTVR-49	4504957	WQMnFTVR	9.68483e-06	1.33524e-05	2.70001e-05	6.23076e-05	1	1.37869	2.78788	6.43353
4504957-VQPFnVTQGK-356	4504957	VQPFnVTQGK	0.00234014	0.00069833	0.00103741	0	1	0.298414	0.44331	0
4504957-VASVININPnTTHSTGScR-257	4504957	VASVININPnTTHSTGScR	0	0.00108723	0.00120427	0.000563546	0	1	1.10765	0.518333
4504957-LnSSTIK-275	4504957	LnSSTIK	0.000964671	0.000282354	3.98216e-05	0	1	0.292695	0.0412799	0
4504957-IAVQFGPGFSWIAnFTK-101	4504957	IAVQFGPGFSWIAnFTK	4.70938e-06	0	0	0	1	0	0	0
4504747-VWnSTFIEDYRDFDR-935	4504747	VWnSTFIEDYRDFDR	3.365e-05	0	1.19662e-05	0	1	0	0.355607	0
4504747-VWnSTFIEDYR-935	4504747	VWnSTFIEDYR	0	0.000445794	0.000301329	0.000258632	0	1	0.675937	0.580162
4504747-TSIPTINmEnK(T)-969	4504747	TSIPTINmEnK	0	0.000570693	0.000163959	0	0	1	0.287298	0
4504747-SLDAYPILNQAQALEnHTEVQFQK-605	4504747	SLDAYPILNQAQALEnHTEVQFQK	0	2.30496e-05	0.000103809	5.07791e-05	0	1	4.50373	2.20303
4504747-nITIVTGAPR-265	4504747	nITIVTGAPR	0	0.000408543	0.00041034	0.000395928	0	1	1.0044	0.969124
4504747-ELAVPDGYTnR(T)-86	4504747	ELAVPDGYTnR	7.37317e-05	0.000154386	0.000192821	0	1	2.09389	2.61517	0
4504747-AHcVWLEcPIPDAPVVTnVTVK-926	4504747	AHcVWLEcPIPDAPVVTnVTVK	2.07235e-05	0	7.65952e-05	0	1	0	3.69606	0
4504647-NTSPDTnYTLYYWHR-157	4504647	NTSPDTnYTLYYWHR	0	0	4.51874e-05	0	0	0	1	0
4504425-LGEMWnNTAADDKQPYEK-134	4504425	LGEMWnNTAADDKQPYEK	2.05751e-05	0	0	0	1	0	0	0
4504151-YGccPMPnATccSDHLHccPQDTVcDLIQSK-236	4504151	YGccPMPnATccSDHLHccPQDTVcDLIQSK	0	0.000350296	0	0.000591423	0	1	0	1.68835
4504151-EnATTDLLTK-265	4504151	EnATTDLLTK	0.00351382	0	0.000686778	0	1	0	0.195451	0
4504151-DVEcGEGHFcHDnQTccR-530	4504151	DVEcGEGHFcHDnQTccR	0.000202517	0.000166841	0.000143802	0.00040741	1	0.823838	0.710073	2.01173
4504151-cLSKEnATTDLLTK-265	4504151	cLSKEnATTDLLTK	0.00114423	0	0	0	1	0	0	0
4504061-YYnYTLSInGK-183	4504061	YYnYTLSInGK	0	0	2.05823e-06	0	0	0	1	0
4504061-YPHNHHVVnNTLEGncSSK-117	4504061	YPHNHHVVnNTLEGncSSK	0.00101523	0.000633242	1.98813e-05	0	1	0.623744	0.0195831	0
4504061-TPMTnSSIQFLDNAFR-279	4504061	TPMTnSSIQFLDNAFR	0.000112287	0.00053727	0.000514277	0.000206267	1	4.78479	4.58002	1.83697
4504061-GPGIKPnQTSK-362	4504061	GPGIKPnQTSK	0.00454853	0.000616989	0.000188773	0	1	0.135646	0.041502	0
4504061-GASnLTWR-405	4504061	GASnLTWR	0	0.000838219	0.000867981	0.000663555	0	1	1.03551	0.791625
4504009-LGIYADVGnK(T)-139	4504009	LGIYADVGnK	0.000644757	0.000248562	0.000272669	0.000307134	1	0.385512	0.422902	0.476356
4504009-HMSLALnR(T)-192	4504009	HMSLALnR	0.00232917	0.000210856	0.000899586	0.00070258	1	0.0905285	0.386227	0.301644
4503987-nFTMNEK-203	4503987	nFTMNEK	0.000248588	0.000155955	3.42916e-06	0.0003937	1	0.627364	0.0137946	1.58374
4503899-QGIDFcPGQnVSGVTTHNLEDHTK-423	4503899	QGIDFcPGQnVSGVTTHNLEDHTK	3.17729e-05	0	0.000107817	9.83439e-05	1	0	3.39338	3.09522
4503689-MDGSLNFnR(T)-686	4503689	MDGSLNFnR	0.000195709	5.78878e-06	5.29121e-05	2.07573e-05	1	0.0295786	0.270362	0.106062
4503635-YPHKPEInSTTHPGADLQENFcR-143	4503635	YPHKPEInSTTHPGADLQENFcR	0	0.000555573	0.000569049	0.00123601	0	1	1.02426	2.22474
4503635-SRYPHKPEInSTTHPGADLqENFcR-143	4503635	SRYPHKPEInSTTHPGADLqENFcR	0.000348155	0	0	0	1	0	0	0
4503635-nFTENDLLVR-416	4503635	nFTENDLLVR	9.28666e-05	2.44373e-05	0	0.000196317	1	0.263144	0	2.11397
4503635-GHVnITR-121	4503635	GHVnITR	0	0.000110522	8.55627e-05	0	0	1	0.774169	0
4503627-VYSGILnQSEIK-450	4503627	VYSGILnQSEIK	0.000123507	0	0	0	1	0	0	0
4503627-LETTVnYTDSQRPIcLPSK-491	4503627	LETTVnYTDSQRPIcLPSK	6.95446e-05	0	0	0	1	0	0	0
4503487-YAVYWnSSNPR-37	4503487	YAVYWnSSNPR	0	0	0.000170002	0.000428908	0	0	1	2.52296
4503349-SnTSQLAFLLYNDQPPQPSK-86	4503349	SnTSQLAFLLYNDQPPQPSK	0.000241258	0	0	0	1	0	0	0
4503155-YSVAnDTGFVDIPKQEK-221	4503155	YSVAnDTGFVDIPKQEK	0.000121212	0	9.43023e-05	6.93052e-06	1	0	0.777997	0.057177
4503155-YSVAnDTGFVDIPK-221	4503155	YSVAnDTGFVDIPK	0.00715649	0.0171387	0.010743	0	1	2.39485	1.50115	0
4503143-GSLSYLnVTR-263	4503143	GSLSYLnVTR	0.00787315	0.00570806	0.0117946	0.0108033	1	0.725004	1.49807	1.37217
4503139-nTTWQAGHnFYNVDMSYLK-38	4503139	nTTWQAGHnFYNVDMSYLK	0	0.000567609	0.000204589	0.000820728	0	1	0.360439	1.44594
4503139-GLVSGGLYESHVGcRPYSIPPcEHHVnGSRPPcTGEGDTPK-192	4503139	GLVSGGLYESHVGcRPYSIPPcEHHVnGSRPPcTGEGDTPK	6.15433e-05	0	0	0	1	0	0	0
4503037-VnETEMDIAK-160	4503037	VnETEMDIAK	0.00154084	0.000138891	0.000469194	0.0003715	1	0.0901395	0.304505	0.241102
4503037-IVTPEEYYnVTVQ-216	4503037	IVTPEEYYnVTVQ	0.000419787	0	0	0	1	0	0	0
4503009-GnETIVNLIHSTR-139	4503009	GnETIVNLIHSTR	0.00111537	0	0	0.000196729	1	0	0	0.17638
4503009-DLQGNPIAnATISVEGIDHDVTSAK-390	4503009	DLQGNPIAnATISVEGIDHDVTSAK	0.000407295	0	0	0	1	0	0	0
4502951-ASQnITYHcK-1367	4502951	ASQnITYHcK	5.06671e-05	5.97027e-05	9.7984e-06	0	1	1.17833	0.193388	0
4502787-VEnHTAcHcSTcYYHK-102	4502787	VEnHTAcHcSTcYYHK	2.73639e-05	0	0	0	1	0	0	0
4502787-nVTSESTccVAK-76	4502787	nVTSESTccVAK	7.09551e-05	0	0	0	1	0	0	0
4502551-nATYGYVLDDPDPDDGFNYK-131	4502551	nATYGYVLDDPDPDDGFNYK	0.000268374	0	0.000467384	0	1	0	1.74154	0
4502503-LSVDKDQYVEPENVTIqcDSGYGVVGPQSITcSGnR(T)-528	4502503	LSVDKDQYVEPENVTIqcDSGYGVVGPQSITcSGnR	8.46112e-05	0	0	0	1	0	0	0
4502425-FnLSQIPEGEVVTAAEFR-241	4502425	FnLSQIPEGEVVTAAEFR	0	5.52076e-05	0	0.000114754	0	1	0	2.0786
4502421-LnGSITSPGWPK-599	4502421	LnGSITSPGWPK	0.000589534	0	0.00069831	0.000205421	1	0	1.18451	0.348446
4502421-IILnFTSLDLYR-363	4502421	IILnFTSLDLYR	0	0	6.59919e-05	0	0	0	1	0
4502421-AAVPGnTSTPScQSTnGQPQR-91	4502421	AAVPGnTSTPScQSTnGQPQR	0	8.30524e-06	0	0	0	1	0	0
4502403-MIEnGSLSFLPTLR-270	4502403	MIEnGSLSFLPTLR	0	6.22308e-06	1.37455e-05	0	0	1	2.20879	0
4502343-YLLNLnHSEK-198	4502343	YLLNLnHSEK	8.53583e-05	7.97481e-06	3.67295e-05	0	1	0.0934274	0.430297	0
4502337-FGcEIEnnR(S)-128	4502337	FGcEIEnnR	0.00308365	2.23221e-05	3.09604e-05	2.59602e-05	1	0.00723886	0.0100402	0.00841866
4502337-DIVEYYNDSnGSHVLQGR-112	4502337	DIVEYYNDSnGSHVLQGR	0.000303448	0.000226449	0.000316228	0.000417687	1	0.746254	1.04212	1.37647
4502281-nLTVcPDGALFEQK-124	4502281	nLTVcPDGALFEQK	1.89147e-05	5.7977e-05	3.67581e-05	0.000174016	1	3.06518	1.94336	9.20005
4502281-FLKPYTLEEQKnLTVcPDGALFEQK-124	4502281	FLKPYTLEEQKnLTVcPDGALFEQK	2.28695e-05	0	0	0	1	0	0	0
4502277-VLGFKPKPPKnESLETYPVMK-193	4502277	VLGFKPKPPKnESLETYPVMK	0.000225204	0	0	0	1	0	0	0
4502277-nESLETYPVMK-193	4502277	nESLETYPVMK	0	0	2.98495e-05	0	0	0	1	0
4502277-LEWLGncSGLNDETYGYK-158	4502277	LEWLGncSGLNDETYGYK	0.000188188	0	0	0	1	0	0	0
4502277-FKLEWLGncSGLNDETYGYK-158	4502277	FKLEWLGncSGLNDETYGYK	3.00933e-05	0	0	0	1	0	0	0
4501989-VnFTEIQK-251	4501989	VnFTEIQK	0.0656931	0.000394883	0.00089102	0	1	0.00601103	0.0135634	0
4501989-FTKVnFTEIQK-251	4501989	FTKVnFTEIQK	0.00061426	0	0	0	1	0	0	0
4501987-YAEDKFnETTEK-402	4501987	YAEDKFnETTEK	5.17124e-05	0	0	0	1	0	0	0
4501915-nFSScSAEDFEK-381	4501915	nFSScSAEDFEK	0	5.03347e-05	7.67933e-05	3.90499e-05	0	1	1.52565	0.775806
4501915-GYVEGVHnSSIALSDcFGLR-125	4501915	GYVEGVHnSSIALSDcFGLR	0	0.000314572	0.000231074	0.00038533	0	1	0.734566	1.22494
4501915-GLLHLEnASYGIEPLQnSSHFEHIIYR-154	4501915	GLLHLEnASYGIEPLQnSSHFEHIIYR	0	0.000146653	7.94897e-05	0	0	1	0.542026	0
42741655-VLLGnEScTLTLSESTMNTLK-607	42741655	VLLGnEScTLTLSESTMNTLK	0.00124175	0.000541965	1.35382e-05	0.00115824	1	0.436452	0.0109025	0.932749
42741655-nSSGcEAR-405	42741655	nSSGcEAR	9.71573e-06	5.11035e-05	3.16268e-05	2.50745e-05	1	5.25988	3.25522	2.58082
42741655-NNVRcLQHFYGPNHEHcFnR(T)-399	42741655	NNVRcLQHFYGPNHEHcFnR	0	4.36391e-05	3.92793e-05	0	0	1	0.900093	0
42741655-nFTVAcQHR-785	42741655	nFTVAcQHR	1.32985e-05	0.0338766	0.0284768	0.0293614	1	2547.4	2141.36	2207.87
42741655-HVFPHnHTADIQSEVHcIFSPQIEEPSQcPDcVVSALGAK-149	42741655	HVFPHnHTADIQSEVHcIFSPQIEEPSQcPDcVVSALGAK	0.000358532	0.00362135	0.00410036	0.00780075	1	10.1005	11.4365	21.7575
42741655-cLQHFYGPNHEHcFnR(T)-399	42741655	cLQHFYGPNHEHcFnR	0.00251949	0.0192675	0.0165803	0.00879371	1	7.6474	6.58084	3.49028
42741655-AnLSGGVWK-106	42741655	AnLSGGVWK	0.00968072	2.34858e-06	0.0122918	0	1	0.000242604	1.26972	0
42560233-NPnGTVTVISR-202	42560233	NPnGTVTVISR	3.59972e-05	8.11211e-05	0.000278329	0.000207948	1	2.25354	7.73196	5.77679
42560233-ADANPPATEYHWTTLnGSLPK-286	42560233	ADANPPATEYHWTTLnGSLPK	0	5.52355e-05	0.00011155	5.09203e-05	0	1	2.01953	0.921876
41872557-nFTSPnGTIESPGFPEK-157	41872557	nFTSPnGTIESPGFPEK	0	0.000149457	0.000192704	0.000226364	0	1	1.28936	1.51457
41393602-NcGVncSGDVFTALIGEIASPNYPKPYPENSR-174	41393602	NcGVncSGDVFTALIGEIASPNYPKPYPENSR	0.000113834	0.000999117	0.00172792	0.0019449	1	8.77699	15.1793	17.0854
41327734-ncTSISGDLHILPVAFR-361	41327734	ncTSISGDLHILPVAFR	0	2.52148e-05	4.61748e-06	2.35657e-05	0	1	0.183126	0.934598
41327734-DSLSInATNIK-352	41327734	DSLSInATNIK	0.000336816	9.63697e-05	0.000112582	0	1	0.286119	0.334252	0
41327734-cDPScPnGScWGAGEENcQK-196	41327734	cDPScPnGScWGAGEENcQK	1.67264e-05	0	0	0	1	0	0	0
41327732-TcPAGVMGEnNTLVWK-603	41327732	TcPAGVMGEnNTLVWK	0	0	4.67855e-05	0	0	0	1	0
41327732-EFVENSEcIQcHPEcLPQAMnITcTGR-568	41327732	EFVENSEcIQcHPEcLPQAMnITcTGR	0	2.57584e-05	0	0	0	1	0	0
41152506-YSVLIMAEKPVGDLSSPnETK-600	41152506	YSVLIMAEKPVGDLSSPnETK	0	6.88363e-05	8.34966e-05	2.42462e-05	0	1	1.21297	0.35223
41152506-nNSWVK-525	41152506	nNSWVK	0	6.50014e-06	0	0	0	1	0	0
41152506-LEnWTDASR-618	41152506	LEnWTDASR	0.000154926	0.000177624	0.000212585	0.00024142	1	1.1465	1.37217	1.55829
40807482-GDQLILNLNnISSDR-401	40807482	GDQLILNLNnISSDR	0	4.50612e-05	0.000174815	0	0	1	3.87951	0
40549451-KANQQLnFTEAK-53	40549451	KANQQLnFTEAK	1.65566e-05	2.23549e-05	2.72824e-05	1.83535e-05	1	1.35021	1.64783	1.10853
40549451-ANQQLnFTEAK-53	40549451	ANQQLnFTEAK	0	2.86238e-05	6.76e-05	3.0877e-05	0	1	2.36167	1.07872
40548389-VGnNTIHVHR-106	40548389	VGnNTIHVHR	0	1.1441e-05	8.48322e-05	0	0	1	7.41478	0
40548389-GSnGTIcDNQR-204	40548389	GSnGTIcDNQR	0	0.000271915	0.000821897	0.00224144	0	1	3.02262	8.24315
40548389-ASSEVNLANLPPSYHnETNTDTK-96	40548389	ASSEVNLANLPPSYHnETNTDTK	1.75839e-05	0	0.000228027	0.000235934	1	0	12.968	13.4176
40317628-VVnSTTGTGEHLR-1069	40317628	VVnSTTGTGEHLR	0	0	9.18913e-07	0	0	0	1	0
40317626-VVnSTTGPGEHLR-1067	40317626	VVnSTTGPGEHLR	0.0136528	3.67616e-05	0.00327988	0	1	0.00269261	0.240235	0
40317626-VScPImPcSnATVPDGEccPR-360	40317626	VScPImPcSnATVPDGEccPR	0	0.00508821	0.000888355	0.000498787	0	1	0.174591	0.098028
40317626-KVScPIMPcSnATVPDGEccPR-360	40317626	KVScPIMPcSnATVPDGEccPR	0	0.00124052	0.00139515	0.0012417	0	1	1.12465	1.00095
40317626-GcSSSTSVLLTLDnNVVnGSSPAIR-248	40317626	GcSSSTSVLLTLDnNVVnGSSPAIR	0.00166292	0	0.000463465	0.000846422	1	0	0.278705	0.508997
40255043-LSFGSnSSDFK-486	40255043	LSFGSnSSDFK	0	4.50739e-06	4.98731e-06	3.62139e-06	0	1	1.10647	0.803435
40255029-TnVSGSIR-134	40255029	TnVSGSIR	0	0	1.49986e-06	1.1549e-05	0	0	1	7.70003
40255013-RnDAGSYEcEIQNPASAnR(S)-224	40255013	RnDAGSYEcEIQNPASAnR	0.00026512	0	0.000172113	0	1	0	0.64919	0
40255013-NDAGSYEcEIQNPASAnR(S)-224	40255013	NDAGSYEcEIQNPASAnR	0.000357739	0.000166555	0.00021988	0	1	0.465577	0.61464	0
40255013-LQLSnGnMTLTLLSVK-197	40255013	LQLSnGnMTLTLLSVK	0	0	6.87505e-06	0	0	0	1	0
40254442-YTLDPnITSAGPTK-1253	40254442	YTLDPnITSAGPTK	8.30743e-05	0	0	0	1	0	0	0
40254442-LTLnGSK-1183	40254442	LTLnGSK	1.34511e-05	0	0	0	1	0	0	0
40068512-SQnDTVTPDVWYTSKPK-377	40068512	SQnDTVTPDVWYTSKPK	0.00135987	0.000571254	0.00138552	0.00165879	1	0.42008	1.01886	1.21982
39930577-GLDPnYTTWMDVMER-108	39930577	GLDPnYTTWMDVMER	2.29403e-06	0	0	0	1	0	0	0
39777608-KInSSLQLPDR-410	39777608	KInSSLQLPDR	9.74482e-05	0.00120027	0.000867305	0.00032514	1	12.317	8.90016	3.33655
39777608-InSSLQLPDR-410	39777608	InSSLQLPDR	0.000146543	0.000534702	0.000398592	4.35804e-05	1	3.64878	2.71998	0.297391
39777608-GLLYAASHSGVVQVPMAncSLYR-525	39777608	GLLYAASHSGVVQVPMAncSLYR	0	3.43844e-05	0	3.79134e-05	0	1	0	1.10263
39777608-FEAEHISnYTALLLSR-69	39777608	FEAEHISnYTALLLSR	0	0.000289421	0.000283143	0.000144157	0	1	0.978311	0.498088
39753957-HLnSSHPR-399	39753957	HLnSSHPR	0	0	4.28101e-06	6.77358e-06	0	0	1	1.58224
39725636-FTFTSHTPGEHQIcLHSnSTK-125	39725636	FTFTSHTPGEHQIcLHSnSTK	0.000176702	0	0	0	1	0	0	0
38683836-SDAVSHTGnYTcEVTELTR-111	38683836	SDAVSHTGnYTcEVTELTR	0	0.000103607	0.000227986	0.000177248	0	1	2.20049	1.71077
38683836-DIYTFDGALnK(S)-73	38683836	DIYTFDGALnK	0	6.72831e-05	0	4.17056e-06	0	1	0	0.0619852
38683827-GNWEnLTSPGPTK-778	38683827	GNWEnLTSPGPTK	0	7.74805e-05	0	2.80074e-05	0	1	0	0.361477
38683827-FnLTANQHLLAPGFVSETR-94	38683827	FnLTANQHLLAPGFVSETR	0	0	0	1.82033e-05	0	0	0	18.2033
38638698-LSWTFLnK(T)-165	38638698	LSWTFLnK	0	0	0	1.33292e-05	0	0	0	13.3292
38569407-GHTnGTKPLDGFDVWK-366	38569407	GHTnGTKPLDGFDVWK	9.76082e-05	0	2.0027e-05	0	1	0	0.205178	0
38455402-SYnVTSVLFR-85	38455402	SYnVTSVLFR	0	0.0055257	0.00663738	0.00973486	0	1	1.20118	1.76174
38372925-ILLTcSLnDSATEVTGHR-44	38372925	ILLTcSLnDSATEVTGHR	0.00045796	0	0.000478909	0.000173016	1	0	1.04574	0.377797
38372925-ALmnGSESR-152	38372925	ALmnGSESR	0	0.000437934	0.000110998	0.000379785	0	1	0.253458	0.867219
380503846-RPASnVSASIQR-803	380503846	RPASnVSASIQR	0	0.000299918	0.000435393	0.000415559	0	1	1.45171	1.38558
380503846-nLTEVVPQLLDQLR-780	380503846	nLTEVVPQLLDQLR	9.83272e-06	3.3803e-05	0.000120733	0.000105934	1	3.43781	12.2787	10.7736
380503846-nASGIYAEIDGAK-550	380503846	nASGIYAEIDGAK	1.28255e-05	0.000271062	0.000374544	0.000116431	1	21.1347	29.2031	9.07809
380503846-LSnLSNLSHDLVQEAIDHAQDLQQEANELSR-571	380503846	LSnLSNLSHDLVQEAIDHAQDLQQEANELSR	0	4.67095e-06	0	0	0	1	0	0
380503846-LITEEAnR(T)-735	380503846	LITEEAnR	0	0.00102254	0.000340602	6.04127e-05	0	1	0.333094	0.059081
380503846-LHnETR-458	380503846	LHnETR	0	4.48945e-05	0	0	0	1	0	0
38016904-EVQcLSTnQTLSTR-1001	38016904	EVQcLSTnQTLSTR	0	3.50487e-05	3.26029e-05	0	0	1	0.930216	0
37588873-VPHTGVnR(T)-59	37588873	VPHTGVnR	0	0	1.95053e-05	0	0	0	1	0
375298691-TFAnGSLAFR-101	375298691	TFAnGSLAFR	0	4.11843e-05	0.000126051	0.000111614	0	1	3.06066	2.7101
374671758-ELNILFLnK(T)-179	374671758	ELNILFLnK	6.0116e-06	0	0	0	1	0	0	0
371873523-TELFSSScPGGIMLnETGQGYQR-63	371873523	TELFSSScPGGIMLnETGQGYQR	0	0	0	4.94382e-05	0	0	0	49.4382
371502087-WncSTVDNTSVFGR-99	371502087	WncSTVDNTSVFGR	0	0.000347364	0.000236285	0.000309447	0	1	0.680221	0.890843
371502087-nESTGSLGTQGR-297	371502087	nESTGSLGTQGR	0	5.54409e-05	4.28681e-05	3.2859e-05	0	1	0.773222	0.592685
366039949-GTEWLVnSSR-457	366039949	GTEWLVnSSR	8.4495e-05	0	0	0	1	0	0	0
357933596-LGFLGnQSqGcLPAR-287	357933596	LGFLGnQSqGcLPAR	0.000181865	0.000398425	0.000410398	0.000528258	1	2.19078	2.25661	2.90468
357933596-cnDTVPEDFEPFRR-817	357933596	cnDTVPEDFEPFRR	0	0	2.91482e-05	0	0	0	1	0
357933596-cnDTVPEDFEPFR-817	357933596	cnDTVPEDFEPFR	0	8.76815e-06	0.000127682	0	0	1	14.562	0
356640192-HVLVLPnNSITLDGSR-144	356640192	HVLVLPnNSITLDGSR	0	4.54769e-06	9.03205e-06	6.53177e-06	0	1	1.98608	1.43628
355594753-MLnTSSLLEQLNEQFNWVSR-354	355594753	MLnTSSLLEQLNEQFNWVSR	0.000381644	0.000178254	3.76232e-05	0	1	0.467069	0.098582	0
355594753-LKELPGVcnETMmALWEEcKPcLK-103	355594753	LKELPGVcnETMmALWEEcKPcLK	0.000170685	0	0	0	1	0	0	0
355594753-LAnLTQGEDQYYLR-374	355594753	LAnLTQGEDQYYLR	0.000666932	0.0260964	0.0498695	0.0802053	1	39.1291	74.7745	120.26
355594753-KKEDALnETR-86	355594753	KKEDALnETR	0.092983	0.0065644	0.0097389	0.00500469	1	0.0705979	0.104739	0.0538237
355594753-KEDALnETRESETK-86	355594753	KEDALnETRESETK	0.000169355	0	0	0	1	0	0	0
355594753-KEDALnETR-86	355594753	KEDALnETR	0.0214821	0.00461854	0.00302461	0.00449445	1	0.214995	0.140797	0.209219
355594753-HnSTGcLR-291	355594753	HnSTGcLR	0.00227698	2.60505e-05	1.86505e-05	3.86401e-05	1	0.0114408	0.00819089	0.0169699
355594753-ELPGVcnETMMALWEEcKPcLK-103	355594753	ELPGVcnETMMALWEEcKPcLK	0.00318621	0	0.000743703	0	1	0	0.233413	0
355594753-EIRHnSTGcLR-291	355594753	EIRHnSTGcLR	0.00065656	0	0	0	1	0	0	0
355594753-EDALnETRESETK-86	355594753	EDALnETRESETK	0.00104215	0	0	0	1	0	0	0
355594753-EDALnETR-86	355594753	EDALnETR	0.0502192	0.0184032	0.00828773	0.0163204	1	0.366458	0.165031	0.324983
350276158-QnGSASSVAGPASGLDK-225	350276158	QnGSASSVAGPASGLDK	0	0.000204575	0.000171909	0.00061904	0	1	0.840319	3.02597
34734068-cATPHGDnASLEATFVK-98	34734068	cATPHGDnASLEATFVK	0.00904617	0.00174419	0.000934673	0	1	0.19281	0.103322	0
34335272-DPYHVWYQGNASLGGHLTHVLEGPDTnTTIIqLQPLQEPESWAR-64	34335272	DPYHVWYQGNASLGGHLTHVLEGPDTnTTIIqLQPLQEPESWAR	0	5.86456e-05	0	0	0	1	0	0
343168772-nATVVWMK-361	343168772	nATVVWMK	0.000820524	0.000432065	0.00107455	0.00056284	1	0.526573	1.30959	0.685952
343168772-nATGDYK-306	343168772	nATGDYK	0	0.000132281	0	0	0	1	0	0
343168772-NAIKEGDnITLK-265	343168772	NAIKEGDnITLK	0.000115356	0	0	0	1	0	0	0
343168772-LNLSEnYTLSISNAR-95	343168772	LNLSEnYTLSISNAR	0	6.38969e-05	5.07859e-05	9.17332e-05	0	1	0.794809	1.43564
343168772-LGDcISEDSYPDGnITWYR-167	343168772	LGDcISEDSYPDGnITWYR	0	0.00235118	0.00308626	0.00276165	0	1	1.31264	1.17458
343168772-IIISPEEnVTLTcTAENQLER-480	343168772	IIISPEEnVTLTcTAENQLER	0	0.000779146	0.000789977	0.000543377	0	1	1.0139	0.697401
343168772-EGDnITLK-265	343168772	EGDnITLK	0.00357574	0	0	0	1	0	0	0
341916196-GLnVTLSSTGR-1328	341916196	GLnVTLSSTGR	7.54376e-05	0	1.80302e-05	0	1	0	0.239008	0
341915544-nVTLHcTDGSSR-1899	341915544	nVTLHcTDGSSR	0	0	4.17866e-05	4.36002e-05	0	0	1	1.0434
341915544-FAnNTEGQcGTcTNDR-1365	341915544	FAnNTEGQcGTcTNDR	0	3.14137e-05	3.50706e-05	0	0	1	1.11641	0
341914298-GTAnLSETIR-244	341914298	GTAnLSETIR	0	8.87475e-06	0.000118593	0	0	1	13.3629	0
341914298-AENQVnVTcQVR-269	341914298	AENQVnVTcQVR	0	0	8.6328e-06	4.23897e-05	0	0	1	4.91031
339275810-VSnVScQASVSR-55	339275810	VSnVScQASVSR	0.000207563	0	1.41184e-06	8.63605e-05	1	0	0.00680198	0.416068
339275807-IYSnHSALESLALIPLQAPLK-303	339275807	IYSnHSALESLALIPLQAPLK	0.000327905	0	8.13189e-06	2.01352e-05	1	0	0.0247996	0.0614057
33695155-TAGAnGTSGFFcVDEGR-112	33695155	TAGAnGTSGFFcVDEGR	3.94963e-05	0	0	0	1	0	0	0
336285443-DGQLLPSSnYSNIK-449	336285443	DGQLLPSSnYSNIK	1.18852e-05	0	0	0	1	0	0	0
33469985-YHYnGTLLDGTLFDSSYSR-286	33469985	YHYnGTLLDGTLFDSSYSR	0	8.10315e-05	0	0	0	1	0	0
33469985-YHYnGTFLDGTLFDSSHNR-174	33469985	YHYnGTFLDGTLFDSSHNR	1.72638e-05	0.000266846	0.000155856	9.10205e-05	1	15.457	9.02791	5.27233
33359682-HTVFWnSSNPK-26	33359682	HTVFWnSSNPK	0.00130851	0	0.000202448	0	1	0	0.154717	0
33356541-EGHFYYnISEVK-64	33356541	EGHFYYnISEVK	0.000653419	0	0	9.28421e-06	1	0	0	0.0142087
333440461-YnWSFIHcPAcQcnGHSK-938	333440461	YnWSFIHcPAcQcnGHSK	0	0	2.89326e-05	1.98247e-05	0	0	1	0.685203
333440461-VFHIHnESWVLLTPK-312	333440461	VFHIHnESWVLLTPK	0	2.39305e-05	1.92895e-05	4.07221e-06	0	1	0.806061	0.170168
333440461-nHScSEGQISIFR-615	333440461	nHScSEGQISIFR	0.00018888	0.00023647	0.000466284	0.00042024	1	1.25196	2.46868	2.22491
333440461-MPSQAPTGNFYPQPLLnSSMcLEDSR-927	333440461	MPSQAPTGNFYPQPLLnSSMcLEDSR	5.34755e-05	0	0	2.32838e-05	1	0	0	0.43541
333440461-ISnSSDTVEcEcSENWK-148	333440461	ISnSSDTVEcEcSENWK	0.000694352	0.000284976	0.000279812	0	1	0.41042	0.402982	0
333440461-IDSTGnVTNELR-300	333440461	IDSTGnVTNELR	0.0015649	0.00183852	0.00144242	0.00111496	1	1.17485	0.921731	0.712482
333440461-GIcnSSDVR-184	333440461	GIcnSSDVR	0.00179439	0	4.99021e-05	0	1	0	0.02781	0
333440461-GcScFSDWQGPGcSVPVPAnQSFWTR-209	333440461	GcScFSDWQGPGcSVPVPAnQSFWTR	0	0.000106387	0.000150588	0.000194486	0	1	1.41547	1.8281
333440461-EWLPLnR(S)-267	333440461	EWLPLnR	0.00178657	0.00085577	0.000789124	0.000691828	1	0.479001	0.441697	0.387237
333440461-DLDMFInASK-1082	333440461	DLDMFInASK	6.16615e-05	5.01547e-06	0	0	1	0.0813388	0	0
333440461-cInQSIcEK-957	333440461	cInQSIcEK	0.000659608	0.000142123	0.000151342	0.000373037	1	0.215466	0.229443	0.565544
333440461-cEnLTTGK-966	333440461	cEnLTTGK	0.000426882	8.69005e-05	4.88816e-05	0	1	0.20357	0.114508	0
333440461-AATcINPLnGSVcERPAnHSAK-807	333440461	AATcINPLnGSVcERPAnHSAK	0.00149226	0	0.000639973	0	1	0	0.428861	0
333440434-LKPLFnK(S)-57	333440434	LKPLFnK	0.000419611	0.000329952	0.000119676	0.000129403	1	0.786328	0.285208	0.308388
333440434-EAGnHTSGAGLVQINK-83	333440434	EAGnHTSGAGLVQINK	0.000330472	0.000418224	0.000244084	0	1	1.26554	0.738593	0
33286418-LnFSHGTHEYHAETIK-75	33286418	LnFSHGTHEYHAETIK	0	1.3339e-05	3.46797e-05	1.37375e-05	0	1	2.59988	1.02988
332800999-SFSVYTnGSTVPSPVK-198	332800999	SFSVYTnGSTVPSPVK	0	2.44061e-05	0	0	0	1	0	0
33239443-GQTEIQVNcPPAVTEnK(T)-53	33239443	GQTEIQVNcPPAVTEnK	0	0.00173415	0.00137512	0.000971396	0	1	0.792967	0.560156
332309226-SVQLHDSGnYScYR-93	332309226	SVQLHDSGnYScYR	0	2.25389e-05	7.70629e-05	0.000140219	0	1	3.41911	6.22118
331284207-IGPGEPLELLcnVSGALPPAGR-327	331284207	IGPGEPLELLcnVSGALPPAGR	0	2.83681e-05	0	3.9734e-05	0	1	0	1.40066
331284207-GETASLLcnISVR-463	331284207	GETASLLcnISVR	0	0	0	4.12443e-05	0	0	0	41.2443
32967311-TASVSInQTEPPK-435	32967311	TASVSInQTEPPK	0	0.000158669	7.8326e-05	4.02281e-05	0	1	0.493644	0.253535
327315343-DITDLInNTFIR-26	327315343	DITDLInNTFIR	0	4.485e-05	1.89468e-05	0.000101455	0	1	0.422448	2.2621
32698686-QSInETPLGSLSK-294	32698686	QSInETPLGSLSK	0	0	6.01892e-06	0	0	0	1	0
32698686-ELQQFnYTWLR-845	32698686	ELQQFnYTWLR	0	0.000218121	0.000199864	0.000315947	0	1	0.916301	1.44849
32698686-ELFYGHGDHLIDQGLDVGnLTQQR-776	32698686	ELFYGHGDHLIDQGLDVGnLTQQR	0	0.000185395	0.000216762	0.000322825	0	1	1.16919	1.74128
32698686-APSTEYnQSHIK-406	32698686	APSTEYnQSHIK	3.98514e-05	0.000176882	0.000119453	1.80497e-05	1	4.43853	2.99747	0.452925
325651886-LDnYSTQELGK-333	325651886	LDnYSTQELGK	0.000341933	0	0.000128637	0	1	0	0.376206	0
325651886-IKLDnYSTQELGK-333	325651886	IKLDnYSTQELGK	0.000398309	3.40325e-05	4.04465e-05	0	1	0.0854425	0.101545	0
325651886-GNVISSHGNPILLnSSIPEDPSIK-311	325651886	GNVISSHGNPILLnSSIPEDPSIK	0.000368424	0.000198331	0.00017672	0.000103746	1	0.538321	0.479665	0.281594
32490559-TSPAncTWLILGSK-56	32490559	TSPAncTWLILGSK	0	1.57762e-05	0	0	0	1	0	0
32483410-LcDnLSTK-288	32483410	LcDnLSTK	0.000438852	0	0	0	1	0	0	0
32483374-IINDnATYcR-207	32483374	IINDnATYcR	0	0	0	4.31123e-05	0	0	0	43.1123
324711034-ADDcALPYLGAIcYcDLFcnR(T)-78	324711034	ADDcALPYLGAIcYcDLFcnR	0	1.89338e-05	3.64921e-05	7.87045e-05	0	1	1.92735	4.15682
32469517-QVLLLQDSFMncSDSIInGSFR-288	32469517	QVLLLQDSFMncSDSIInGSFR	0	0	2.84138e-06	0	0	0	1	0
32469517-LLEPDKEMENFYVFHnGSLVIESPR-345	32469517	LLEPDKEMENFYVFHnGSLVIESPR	0	4.46001e-05	6.58056e-05	4.81227e-05	0	1	1.47546	1.07898
32469517-HNnITSISTGSFSTTPNLK-104	32469517	HNnITSISTGSFSTTPNLK	0.00012901	0.000447983	0.000266172	0	1	3.47248	2.06319	0
32454741-SLSnSTAR-120	32454741	SLSnSTAR	0	0	0.000343704	0.000442666	0	0	1	1.28793
323362946-DHPnATVWR-206	323362946	DHPnATVWR	0	1.7512e-05	9.70739e-06	0.000142493	0	1	0.554329	8.13687
323362946-cPMAGISHTAWHSnR(T)-289	323362946	cPMAGISHTAWHSnR	0.000236361	0	0	0	1	0	0	0
323276688-nITQIVGHSGcEAK-39	323276688	nITQIVGHSGcEAK	0.000709191	0.000986997	0.00113263	0.0018488	1	1.39172	1.59708	2.60691
32307144-YncSIR-686	32307144	YncSIR	0.00026901	0	2.93334e-05	0	1	0	0.109042	0
32307144-YIHQnYTK-538	32307144	YIHQnYTK	0.00151458	0	2.1184e-05	0	1	0	0.0139867	0
32307144-EQInITLDHR-197	32307144	EQInITLDHR	0.000408191	0.000481533	0.000221883	0.000474523	1	1.17967	0.543576	1.1625
322302953-DPYcGWDPGTHAcAAATTIAnR(S)-542	322302953	DPYcGWDPGTHAcAAATTIAnR	7.98612e-06	0	0	0	1	0	0	0
32171249-WFSAGLASnSSWLR-51	32171249	WFSAGLASnSSWLR	0	0	0	8.59311e-05	0	0	0	85.9311
32171249-SVVAPATDGGLnLTSTFLR-78	32171249	SVVAPATDGGLnLTSTFLR	0	0.000130113	0.000929277	0.000801097	0	1	7.14206	6.15692
321267600-nLTFEGPLPEK-366	321267600	nLTFEGPLPEK	0.000141293	0.000331557	0.000108768	0.000180959	1	2.34658	0.769802	1.28073
321267600-InFTLR-72	321267600	InFTLR	0	0	5.95313e-05	0	0	0	1	0
320461732-SnFTLTAAR-242	320461732	SnFTLTAAR	0	4.69909e-06	0	2.22437e-05	0	1	0	4.73361
320461732-LnSSQEDPGTVYQcVVR-216	320461732	LnSSQEDPGTVYQcVVR	0	0	0	5.3466e-05	0	0	0	53.466
31982953-FLSYnVTR-373	31982953	FLSYnVTR	0	0	0	4.50726e-06	0	0	0	4.50726
31657142-SEnASLVLSSSNQK-1113	31657142	SEnASLVLSSSNQK	5.81547e-05	0	0	0	1	0	0	0
31657142-QTQVGIVQYGEnVTHEFNLNK-217	31657142	QTQVGIVQYGEnVTHEFNLNK	7.51521e-05	0	0	0	1	0	0	0
31657142-nTTFNVESTK-418	31657142	nTTFNVESTK	0.000153217	3.06204e-05	1.1444e-05	0	1	0.19985	0.0746919	0
31657142-LDLPVnTSIPnVTEVK-105	31657142	LDLPVnTSIPnVTEVK	5.93428e-05	0	0	0	1	0	0	0
315467841-ELGPLYTnITADIGTDPR-337	315467841	ELGPLYTnITADIGTDPR	0	0	0	1.10733e-05	0	0	0	11.0733
315467841-DVYSnLSHLPGAPGGPPAPQGLPYcPER-57	315467841	DVYSnLSHLPGAPGGPPAPQGLPYcPER	0	0.000158974	0.000165722	0.000210562	0	1	1.04245	1.32451
315434271-SEGTnSTLTLSPVSFENEHSYLcTVTcGHK-303	315434271	SEGTnSTLTLSPVSFENEHSYLcTVTcGHK	0	0	0.000177193	0	0	0	1	0
315434240-LTDVETQVLnQTSR-154	315434240	LTDVETQVLnQTSR	0	0	0	9.57357e-06	0	0	0	9.57357
31542947-LVQDVAnNTNEEAGDGTTTATVLAR-103	31542947	LVQDVAnNTNEEAGDGTTTATVLAR	5.22216e-05	0	0	0	1	0	0	0
315138990-nNSNNFDLNR-379	315138990	nNSNNFDLNR	0.000112896	0	7.97649e-05	5.41315e-05	1	0	0.706537	0.479483
315138990-HIWSLEISNKPnVSEPEEPK-731	315138990	HIWSLEISNKPnVSEPEEPK	0.000275201	1.96855e-05	1.11368e-05	2.29124e-05	1	0.0715316	0.0404679	0.0832569
315138990-GKDLDTDFTNnASQPETK-823	315138990	GKDLDTDFTNnASQPETK	0.000227826	0	0	0	1	0	0	0
315138990-GILnATISVAEINHPVTTYK-564	315138990	GILnATISVAEINHPVTTYK	0.000247103	0	0	0	1	0	0	0
315138990-FANEYPnITR-275	315138990	FANEYPnITR	0.000517734	0.000277678	0.000662435	0.000485903	1	0.536334	1.27949	0.938519
315138990-DSITGSGLEnATISVAGINHnITTGR-163	315138990	DSITGSGLEnATISVAGINHnITTGR	0.000105493	0	5.88368e-05	0	1	0	0.557731	0
315138990-DLDTDFTNnASQPETK-823	315138990	DLDTDFTNnASQPETK	0.000358535	0	6.36365e-05	0	1	0	0.17749	0
31377806-WnNTGcQALPSQDEGPSK-499	31377806	WnNTGcQALPSQDEGPSK	7.3715e-05	0.000243493	0	0	1	3.30317	0	0
31377806-VPGnVTAVLGETLK-469	31377806	VPGnVTAVLGETLK	0.000118326	0.000425303	0.00193767	6.66586e-05	1	3.59434	16.3757	0.563348
31377806-QIGLYPVLVIDSSGYVNPnYTGR-186	31377806	QIGLYPVLVIDSSGYVNPnYTGR	0	1.69308e-05	0	0	0	1	0	0
31377806-LSLLEEPGnGTFTVILNQLTSR-421	31377806	LSLLEEPGnGTFTVILNQLTSR	0	2.387e-05	6.12802e-05	0	0	1	2.56725	0
31377806-AnLTNFPEnGTFVVNIAQLSQDDSGR-90	31377806	AnLTNFPEnGTFVVNIAQLSQDDSGR	0	0	0.000248463	0	0	0	1	0
31377697-TALWVATDHNMDnTSTVLR-96	31377697	TALWVATDHNMDnTSTVLR	0	0.000420921	0.000322713	0.000166629	0	1	0.766682	0.395867
31377697-AMnTSQVEALGIQMLPGYR-381	31377697	AMnTSQVEALGIQMLPGYR	0	2.67791e-05	0.000118628	6.65463e-05	0	1	4.42986	2.48501
313760624-VncSVPEEK-151	313760624	VncSVPEEK	0	4.5643e-05	4.17563e-05	4.95618e-05	0	1	0.914846	1.08586
313760624-VLEnSTK-453	313760624	VLEnSTK	0	1.31861e-05	0	0	0	1	0	0
31317307-ccLLPQAncSVHTAPPAEASMGTR-533	31317307	ccLLPQAncSVHTAPPAEASMGTR	0.000207538	0.00158955	0.00100785	0.00123208	1	7.65907	4.8562	5.93662
311893350-LYSDYLYFASSnK(S)-409	311893350	LYSDYLYFASSnK	0	1.97974e-05	0	0	0	1	0	0
310110100-cGAnGTIER-1323	310110100	cGAnGTIER	0	0	0	5.42169e-05	0	0	0	54.2169
308522730-GSVALVIHnITAQEnGTYR-120	308522730	GSVALVIHnITAQEnGTYR	4.69049e-05	0	0	8.85715e-06	1	0	0	0.188832
307775437-AIcTEIAncSLK-200	307775437	AIcTEIAncSLK	6.28933e-05	0	0	0	1	0	0	0
307775422-LTGSDVNLLAENLLSPEDMVLFHnLTQPR-530	307775422	LTGSDVNLLAENLLSPEDMVLFHnLTQPR	0	1.56143e-05	0	0	0	1	0	0
30578410-AMSSnETAAYK-641	30578410	AMSSnETAAYK	1.24201e-05	7.48438e-05	1.18661e-05	0	1	6.02603	0.955399	0
304571945-AAGTLEDVYnR(T)-276	304571945	AAGTLEDVYnR	0.00117792	3.82105e-05	4.4155e-05	0.000204147	1	0.032439	0.0374856	0.173311
302191651-YqPInSTHELGPLVDLK-974	302191651	YqPInSTHELGPLVDLK	0	6.30898e-05	0.000321522	0	0	1	5.09626	0
302191651-VNVVnSTLAEVHWDPVPLK-839	302191651	VNVVnSTLAEVHWDPVPLK	0.000221924	0.00127807	0.00166908	0.00145984	1	5.75902	7.52094	6.57807
302191651-QKDGDDEWTSVVVAnVSK-783	302191651	QKDGDDEWTSVVVAnVSK	0.000245102	0	0.000328167	0	1	0	1.3389	0
302191651-NLnFSTR-1000	302191651	NLnFSTR	0	0.000257566	0.000450123	0.000782549	0	1	1.74761	3.03825
302191651-nGTHFDIDKDPLVTMKPGTGTLIINIMSEGK-83	302191651	nGTHFDIDKDPLVTMKPGTGTLIINIMSEGK	1.27289e-05	0	0	0	1	0	0	0
302191651-nGTHFDIDK-83	302191651	nGTHFDIDK	0	0.000669644	0.000528131	0.000342853	0	1	0.788674	0.511993
302191651-LSPYVnYSFR-697	302191651	LSPYVnYSFR	0	1.409e-05	3.1188e-05	2.51249e-05	0	1	2.21349	1.78318
302191651-GSALHEDIYVLHEnGTLEIPVAqK-488	302191651	GSALHEDIYVLHEnGTLEIPVAqK	0.000279738	0.000107044	0.0024715	0.00102829	1	0.382656	8.83503	3.67591
302191651-FnHTQTIQQK-223	302191651	FnHTQTIQQK	0.000730366	0.00400628	0.00346898	0.00393609	1	5.4853	4.74965	5.3892
302191651-ERPPTFLTPEGnASNKEELR-257	302191651	ERPPTFLTPEGnASNKEELR	0.00101873	0.00223654	0.00217962	0.000292763	1	2.19541	2.13953	0.287379
302191651-ERPPTFLTPEGnASNK-257	302191651	ERPPTFLTPEGnASNK	0.00058869	0.00721584	0.00483793	0.00366286	1	12.2575	8.21814	6.22205
301172750-VVLLDPKPVAnVTcVNK-5046	301172750	VVLLDPKPVAnVTcVNK	0	5.66309e-05	5.33852e-05	0	0	1	0.942687	0
301172750-GncTYVLMR-5096	301172750	GncTYVLMR	0	5.8123e-05	7.14741e-05	0	0	1	1.2297	0
301172750-AFGQFFSPGEVIYnK(T)-4960	301172750	AFGQFFSPGEVIYnK	0	3.13144e-05	0	0	0	1	0	0
30089937-VQQVGHYPPAnSSLSSR-71	30089937	VQQVGHYPPAnSSLSSR	3.43726e-05	7.96557e-06	0	3.26519e-05	1	0.231742	0	0.949939
30089937-HnFTASLLTLR-280	30089937	HnFTASLLTLR	0	2.90189e-05	4.85779e-05	7.30434e-05	0	1	1.67401	2.5171
300244535-VKPNPPHnLSVINSEELSSILK-227	300244535	VKPNPPHnLSVINSEELSSILK	0.000109879	0	0	0	1	0	0	0
300244535-SHLQnYTVnATK-383	300244535	SHLQnYTVnATK	0.000107992	0	0.000125413	0	1	0	1.16132	0
300244535-nYTIFYR-492	300244535	nYTIFYR	0	1.64915e-05	2.23711e-05	4.26018e-05	0	1	1.35652	2.58326
300244535-nLScIVNEGK-131	300244535	nLScIVNEGK	0.000195347	0.000370682	0.000361218	0.000190772	1	1.89756	1.84911	0.976581
300244535-LTVnLTNDR-390	300244535	LTVnLTNDR	1.4286e-05	0.000150753	0	8.02091e-05	1	10.5525	0	5.61453
300244535-ETHLETnFTLK-157	300244535	ETHLETnFTLK	5.41219e-05	3.51765e-05	6.44284e-05	0	1	0.649949	1.19043	0
300244535-EQYTIInR(T)-83	300244535	EQYTIInR	0.000314251	0.000352255	0.000370809	0.000244723	1	1.12094	1.17998	0.77875
296080754-GTAGNALMDGASQLMGEnR(T)-335	296080754	GTAGNALMDGASQLMGEnR	0.00126253	0.000352665	0.000317038	0.000171	1	0.279332	0.251113	0.135442
296010988-nATALYHVEAFK-41	296010988	nATALYHVEAFK	0.000408102	5.40016e-05	0	0	1	0.132324	0	0
296010988-FLTEVEKnATALYHVEAFK-41	296010988	FLTEVEKnATALYHVEAFK	0.000490232	0	0	0	1	0	0	0
296010912-VnVTVEDER-156	296010912	VnVTVEDER	0	0	2.62427e-05	0	0	0	1	0
296010912-RnNTFLSLR-169	296010912	RnNTFLSLR	0	8.23573e-06	6.66845e-06	0	0	1	0.809697	0
295849303-TMFPnLTDVR-437	295849303	TMFPnLTDVR	0.00110419	0.000101347	0.000209436	0.000168007	1	0.0917842	0.189675	0.152155
295849303-QSVPAHFVALnGSK-407	295849303	QSVPAHFVALnGSK	0	0.00039238	0.00031773	0.000448575	0	1	0.809749	1.14321
29550838-nQTNLER-144	29550838	nQTNLER	0	6.99934e-06	0.00203146	0.00320599	0	1	290.236	458.041
29550838-LQQDVLQFQKnqTNLER-144	29550838	LQQDVLQFQKnqTNLER	0	1.39601e-05	0	0	0	1	0	0
29550838-AVLVNnITTGER-109	29550838	AVLVNnITTGER	0.000735636	0.0105019	0.00816918	0.00936446	1	14.2759	11.1049	12.7297
294997306-ncSTITLQnITR-649	294997306	ncSTITLQnITR	0	0.00016157	0.000805493	0.000982614	0	1	4.98542	6.08167
294997306-LGAnGSHIPQTSSVFSIEVYPEDHSELQSVR-141	294997306	LGAnGSHIPQTSSVFSIEVYPEDHSELQSVR	0.000447298	0.0011198	0.00152675	0.00374555	1	2.50348	3.41328	8.37372
294862302-DnGSYFFR-113	294862302	DnGSYFFR	0	9.29052e-06	0	1.17195e-05	0	1	0	1.26144
294660768-VcEIHEDnSTR-125	294660768	VcEIHEDnSTR	0.000510862	0.000201795	0.000114461	0	1	0.395009	0.224054	0
294660768-TVPPMVnVTR-210	294660768	TVPPMVnVTR	0	2.7926e-05	2.50277e-05	2.66093e-05	0	1	0.896215	0.952851
294660768-SEASEGnITVTcR-220	294660768	SEASEGnITVTcR	0	3.81186e-05	3.34812e-05	7.85587e-05	0	1	0.878343	2.0609
294660768-AKPQGQWAEDVLGnK(T)-79	294660768	AKPQGQWAEDVLGnK	0	0.000262784	0.000125081	0.000161688	0	1	0.475985	0.61529
291219907-YnISFHK-200	291219907	YnISFHK	0.000100909	0	0	0	1	0	0	0
291219907-nATQEALR-218	291219907	nATQEALR	0	6.55244e-05	2.06516e-06	0	0	1	0.0315173	0
291084739-LnGSLATFSTDQELR-105	291084739	LnGSLATFSTDQELR	0	8.5986e-05	8.00507e-05	9.5775e-05	0	1	0.930973	1.11384
291045220-WWHQQTnATQEVVR-133	291045220	WWHQQTnATQEVVR	0	2.24092e-05	4.91697e-05	7.56129e-05	0	1	2.19417	3.37418
291045220-TPLVQEVHQnFSAWcSQVVR-691	291045220	TPLVQEVHQnFSAWcSQVVR	0	0	0	1.85931e-05	0	0	0	18.5931
291045220-AnLTWSVK-366	291045220	AnLTWSVK	0.00049178	0	0	0	1	0	0	0
290656011-TPASDPHGDnLTYSVFYTK-470	290656011	TPASDPHGDnLTYSVFYTK	2.66595e-05	0	9.59649e-05	0	1	0	3.59965	0
290656011-TLSDVPSAAPQnLSLEVR-639	290656011	TLSDVPSAAPQnLSLEVR	0	0.000352917	0.00011718	0.00014793	0	1	0.332032	0.419163
290656011-LPSGMLVISnATEGDGGLYR-210	290656011	LPSGMLVISnATEGDGGLYR	0	0	2.84613e-05	7.58334e-06	0	0	1	0.266444
290656011-GSSVILncSAYSEPSPK-73	290656011	GSSVILncSAYSEPSPK	3.86644e-05	0.000259333	0.000712631	0.00025012	1	6.70728	18.4312	6.469
289547636-nQSVNVFLGHTAIDEMLK-296	289547636	nQSVNVFLGHTAIDEMLK	6.74808e-06	0	0	0	1	0	0	0
289547636-KnQSVNVFLGHTAIDEMLK-296	289547636	KnQSVNVFLGHTAIDEMLK	2.83713e-05	0	0	0	1	0	0	0
28610151-WTHVnLSSTK-182	28610151	WTHVnLSSTK	0	2.46803e-06	0	0	0	1	0	0
28610151-EGANDFVVTFnTSHLQK-151	28610151	EGANDFVVTFnTSHLQK	0	0	0	1.19124e-05	0	0	0	11.9124
285002214-VnGSLDR-300	285002214	VnGSLDR	0	6.74048e-06	0	0	0	1	0	0
284807150-TYTYADTPDDFQLHnFSLPEEDTK-98	284807150	TYTYADTPDDFQLHnFSLPEEDTK	0.000733118	0.000512528	0.000508414	0.000388166	1	0.699107	0.693496	0.529472
284807150-DLGPTLAnSTHHNVR-222	284807150	DLGPTLAnSTHHNVR	0.00114461	0.00534236	0.00470594	0.00618168	1	4.66739	4.11138	5.40067
284447287-nASAVVLYNEER-131	284447287	nASAVVLYNEER	0	0	7.33635e-05	0	0	0	1	0
28416927-GVAVTnTSK-75	28416927	GVAVTnTSK	0	5.60596e-06	0	0	0	1	0	0
28376633-LSDIYnR(S)-702	28376633	LSDIYnR	1.65897e-05	0	0	0	1	0	0	0
28376633-FALDWASVLPTGnLSAVNR-611	28376633	FALDWASVLPTGnLSAVNR	7.7374e-06	0	0	0	1	0	0	0
28373099-SLVnSSDK-50	28373099	SLVnSSDK	0	5.29319e-05	0	1.45986e-06	0	1	0	0.0275799
281485550-ncTDIDEcR-1067	281485550	ncTDIDEcR	3.28219e-05	3.68649e-05	2.70441e-05	0	1	1.12318	0.823966	0
27894381-YAVYWnR(S)-42	27894381	YAVYWnR	8.12516e-05	0	0	5.48902e-05	1	0	0	0.675558
27735143-NYPGTYPnHTVcEK-64	27735143	NYPGTYPnHTVcEK	8.80797e-05	6.42628e-05	8.97277e-05	9.86293e-05	1	0.729598	1.01871	1.11977
27735143-ASSSWQSVnESGDQVHWSPGQAR-277	27735143	ASSSWQSVnESGDQVHWSPGQAR	0	0	2.54273e-05	3.51537e-05	0	0	1	1.38252
27734709-LEnITTGTYTIHAQK-369	27734709	LEnITTGTYTIHAQK	0.0003319	0.000127881	0.000124105	0	1	0.3853	0.373923	0
27734709-ENVGIYnLSK-618	27734709	ENVGIYnLSK	0.000362072	0.000120256	0.000382762	0.000112991	1	0.332133	1.05714	0.312069
27597078-TATVHLQALPAAPFnITVTK-230	27597078	TATVHLQALPAAPFnITVTK	4.5162e-05	0	0	0	1	0	0	0
27597078-LSSSnASVAWMPGADGR-240	27597078	LSSSnASVAWMPGADGR	3.89045e-05	1.21978e-05	0	0	1	0.313533	0	0
27597078-LncSVEGMEEPDIQWVK-63	27597078	LncSVEGMEEPDIQWVK	7.07231e-06	0	0	0	1	0	0	0
27597078-DLVPATnYSLR-293	27597078	DLVPATnYSLR	0	2.46194e-05	0.000130954	0	0	1	5.31913	0
27597078-AnLTGWDPQK-380	27597078	AnLTGWDPQK	9.84065e-05	5.89133e-05	3.87599e-05	2.14804e-05	1	0.598673	0.393875	0.218282
27502405-nHTWLPVSDDAcYR-83	27502405	nHTWLPVSDDAcYR	0	0.000273972	0.000523038	0.000974324	0	1	1.90909	3.55629
27477134-GPTnNTcVVR-1441	27477134	GPTnNTcVVR	2.48772e-05	0	1.77412e-05	2.14851e-05	1	0	0.713152	0.863645
27477039-TVVTYHIPQnSSLENVDSR-70	27477039	TVVTYHIPQnSSLENVDSR	0	0.000200749	0.000173901	8.65609e-05	0	1	0.866258	0.431189
27477039-LFnVTPQDEQK-102	27477039	LFnVTPQDEQK	0.000568155	0.000846461	0.000651054	0.000666811	1	1.48984	1.14591	1.17364
27437030-LLnLSR-44	27437030	LLnLSR	0	1.9103e-05	0	0	0	1	0	0
27436940-nNSADWIQLEK-289	27436940	nNSADWIQLEK	0	0	0	1.02245e-05	0	0	0	10.2245
27436940-nETFcAATPSAMIFGK-1266	27436940	nETFcAATPSAMIFGK	1.33957e-05	0	0	0	1	0	0	0
27436940-HSAQWALDDVLIGMnDSSQTGFQDK-1599	27436940	HSAQWALDDVLIGMnDSSQTGFQDK	7.59387e-05	0	0	0	1	0	0	0
27436940-HnGTGHDQWALDHVEVVLTR-3411	27436940	HnGTGHDQWALDHVEVVLTR	0	0	2.07081e-05	3.03687e-05	0	0	1	1.46651
27436940-HDYILLPEDALTnTTR-3015	27436940	HDYILLPEDALTnTTR	0.000900946	0	0	3.50231e-05	1	0	0	0.0388737
27436940-APSnVSTIIHILYLPEDAK-305	27436940	APSnVSTIIHILYLPEDAK	0.000837885	0	2.65358e-05	7.30457e-05	1	0	0.03167	0.0871787
27436891-EGNPFGPFWDQFHVSFnK(S)-160	27436891	EGNPFGPFWDQFHVSFnK	3.79241e-05	0	0	0	1	0	0	0
27262667-NVFnETK-154	27262667	NVFnETK	0.00213766	0.00331671	0.00132627	0.00258687	1	1.55156	0.620429	1.21014
27262667-NcnNSFAEcSSQDVVTKPDcNcLYPK-172	27262667	NcnNSFAEcSSQDVVTKPDcNcLYPK	0	0.000146792	0.000143286	0	0	1	0.976113	0
27262663-VKNVFnETK-154	27262663	VKNVFnETK	0.000226543	0	0	0	1	0	0	0
270483821-TYnGTNPDAASR-63	270483821	TYnGTNPDAASR	0.000347173	4.13934e-05	0	5.17672e-06	1	0.11923	0	0.014911
270483821-nQSVPLSccR-103	270483821	nQSVPLSccR	0	0	0	6.04833e-05	0	0	0	60.4833
270288820-NIQNnVScYLEGK-176	270288820	NIQNnVScYLEGK	0	0	0.000229672	5.69545e-05	0	0	1	0.247982
268834192-VVAnGTGTQGQLK-272	268834192	VVAnGTGTQGQLK	0.00232162	0.000722222	0.000196847	0.000170559	1	0.311086	0.0847889	0.0734658
262399375-nSTFKnmQR-4	262399375	nSTFKnmQR	0	9.24539e-06	0	0	0	1	0	0
262206315-IGGIWTWVGTnK(S)-117	262206315	IGGIWTWVGTnK	4.59788e-05	0.000158458	8.55115e-05	0.000115147	1	3.44632	1.8598	2.50435
262206315-DnYTDLVAIQNK-73	262206315	DnYTDLVAIQNK	0.000136254	0	0	0	1	0	0	0
262118282-YnYTEDPTILR-1043	262118282	YnYTEDPTILR	0	1.78466e-05	4.51381e-05	5.7872e-05	0	1	2.52922	3.24274
262118282-LSGnLTLLR-77	262118282	LSGnLTLLR	0	2.22812e-05	4.80882e-05	8.12916e-05	0	1	2.15824	3.64843
262050546-YNSQnQSNNQFVLYR-48	262050546	YNSQnQSNNQFVLYR	0	0	0	4.64387e-05	0	0	0	46.4387
261878497-DWANAnVSR-88	261878497	DWANAnVSR	1.31644e-05	0	0	0	1	0	0	0
261337173-KEcYYNLNDASLcDNVLAPnVTK-945	261337173	KEcYYNLNDASLcDNVLAPnVTK	0.000348018	0	0.000153696	0.000209753	1	0	0.441633	0.602709
261337173-GnTTTLISENGHAADTLTATNFR-52	261337173	GnTTTLISENGHAADTLTATNFR	0	0	5.39647e-05	0.000135852	0	0	1	2.51743
261337173-EcYYNLNDASLcDNVLAPnVTK-945	261337173	EcYYNLNDASLcDNVLAPnVTK	6.10845e-05	0	0	0.00014172	1	0	0	2.32007
261337165-YVQDQVAAPFQLSnHTGR-347	261337165	YVQDQVAAPFQLSnHTGR	0.000358137	0	0.000188408	0.000376664	1	0	0.526078	1.05173
259155306-FnYTEFTTPDGHYYDILELPYHGDTLSmFIAAPYEK-217	259155306	FnYTEFTTPDGHYYDILELPYHGDTLSmFIAAPYEK	0	4.37459e-05	0	0	0	1	0	0
258613957-YnLSEVLQGK-93	258613957	YnLSEVLQGK	6.70961e-05	8.83428e-05	5.54305e-05	0.000116944	1	1.31666	0.826136	1.74293
258613943-LVQLFPnDTSLK-423	258613943	LVQLFPnDTSLK	0.000690701	0.00193222	0.00128499	0.000737967	1	2.79747	1.86041	1.06843
257471010-nYTNAMFK-70	257471010	nYTNAMFK	0.00430442	0	5.20789e-05	3.14732e-06	1	0	0.0120989	0.000731183
257471010-IFLQALNLGIEVInTTDHLK-187	257471010	IFLQALNLGIEVInTTDHLK	0	0	0	3.81108e-05	0	0	0	38.1108
257470977-FVnSTGYLTEAEK-141	257470977	FVnSTGYLTEAEK	9.80337e-05	0	4.59255e-05	0	1	0	0.468467	0
256217721-AFGSNPnLTK-74	256217721	AFGSNPnLTK	0.000214733	0	0	0	1	0	0	0
256017124-RLnSTHcQDINEcAMPGVcR-232	256017124	RLnSTHcQDINEcAMPGVcR	0	2.19329e-05	8.27694e-05	8.27146e-05	0	1	3.77376	3.77126
256017124-LnSTHcQDINEcAMPGVcR-232	256017124	LnSTHcQDINEcAMPGVcR	0	0.000470989	0.000891797	0.0017879	0	1	1.89346	3.79606
256000767-YTSYnVSEK-2563	256000767	YTSYnVSEK	0.00065187	0	0	0	1	0	0	0
256000767-VIInDTEDEPTLEFDKK-2668	256000767	VIInDTEDEPTLEFDKK	0.000425906	0	0	1.6437e-05	1	0	0	0.0385931
256000767-SGLcVYNcVPGFSVHTSnETcSGK-1093	256000767	SGLcVYNcVPGFSVHTSnETcSGK	0.000265064	0	0	0	1	0	0	0
255918077-GQFESVAPSQnFSDSSESDTHPFVIAK-455	255918077	GQFESVAPSQnFSDSSESDTHPFVIAK	0	0	0.000512979	0.000315049	0	0	1	0.614157
255918077-FEnQTGFPPPDSR-330	255918077	FEnQTGFPPPDSR	0	0.000191736	0.000319278	0.000393012	0	1	1.6652	2.04976
255652947-TPASnISTQVSHTK-144	255652947	TPASnISTQVSHTK	0.000179795	3.16007e-05	1.61582e-05	0	1	0.17576	0.08987	0
255652947-FVTAGSnVTLR-423	255652947	FVTAGSnVTLR	0	8.23506e-06	3.18809e-05	0	0	1	3.87137	0
255652944-DADAcnATNWIEYMFNK-185	255652944	DADAcnATNWIEYMFNK	1.56834e-05	0	0	0	1	0	0	0
254028242-LAnVSER-327	254028242	LAnVSER	0	0	0	1.25048e-05	0	0	0	12.5048
24638433-nISGVVLADHSGAFHNK-435	24638433	nISGVVLADHSGAFHNK	6.39568e-05	2.08609e-05	2.36353e-05	1.89919e-05	1	0.326172	0.369551	0.296949
24638433-IYIPLnK(T)-45	24638433	IYIPLnK	0.000420902	3.2583e-05	1.97358e-05	4.41653e-05	1	0.0774122	0.0468893	0.10493
24497519-TcHESYnR(T)-513	24497519	TcHESYnR	0.00229654	0.000221229	0.000251938	0.000114632	1	0.0963312	0.109703	0.0499152
24308201-AGPnGTLFVADAYK-160	24308201	AGPnGTLFVADAYK	5.32044e-05	8.08007e-05	0	0	1	1.51869	0	0
24307911-TDPANQFEWLESTLnNSQQNK-238	24307911	TDPANQFEWLESTLnNSQQNK	7.80198e-05	0	0	0	1	0	0	0
241896926-nATTAPNPVR-203	241896926	nATTAPNPVR	0	3.88457e-06	0	0	0	1	0	0
24111244-LTnTTAPPALK-235	24111244	LTnTTAPPALK	0	2.62016e-05	0	0	0	1	0	0
240255535-VAVVQHAPSESVDnASMPPVK-2070	240255535	VAVVQHAPSESVDnASMPPVK	0	0.000257059	0.000196605	0.000165073	0	1	0.764823	0.642161
240255535-QnLTVTDR-2430	240255535	QnLTVTDR	0.000244939	0.000278895	0.000245139	0.000126173	1	1.13863	1.00082	0.515122
240255535-GPPGVnGTQGFQGcPGQR-1472	240255535	GPPGVnGTQGFQGcPGQR	0	0	0	4.77797e-06	0	0	0	4.77797
240255478-FYnYTLcR-171	240255478	FYnYTLcR	0	0.000176334	0.00020916	9.57794e-05	0	1	1.18616	0.543171
239787919-SSDnVSVTVLR-291	239787919	SSDnVSVTVLR	0	2.4034e-05	0	7.44764e-05	0	1	0	3.09879
239787919-RPAPPAAVLGcYLFncTAR-164	239787919	RPAPPAAVLGcYLFncTAR	0	0	0	0.000106868	0	0	0	106.868
238624149-KnASNMEYR-81	238624149	KnASNMEYR	0	5.7663e-05	4.70649e-05	5.57705e-05	0	1	0.816207	0.967181
238624149-AnATIEVK-113	238624149	AnATIEVK	4.59233e-05	3.12229e-05	2.69149e-05	0	1	0.679893	0.586085	0
237648961-QnVTEFPIIK-455	237648961	QnVTEFPIIK	5.49775e-05	0	0	0	1	0	0	0
23238208-SnVTLTLR-265	23238208	SnVTLTLR	0	2.10363e-06	0	0	0	1	0	0
23238208-nSTcLDDSWIHPR-54	23238208	nSTcLDDSWIHPR	0	3.00615e-05	1.61607e-05	3.83864e-05	0	1	0.537588	1.27693
231563300-NLnMSR-240	231563300	NLnMSR	0	0	0	4.43293e-05	0	0	0	44.3293
23111005-VDLEDFEnNTAYAK-137	23111005	VDLEDFEnNTAYAK	7.53e-05	0	0	0	1	0	0	0
23110960-YRPEnSVAnDTGFTVVAPGK-221	23110960	YRPEnSVAnDTGFTVVAPGK	0.000719632	0.000102207	5.95613e-05	0	1	0.142027	0.0827662	0
23110955-YLWSEPQncSATK-101	23110955	YLWSEPQncSATK	0.00193344	0	0.000576671	0	1	0	0.298262	0
23110955-INAHNNGnHTFK-72	23110955	INAHNNGnHTFK	4.15401e-05	5.90964e-05	0	0	1	1.42263	0	0
229093316-SDLNPAnGSYPFQALR-515	229093316	SDLNPAnGSYPFQALR	0.00043264	4.4287e-05	0.000110644	0	1	0.102365	0.255742	0
229093316-nQSLVQDMDSMVR-465	229093316	nQSLVQDMDSMVR	0.000140999	2.26395e-05	0	0.000100098	1	0.160565	0	0.709915
229093316-HPDAVAWAnLTNAIR-88	229093316	HPDAVAWAnLTNAIR	0.000159771	4.74558e-06	3.07728e-05	5.0885e-05	1	0.0297024	0.192606	0.318487
229091322-RnQSLVQDMDSMVR-433	229091322	RnQSLVQDMDSMVR	0	9.65324e-06	0	0	0	1	0	0
22902130-RQDVnITVATVPSWLK-405	22902130	RQDVnITVATVPSWLK	0.000168249	0	0	0	1	0	0	0
22902130-QDVnITVATVPSWLK-405	22902130	QDVnITVATVPSWLK	2.00282e-05	0	0	0	1	0	0	0
22902130-DGTPLSDGQSnHTVSSK-175	22902130	DGTPLSDGQSnHTVSSK	0.000978819	0	0	0	1	0	0	0
22749415-TILVDNNTWnNTHISR-548	22749415	TILVDNNTWnNTHISR	0	7.68739e-06	2.24482e-05	4.96583e-05	0	1	2.92013	6.45972
227430303-TASnLTVSVLEAEGVFEK-68	227430303	TASnLTVSVLEAEGVFEK	0	0.000304775	0.000823062	0.000322501	0	1	2.70056	1.05816
227430303-nVSTNVFFK-260	227430303	nVSTNVFFK	9.04994e-05	0.000393722	0.000715114	0	1	4.35055	7.90187	0
227430303-InYTVPqSGTFK-342	227430303	InYTVPqSGTFK	0.000910728	0.00204838	0.00227626	0	1	2.24917	2.49939	0
227430303-HLnGTITAK-170	227430303	HLnGTITAK	0.000204438	0.000803288	0.00073758	0.000978488	1	3.92926	3.60785	4.78624
227430301-TQDEILFSnSTR-118	227430301	TQDEILFSnSTR	0	0.000970792	0.000872923	0.00163166	0	1	0.899187	1.68075
227430301-nYTEYWSGSNSGNQK-397	227430301	nYTEYWSGSNSGNQK	0	0.000307535	0.00106188	0	0	1	3.45287	0
227430301-InGSAnFSFNDEEMK-291	227430301	InGSAnFSFNDEEMK	0	0	0	5.09556e-06	0	0	0	5.09556
226371643-VPLQSAHLYYnVTEK-540	226371643	VPLQSAHLYYnVTEK	0.000164629	0.000246235	0.000301847	3.24789e-05	1	1.4957	1.8335	0.197285
226371643-LLnGSQR-467	226371643	LLnGSQR	0	0.000191092	6.77971e-05	0	0	1	0.354788	0
226054871-EIFVAnGTQGK-50	226054871	EIFVAnGTQGK	0.000254998	8.04661e-05	0.000122264	0	1	0.315556	0.479471	0
225637524-EDNPDKNPEAPLnVSR-93	225637524	EDNPDKNPEAPLnVSR	0.000107363	6.31755e-05	6.7103e-05	0.000187871	1	0.58843	0.62501	1.74987
225637520-HPScWNLVnGTVVPLGEMR-143	225637520	HPScWNLVnGTVVPLGEMR	0	1.99113e-05	6.55608e-06	1.29771e-05	0	1	0.329264	0.651745
22538442-nYTLWR-184	22538442	nYTLWR	0	0.000118219	0.00017789	0.000150537	0	1	1.50474	1.27337
224994199-YILAQYnTTK-211	224994199	YILAQYnTTK	0.000747724	0	0	0	1	0	0	0
224994199-VLNSIGSDIDnVTQR-386	224994199	VLNSIGSDIDnVTQR	0	0	5.87541e-06	2.6182e-05	0	0	1	4.45621
224994199-TLLnETPEQIK-197	224994199	TLLnETPEQIK	2.86037e-05	0	0	0	1	0	0	0
224994199-EALENMnSTLK-265	224994199	EALENMnSTLK	0.000708848	0	0	0	1	0	0	0
224994173-VWcLGnETR-784	224994173	VWcLGnETR	0.00236588	0.000870402	0.00067655	0.000517154	1	0.367898	0.285962	0.218589
224994173-NYLGEAVSHnASLEVAILR-121	224994173	NYLGEAVSHnASLEVAILR	0	0	2.63578e-05	4.85709e-05	0	0	1	1.84275
224586817-nDTLQEAK-786	224586817	nDTLQEAK	0	0	0	4.4399e-05	0	0	0	44.399
224586817-LnLTTDPK-165	224586817	LnLTTDPK	0.000272454	0.000122467	0.000136174	0.000268807	1	0.449496	0.499806	0.986613
224586817-GnITEYQcHQYITK-210	224586817	GnITEYQcHQYITK	0.000570413	0	0.000191204	0	1	0	0.335203	0
223633991-MTGSGIYAPnSSR-283	223633991	MTGSGIYAPnSSR	7.02801e-05	0.000137545	0.000323449	0.000224701	1	1.95709	4.60228	3.19722
223633991-LTGVAGnYTVcQK-353	223633991	LTGVAGnYTVcQK	0	6.56957e-05	0.000155835	6.19653e-05	0	1	2.37207	0.943217
223468595-TAADTTGLQPILNQFTPAnISR-569	223468595	TAADTTGLQPILNQFTPAnISR	0	6.73994e-05	0	6.30585e-05	0	1	0	0.935595
223468595-nMTISR-508	223468595	nMTISR	0	0	0	2.08537e-05	0	0	0	20.8537
223468595-ISSLQTTEKnDTVAGQGER-828	223468595	ISSLQTTEKnDTVAGQGER	1.7592e-05	6.94286e-05	6.42155e-05	8.33192e-05	1	3.9466	3.65026	4.73619
223468595-ENQnHSYSLK-899	223468595	ENQnHSYSLK	0.00018254	7.03417e-05	0	0	1	0.385349	0	0
223468595-AnTTQPGIVEGGQVLK-28	223468595	AnTTQPGIVEGGQVLK	0.000367405	0	0	0	1	0	0	0
223029510-YSAHSSHVTNVSFTHnDSHLISTGGK-787	223029510	YSAHSSHVTNVSFTHnDSHLISTGGK	0	0.000370405	0	4.41327e-05	0	1	0	0.119147
222537759-EnSTDYLYPEQLK-305	222537759	EnSTDYLYPEQLK	0.00046596	0.000278078	0.000242303	0	1	0.596784	0.520008	0
222144239-DGVHLGPNnR(T)-83	222144239	DGVHLGPNnR	1.18083e-05	0	0	0	1	0	0	0
22202611-RFANEYPnITR-522	22202611	RFANEYPnITR	8.73163e-05	0	0	0	1	0	0	0
221316762-VAWLnR(S)-70	221316762	VAWLnR	7.3024e-05	0	0	0	1	0	0	0
221316760-VTYQNHnK(T)-289	221316760	VTYQNHnK	0	0	0	6.1429e-06	0	0	0	6.1429
221316760-VPGnQTSTTLK-666	221316760	VPGnQTSTTLK	0.000166443	5.70822e-05	3.47758e-05	2.11076e-05	1	0.342955	0.208936	0.126816
221316760-GYnVTYWR-844	221316760	GYnVTYWR	0	0	1.39216e-05	2.53614e-05	0	0	1	1.82173
221316760-DLQAnDTGR-485	221316760	DLQAnDTGR	7.22621e-05	0	0	0	1	0	0	0
221316616-HIPGLIHnMTAR-319	221316616	HIPGLIHnMTAR	0	0.000843251	0.000487526	0.000844152	0	1	0.578151	1.00107
221316614-QGNnHTcTWK-354	221316614	QGNnHTcTWK	0.00011024	0.000175556	0	0	1	1.5925	0	0
221316593-YnASSFAK-546	221316593	YnASSFAK	0	0.00129973	0.000891879	0.000974657	0	1	0.686204	0.749892
221316593-InGTHAR-722	221316593	InGTHAR	0	0	0	1.64299e-05	0	0	0	16.4299
221316593-APKPVEMVEnSTDPHPIK-250	221316593	APKPVEMVEnSTDPHPIK	0.00042639	0.00131133	0.000887692	0.000396151	1	3.07542	2.08188	0.929083
221316575-nSTSIYFK-169	221316575	nSTSIYFK	0	2.21958e-05	3.26435e-05	0	0	1	1.47071	0
22095331-FINYnQTVSR-913	22095331	FINYnQTVSR	0	0	6.07648e-05	0	0	0	1	0
22035692-ETnFSLASGLEAK-59	22035692	ETnFSLASGLEAK	0	0	0	2.85747e-05	0	0	0	28.5747
219689110-AnFSGMSER-339	219689110	AnFSGMSER	0	4.87056e-06	0	0	0	1	0	0
218505805-LHNQLLPnVTTVER-160	218505805	LHNQLLPnVTTVER	6.87525e-06	0	8.40033e-05	0.000457229	1	0	12.2182	66.5036
217272890-nHSIFLADINQER-94	217272890	nHSIFLADINQER	0.00028758	0.000233727	0.00020102	0.00053239	1	0.812737	0.699005	1.85128
217272890-GInESYKK-109	217272890	GInESYKK	0.000195238	0	0	0	1	0	0	0
217272890-GInESYK-109	217272890	GInESYK	0.000383132	0	0	0	1	0	0	0
217272890-FLnDSIVDPVDSEWFGFYR-129	217272890	FLnDSIVDPVDSEWFGFYR	0	3.13882e-06	0	6.97312e-06	0	1	0	2.22157
21717810-IPGVPGSMPnASWTGNLR-316	21717810	IPGVPGSMPnASWTGNLR	0.000148273	0	1.08047e-05	6.17889e-05	1	0	0.0728704	0.416724
21717810-AALSnASLLAEAcHQIFEGK-41	21717810	AALSnASLLAEAcHQIFEGK	0.000375151	3.29168e-05	6.75389e-05	8.21147e-05	1	0.0877427	0.180031	0.218884
21686977-WNRGnESLPER-262	21686977	WNRGnESLPER	0.000128469	0	0	0	1	0	0	0
21686977-QTLFFnGTR-67	21686977	QTLFFnGTR	0.000102996	1.77702e-05	9.77101e-05	5.25788e-05	1	0.172533	0.948679	0.510494
21686977-GnESLPER-262	21686977	GnESLPER	0.000152971	2.37445e-05	2.95058e-05	0	1	0.155223	0.192885	0
21536468-VAcTSSQGPSSWTHWLPVETPEGVPLGPPEnISATR-339	21536468	VAcTSSQGPSSWTHWLPVETPEGVPLGPPEnISATR	0	6.60145e-05	0	0	0	1	0	0
21536468-TVAANTPFnLScQAQGPPEPVDLLWLQDAVPLATAPGHGPQR-157	21536468	TVAANTPFnLScQAQGPPEPVDLLWLQDAVPLATAPGHGPQR	0	0	0	3.97787e-05	0	0	0	39.7787
21536468-SLHVPGLnK(T)-198	21536468	SLHVPGLnK	0.000384676	0.00126177	0.000711469	0.000794226	1	3.28009	1.84953	2.06467
21536468-nGSQAFVHWQEPR-345	21536468	nGSQAFVHWQEPR	0	9.041e-05	6.40136e-05	0	0	1	0.708037	0
21536376-TLnSTSPFPSK-244	21536376	TLnSTSPFPSK	1.699e-05	1.97671e-05	2.41237e-05	0	1	1.16346	1.41988	0
21489959-EnISDPTSPLR-71	21489959	EnISDPTSPLR	0	0	8.00428e-06	0	0	0	1	0
21450775-HLnASNPTEPATIIFTAAR-286	21450775	HLnASNPTEPATIIFTAAR	0	5.39293e-06	0	4.13714e-05	0	1	0	7.67141
214010220-DVnYTQIVVDR-419	214010220	DVnYTQIVVDR	0	6.26798e-06	0	0	0	1	0	0
214010220-AAnYTSSLNLPDK-379	214010220	AAnYTSSLNLPDK	0.000133371	0	0	0	1	0	0	0
214010183-RnQSLSLLYK-485	214010183	RnQSLSLLYK	0.00236621	0	0.0039259	0	1	0	1.65916	0
21361787-VnLSAPLLPK-184	21361787	VnLSAPLLPK	3.21277e-06	0	0	0	1	0	0	0
21361444-WSITDGYVPILGnK(T)-98	21361444	WSITDGYVPILGnK	0	0	5.32762e-06	0	0	0	1	0
21361444-RPQEFVnR(T)-173	21361444	RPQEFVnR	4.38499e-05	0	0	0	1	0	0	0
21361302-FLnDTMAVYEAK-157	21361302	FLnDTMAVYEAK	7.18803e-05	3.05507e-05	2.10293e-05	2.63988e-05	1	0.425022	0.29256	0.36726
21361116-RGQFESVAPSQnFSDSSESDTHPFVIAK-1442	21361116	RGQFESVAPSQnFSDSSESDTHPFVIAK	0	0	3.65919e-05	0	0	0	1	0
21265058-GAEYVISPLPnASAPAAQR-141	21265058	GAEYVISPLPnASAPAAQR	0	0	9.73774e-05	0.000106851	0	0	1	1.09729
21264602-VWQGHAnASFcPHGYGcR-1330	21264602	VWQGHAnASFcPHGYGcR	0	0.000111439	4.7143e-05	0.000267283	0	1	0.423039	2.39847
21264602-VFDLQQNLGSVnVSTGcAPALQAQTPGLGPR-3287	21264602	VFDLQQNLGSVnVSTGcAPALQAQTPGLGPR	0	0.000169489	0	0.00014827	0	1	0	0.874802
21264602-TLSELMSQTGHLGLAnASAPSGEQLLR-2303	21264602	TLSELMSQTGHLGLAnASAPSGEQLLR	0	0.000127569	0.000298925	0.000309274	0	1	2.34325	2.42437
21264602-RLnTTGVSAGcTADLLVGR-3107	21264602	RLnTTGVSAGcTADLLVGR	0	2.6713e-05	1.76754e-05	3.90989e-05	0	1	0.661679	1.46366
21264602-LVGGPVAGGDPnQTIR-95	21264602	LVGGPVAGGDPnQTIR	0.000834404	0	0.000911185	0	1	0	1.09202	0
21264602-LnTTGVSAGcTADLLVGR-3107	21264602	LnTTGVSAGcTADLLVGR	0	0.000106434	0.000112337	0.000253011	0	1	1.05546	2.37717
21264602-LnASIADLQSQLR-2209	21264602	LnASIADLQSQLR	0.000222139	1.41002e-05	0.00152996	0.00110037	1	0.0634748	6.88739	4.95351
21264602-GInASSMAWAR-2196	21264602	GInASSMAWAR	0	0.000212713	0.000835876	0.000878888	0	1	3.9296	4.13181
21264602-DnATLQATLHAAR-2423	21264602	DnATLQATLHAAR	0	0.000421662	0.000554165	0.000683641	0	1	1.31424	1.6213
21264602-cEIcAPGFYGNALLPGncTR-2019	21264602	cEIcAPGFYGNALLPGncTR	1.54319e-05	5.83247e-05	5.10774e-05	0	1	3.77949	3.30985	0
21264602-AQQLLAnSTALEEAMLQEQQR-2568	21264602	AQQLLAnSTALEEAMLQEQQR	0	0.000373001	0.000341987	0.000180309	0	1	0.916853	0.4834
21264359-SGAVnSSAAR-533	21264359	SGAVnSSAAR	0	0	0	2.00492e-05	0	0	0	20.0492
21264359-NnLTTYK-385	21264359	NnLTTYK	0.00101764	0	0	0	1	0	0	0
21264359-MLNnNTGIYTcSAQGVWMNK-407	21264359	MLNnNTGIYTcSAQGVWMNK	0.000103793	0	0	0	1	0	0	0
21237748-YHQPGHEAVTSAVDQLQQEFHccGSnNSQDWR-159	21237748	YHQPGHEAVTSAVDQLQQEFHccGSnNSQDWR	0	0	0	0.000170773	0	0	0	170.773
211904152-NVNFEDPASAcDSINAWVKnETR-159	211904152	NVNFEDPASAcDSINAWVKnETR	0	3.85845e-05	0.000147684	1.6864e-05	0	1	3.82755	0.437067
211904152-nASEIEVPFVTR-118	211904152	nASEIEVPFVTR	0.00200445	0.0112703	0.029669	0.018725	1	5.62263	14.8016	9.3417
21166382-SGGnATLQVDSWPVNER-190	21166382	SGGnATLQVDSWPVNER	0	9.92156e-05	0	4.00405e-05	0	1	0	0.40357
209954788-DHLLLPAISHnK(T)-607	209954788	DHLLLPAISHnK	4.25979e-05	0	0	0	1	0	0	0
209915573-EQnYSDDVLANMISEPR-515	209915573	EQnYSDDVLANMISEPR	0	0	9.67413e-05	0.000104769	0	0	1	1.08299
209862839-GPYTLQGLLGcELGPDnTSVPTAK-125	209862839	GPYTLQGLLGcELGPDnTSVPTAK	7.43294e-05	0	2.01864e-05	2.39745e-05	1	0	0.271581	0.322544
209447096-TTnSSAADPR-676	209447096	TTnSSAADPR	0	0	0	2.25233e-05	0	0	0	22.5233
209447096-TLnSSGLPFGSYTFEK-248	209447096	TLnSSGLPFGSYTFEK	0.000137754	0	9.54005e-05	4.75679e-05	1	0	0.692543	0.345311
209447096-nNSMcTTMR-573	209447096	nNSMcTTMR	0	0	0	1.18996e-05	0	0	0	11.8996
209447096-NnISLVK-851	209447096	NnISLVK	0.000191874	2.33362e-05	1.10305e-05	0	1	0.121623	0.0574885	0
209447096-nFTSVHLSYVELK-462	209447096	nFTSVHLSYVELK	7.58941e-05	0	1.77401e-05	3.51078e-06	1	0	0.233748	0.0462589
209447096-HPScVnVSK-917	209447096	HPScVnVSK	0.00108698	6.56728e-05	1.23583e-05	0	1	0.0604177	0.0113694	0
209447096-GDPSVISVnGTDFTFR-1171	209447096	GDPSVISVnGTDFTFR	0	0	9.61447e-05	0	0	0	1	0
209447096-FDTHEYRnESR-292	209447096	FDTHEYRnESR	0	4.49878e-05	1.39893e-05	1.02061e-05	0	1	0.310959	0.226864
209413730-VEDEGnYTcLFVTFPQGSR-120	209413730	VEDEGnYTcLFVTFPQGSR	0.000214142	0.000266511	0.00133459	0.00111886	1	1.24455	6.23227	5.22486
208973262-IncSWFIR-56	208973262	IncSWFIR	0	3.98468e-05	8.34773e-05	0	0	1	2.09496	0
208022658-NNVITLnITGK-333	208022658	NNVITLnITGK	0.000416466	0.000108822	6.78446e-05	4.98616e-05	1	0.261298	0.162905	0.119725
206725547-IEVLHRPEncSK-45	206725547	IEVLHRPEncSK	2.83362e-05	0	0	0	1	0	0	0
205830426-GnVTQHVQGHR-77	205830426	GnVTQHVQGHR	0.000166306	0	6.67381e-06	0	1	0	0.0401297	0
205360958-nETHSIcTAcDEScK-190	205360958	nETHSIcTAcDEScK	7.5149e-05	9.92899e-06	1.59117e-05	1.50114e-05	1	0.132124	0.211736	0.199755
205277383-GTGnDTVLNVALLNVISNQEcNIK-629	205277383	GTGnDTVLNVALLNVISNQEcNIK	4.0785e-05	0	0	0	1	0	0	0
205277383-GTAnTTTAGVPcQR-310	205277383	GTAnTTTAGVPcQR	0	2.12828e-05	0	8.0536e-05	0	1	0	3.78408
20336246-TcTEFHncTEcR-752	20336246	TcTEFHncTEcR	0	0.000249361	0.000133883	0.000293355	0	1	0.536904	1.17642
20302038-InVTTLKDDGDISK-46	20302038	InVTTLKDDGDISK	4.35679e-05	1.50656e-05	2.47817e-05	0	1	0.345796	0.568807	0
20302038-InVTTLK-46	20302038	InVTTLK	9.42345e-06	0	0	0	1	0	0	0
20302038-HSnYTLPLEESMLYSISR-166	20302038	HSnYTLPLEESMLYSISR	0	2.74426e-06	0	0	0	1	0	0
20270339-LGQAPANWYnDTYPLSPPQR-88	20270339	LGQAPANWYnDTYPLSPPQR	0.000154166	0.000893101	0.00118734	0.000435804	1	5.79311	7.70168	2.82685
20149675-VQAInVSSR-202	20149675	VQAInVSSR	0	1.04863e-05	8.22269e-06	0	0	1	0.784136	0
20149540-RDPGAAVPGAAnASAQQPR-81	20149540	RDPGAAVPGAAnASAQQPR	0	0	0	3.91697e-05	0	0	0	39.1697
20149540-DPGAAVPGAAnASAQQPR-81	20149540	DPGAAVPGAAnASAQQPR	0	4.39816e-05	4.44029e-05	0.00010139	0	1	1.00958	2.30527
20127446-SnLTVLR-705	20127446	SnLTVLR	1.26062e-05	0	1.46047e-05	1.23523e-05	1	0	1.15853	0.97986
20127446-DcVEcLLLHSGKPDnQTcHSLcR-654	20127446	DcVEcLLLHSGKPDnQTcHSLcR	0	2.18925e-05	4.97691e-05	0	0	1	2.27334	0
19923830-LQGLENWGQDPGVSAnASK-455	19923830	LQGLENWGQDPGVSAnASK	5.96915e-06	1.89095e-05	0	1.00358e-05	1	3.16787	0	1.68129
19923669-EASIVGEnETYPR-608	19923669	EASIVGEnETYPR	1.20476e-05	0	7.56057e-05	0	1	0	6.27558	0
19923281-DAAALTnR(S)-464	19923281	DAAALTnR	0	7.33168e-06	0	0	0	1	0	0
19923106-HAnWTLTPLK-253	19923106	HAnWTLTPLK	0	7.26182e-05	4.01591e-05	0	0	1	0.553017	0
19743848-IADTnITSIPQGLPPSLTELHLDGNK-102	19743848	IADTnITSIPQGLPPSLTELHLDGNK	1.82669e-05	0.000110657	0.000114212	0.000103019	1	6.05779	6.25241	5.63964
19743823-ScGEcIQAGPNcGWcTnSTFLQEGMPTSAR-50	19743823	ScGEcIQAGPNcGWcTnSTFLQEGMPTSAR	0	2.28489e-05	6.53776e-05	0	0	1	2.86131	0
19743823-NPcTSEQncTSPFSYK-212	19743823	NPcTSEQncTSPFSYK	0.00103519	0.000361721	0.000820244	0.00032765	1	0.349426	0.792363	0.316513
19743823-KEnSSEIcSNNGEcVcGQcVcR-520	19743823	KEnSSEIcSNNGEcVcGQcVcR	0	2.00859e-05	0	0	0	1	0	0
19743823-KDTcTQEcSYFnITK-669	19743823	KDTcTQEcSYFnITK	0.000197993	0	8.63186e-05	0	1	0	0.435967	0
19743823-DTcTQEcSYFnITK-669	19743823	DTcTQEcSYFnITK	8.91804e-05	0	4.87256e-05	0	1	0	0.546372	0
19743823-cHEGnGTFEcGAcR-481	19743823	cHEGnGTFEcGAcR	0	0.000116313	0.000141135	6.55482e-05	0	1	1.21341	0.563548
197382758-YHVLHInTTK-108	197382758	YHVLHInTTK	4.23496e-05	0	4.59228e-06	1.59794e-05	1	0	0.108438	0.377321
197333800-QFNDPDnITEcLQR-346	197333800	QFNDPDnITEcLQR	0	3.01414e-05	0	2.74987e-05	0	1	0	0.912323
197100230-YHGFLnTSYHR-92	197100230	YHGFLnTSYHR	0	1.59012e-05	0	2.59718e-05	0	1	0	1.63332
194578885-nVTYGTYLDDPDPDDGFNYK-131	194578885	nVTYGTYLDDPDPDDGFNYK	6.2172e-05	0	0.000178056	0	1	0	2.86394	0
194328712-DVLnFTcEPK-137	194328712	DVLnFTcEPK	0	0	0	4.16749e-06	0	0	0	4.16749
194306539-mYHInETR-185	194306539	mYHInETR	7.40977e-05	1.29857e-05	0	4.73209e-05	1	0.175251	0	0.638628
194097442-nLQTnETR-869	194097442	nLQTnETR	0	0.000298883	1.62884e-05	0	0	1	0.0544975	0
194097398-VGEEYQELQLDGFDNESSnK(T)-113	194097398	VGEEYQELQLDGFDNESSnK	0	0	3.46088e-05	1.96765e-05	0	0	1	0.568539
194097398-SDFSQTMLFQAnTTR-444	194097398	SDFSQTMLFQAnTTR	0	0	0	5.7397e-05	0	0	0	57.397
194018472-VVGVPYQGnATALFILPSEGK-262	194018472	VVGVPYQGnATALFILPSEGK	0.00992563	0.000336901	0.000548182	0.00219963	1	0.0339425	0.0552289	0.221611
194018472-VLPSLGISNVFTSHADLSGISnHSNIQVSEMVHK-338	194018472	VLPSLGISNVFTSHADLSGISnHSNIQVSEMVHK	0.000486192	0	0	1.55337e-05	1	0	0	0.0319497
192448443-YHYnGTLLDGTSFDTSYSK-182	192448443	YHYnGTLLDGTSFDTSYSK	2.62906e-05	0	0.000211485	0	1	0	8.04414	0
192448443-YHYnGTFEDGKK-70	192448443	YHYnGTFEDGKK	0.0003199	0.000168122	3.54202e-05	0	1	0.525544	0.110723	0
192448443-YHYnGTFEDGK-70	192448443	YHYnGTFEDGK	0.00026542	0.00074508	0.000392174	0.000153512	1	2.80717	1.47756	0.578375
192448443-YHYnGSLMDGTLFDSSYSR-294	192448443	YHYnGSLMDGTLFDSSYSR	0	0.000213827	0.00021803	8.56855e-05	0	1	1.01966	0.400724
192448443-YHYncSLLDGTQLFTSHDYGAPQEATLGANK-407	192448443	YHYncSLLDGTQLFTSHDYGAPQEATLGANK	3.17644e-05	0.000275108	0.000286477	0.000103769	1	8.6609	9.01882	3.26685
192448443-ITIPPHLAYGEnGTGDK-352	192448443	ITIPPHLAYGEnGTGDK	0	0	1.3946e-05	0	0	0	1	0
190194386-IVDVnLTSEGK-174	190194386	IVDVnLTSEGK	0.000280573	0	0	0	1	0	0	0
189491647-LVGPSSVVcLPnGTWTGEQPHcR-124	189491647	LVGPSSVVcLPnGTWTGEQPHcR	0	1.86443e-05	0	2.63035e-05	0	1	0	1.41081
189458817-QNNGAFnETLFR-727	189458817	QNNGAFnETLFR	2.08171e-05	7.02322e-05	0.000475955	0.000339389	1	3.37377	22.8637	16.3034
189458817-KQNnGAFnETLFR-727	189458817	KQNnGAFnETLFR	0.000402535	5.43036e-05	0.000606888	0	1	0.134904	1.50766	0
189458817-KDFEDLYTPVnGSIVIVR-251	189458817	KDFEDLYTPVnGSIVIVR	0	0.000251596	0.000610538	0.000259048	0	1	2.42666	1.02962
189458817-DFEDLYTPVnGSIVIVR-251	189458817	DFEDLYTPVnGSIVIVR	0.000143535	0.000231613	0.00100265	0.000588577	1	1.61363	6.98536	4.10057
189217428-LnYTK-837	189217428	LnYTK	0	2.53006e-05	0	0	0	1	0	0
189217428-IESINQQLLPLGnISDNMDR-700	189217428	IESINQQLLPLGnISDNMDR	0	2.80401e-05	3.80401e-05	2.84447e-05	0	1	1.35663	1.01443
189217425-TVRPQcEVcETHSFSFHPMAGcEGcncSR-1357	189217425	TVRPQcEVcETHSFSFHPMAGcEGcncSR	0	0	2.1224e-05	4.56001e-05	0	0	1	2.14851
189217425-TFnLnTTEVEPcR-2528	189217425	TFnLnTTEVEPcR	0.00205957	0	0.00095641	0	1	0	0.464374	0
189217425-nFTFSHTLR-242	189217425	nFTFSHTLR	6.99932e-06	7.57835e-05	0.00013803	0	1	10.8273	19.7205	0
189217425-nASGDELVR-2106	189217425	nASGDELVR	0	2.5316e-05	1.88996e-05	0	0	1	0.746546	0
189217425-LnDTVGVTK-2695	189217425	LnDTVGVTK	0	0	8.62903e-06	0	0	0	1	0
189217425-KIESINQQLLPLGnISDNMDR-2309	189217425	KIESINQQLLPLGnISDNMDR	0	2.39346e-05	2.43009e-05	6.46492e-05	0	1	1.01531	2.70108
189217425-FnISTPAFR-2672	189217425	FnISTPAFR	1.26685e-05	8.48045e-05	0.000176345	0.000222538	1	6.69411	13.9199	17.5662
189217425-EVIDTnLTTLR-2209	189217425	EVIDTnLTTLR	2.12001e-05	0	0.000233174	0	1	0	10.9987	0
189217425-ERFnISTPAFR-2672	189217425	ERFnISTPAFR	0	0	8.07189e-05	4.56977e-05	0	0	1	0.566134
189217425-EGSLPGnSTISIR-3041	189217425	EGSLPGnSTISIR	5.23476e-05	0.000178354	0.000423021	0.000178049	1	3.40711	8.081	3.40128
189181666-SAEGTFFInK(T)-157	189181666	SAEGTFFInK	0.00287297	0.00229805	1.13667e-05	5.81895e-06	1	0.799888	0.00395642	0.00202542
189163485-MDPPcTnTTAASTYLNNPYVR-333	189163485	MDPPcTnTTAASTYLNNPYVR	0	0.000519428	9.46973e-05	0.000429152	0	1	0.182311	0.826201
189163485-FYATnDTEVAQSNFEALQDFFR-145	189163485	FYATnDTEVAQSNFEALQDFFR	0	5.02026e-06	0	1.29939e-05	0	1	0	2.58829
189083844-VTTYcnETMTGWVHDVLGR-119	189083844	VTTYcnETMTGWVHDVLGR	0	0.000218094	0.000332887	0.000687245	0	1	1.52635	3.15114
189083844-ILTnNSQTPILSPQEVVScSQYAQGcEGGFPYLIAGK-276	189083844	ILTnNSQTPILSPQEVVScSQYAQGcEGGFPYLIAGK	0	0	0.00028601	0	0	0	1	0
189083844-DVncSVMGPQEK-53	189083844	DVncSVMGPQEK	0.00763702	0.000931749	0.00249604	0.0054936	1	0.122004	0.326834	0.719338
189011550-TVLEnSTSYEEAK-253	189011550	TVLEnSTSYEEAK	0.00232718	0.00139513	0.000897491	0.000583371	1	0.599494	0.385656	0.250677
189011550-ILAPAYFILGGnQSGEGcVITR-280	189011550	ILAPAYFILGGnQSGEGcVITR	0	1.12889e-05	5.29169e-05	5.7025e-05	0	1	4.68752	5.05143
18860902-LGDVEVNAGQnATFQcIATGR-211	18860902	LGDVEVNAGQnATFQcIATGR	0	2.60997e-05	0.000125375	9.80294e-05	0	1	4.80369	3.75596
18860902-IAVDWESLGYnITR-416	18860902	IAVDWESLGYnITR	0	1.86111e-05	0.000358052	0.000803259	0	1	19.2386	43.1601
18860902-GPLANPIWnVTGFTGR-140	18860902	GPLANPIWnVTGFTGR	0	8.62822e-05	0.000372906	0.000197519	0	1	4.32193	2.28922
18860902-EnDTHcIDFSYLLYSQK-101	18860902	EnDTHcIDFSYLLYSQK	6.48156e-05	0	0	6.50001e-05	1	0	0	1.00285
18860902-APQHVVNHLPPYTnVSLK-462	18860902	APQHVVNHLPPYTnVSLK	0.0021757	0.00107101	0.00088785	0.000833819	1	0.492259	0.408075	0.383241
188497703-LIQPWnR(T)-126	188497703	LIQPWnR	6.58885e-05	0	0	0	1	0	0	0
18765694-nSTVMSR-685	18765694	nSTVMSR	0	0	0	2.98416e-05	0	0	0	29.8416
18765694-LDFIILnETK-520	18765694	LDFIILnETK	3.48382e-05	9.62234e-06	0	8.41966e-06	1	0.276201	0	0.241679
18765694-KLDFIILnETK-520	18765694	KLDFIILnETK	0.000824696	5.56024e-05	7.6327e-05	0.000170662	1	0.0674217	0.0925518	0.206939
18765694-IQnYSVMDIcDYDESSGR-321	18765694	IQnYSVMDIcDYDESSGR	8.60771e-05	0	0	3.11379e-05	1	0	0	0.361745
18765694-IPnNTQWVTWSPVGHK-150	18765694	IPnNTQWVTWSPVGHK	0	0	0.000149478	0	0	0	1	0
186910296-VVLHPnYSQVDIGLIK-182	186910296	VVLHPnYSQVDIGLIK	2.58477e-05	0	0	0	1	0	0	0
186910296-NLFLnHSEnATAK-152	186910296	NLFLnHSEnATAK	1.30182e-05	0	0	0	1	0	0	0
18497304-YILDFSLFAYPLPnVTK-368	18497288	DScQqGSNMTLIGEnGHSTDTLTGSGFR	0.000117579	0	0	0	1	0	0	0
18426875-FVAcQMELLHSnGSQR-146	18426875	FVAcQMELLHSnGSQR	0.000677893	0	0	0.00041554	1	0	0	0.612988
18426875-EAFSnFSSSTLTEVQAISTHGGSVGDK-78	18426875	EAFSnFSSSTLTEVQAISTHGGSVGDK	0.000196093	0	0	7.02522e-05	1	0	0	0.35826
17978489-LSAVNSIFLSHnNTK-360	17978489	LSAVNSIFLSHnNTK	3.30264e-05	5.011e-06	0	0	1	0.151727	0	0
178057341-HTGSGILSMAnAGPnTnGSqFFIcTAK-108	178057341	HTGSGILSMAnAGPnTnGSqFFIcTAK	9.81991e-05	0	0	4.91559e-05	1	0	0	0.500573
176866369-SnLSDLLEK-414	176866369	SnLSDLLEK	0.000148055	0	0	5.1379e-06	1	0	0	0.0347026
17136148-QPVSPVIHPPVSYnDTAPR-261	17149834	LANnTHQHVFDDLR	0.000565601	0	0	0	1	0	0	0
17136148-LnASLPALLLIR-170	17136148	QPVSPVIHPPVSYnDTAPR	0	6.11035e-05	9.8155e-06	4.55954e-05	0	1	0.160637	0.746198
170650661-MYnGSVPFEER-341	17136148	LnASLPALLLIR	0	0.000340884	0.00033726	0.00219464	0	1	0.989368	6.43809
170650661-MnASFSLK-285	170650661	MYnGSVPFEER	9.91574e-05	7.70082e-06	0	1.62288e-05	1	0.0776626	0	0.163668
169636415-VLnFTTK-324	170650661	MnASFSLK	3.96988e-05	0	0	0	1	0	0	0
169163387-AGPNTnGSQFFIcTAK-108	169636415	VLnFTTK	0.000284441	0	0	0	1	0	0	0
167857790-QDQcIYnTTYLnVQRENGTISR-93	167900484	ATDVLnK	8.35249e-05	0	0	0	1	0	0	0
167857790-QDQcIYnTTYLNVQR-93	167857790	QDQcIYnTTYLnVQRENGTISR	1.66005e-05	0	0	0	1	0	0	0
167857790-EnGTISR-103	167857790	QDQcIYnTTYLNVQR	6.62959e-07	0.000554844	0.000547333	0.0140578	1	836.921	825.59	21204.6
167857788-nITLTWR-234	167857790	EnGTISR	0	1.16852e-05	9.34563e-05	4.93323e-06	0	1	7.99786	0.422179
167857788-AQTLAMnVTNFWK-164	167857788	nITLTWR	0	1.00254e-05	4.71547e-06	2.88046e-05	0	1	0.470355	2.87318
167830475-VAYSnDSANWTEYQDPR-325	167857788	AQTLAMnVTNFWK	0	0	0	2.12362e-05	0	0	0	21.2362
167614504-VnASTTEPnSTVEQSALMR-1343	167830475	VAYSnDSANWTEYQDPR	0	0.000262134	0.000251083	0.000426092	0	1	0.957842	1.62548
167614504-VnASTTEPnSTVEQSALMR-1336	167614504	VnASTTEPnSTVEQSALMR	0	0.000266153	0.00186283	0.0012107	0	1	6.99909	4.5489
167614504-QADEDIQGTQNLLTSIESETAASEETLFnASQR-1643	167614504	QADEDIQGTQNLLTSIESETAASEETLFnASQR	0	0	4.64052e-05	0	0	0	1	0
167614504-MEMPSTPQQLQnLTEDIR-1542	167614504	MEMPSTPQQLQnLTEDIR	0.000211259	0.000246478	0.000738573	0.000311838	1	1.16671	3.49605	1.47609
167614504-LSDTTSQSnSTAK-1279	167614504	LSDTTSQSnSTAK	0.00294329	0	0.000365083	0	1	0	0.124039	0
167614504-KcVcNYLGTVQEHcnGSDcQcDK-1041	167614504	KcVcNYLGTVQEHcnGSDcQcDK	0	0	1.03214e-05	0	0	0	1	0
167614504-GTnYTVR-677	167614504	GTnYTVR	0	0.000432063	1.10652e-06	0	0	1	0.00256102	0
167614504-cVcnYLGTVQEHcnGSDcQcDK-1041	167614504	cVcnYLGTVQEHcnGSDcQcDK	0.000287326	0.000539673	0.000191529	0.000166699	1	1.87826	0.666591	0.580176
167466198-TELDLRPQGLELFEnTSAPYQLQTFVLPATPPQLVSPR-202	167466198	TELDLRPQGLELFEnTSAPYQLQTFVLPATPPQLVSPR	0	6.33486e-06	0	0	0	1	0	0
167466198-RDHHGAnFScR-183	167466198	RDHHGAnFScR	7.22322e-05	2.41251e-06	1.17888e-05	8.80053e-05	1	0.0333993	0.163206	1.21837
167466198-LNPTVTYGnDSFSAK-267	167466198	LNPTVTYGnDSFSAK	0.00389536	0.00120188	0.00287257	0.00367804	1	0.308542	0.737433	0.944213
167466198-DHHGAnFScR-183	167466198	DHHGAnFScR	0	0.000488781	0.000529384	0.000462309	0	1	1.08307	0.945839
167466198-DcPGnWTWPENSQQTPMcQAWGNPLPELK-406	167466198	DcPGnWTWPENSQQTPMcQAWGNPLPELK	0.000304161	0	0	0	1	0	0	0
167466198-AnLTVVLLR-145	167466198	AnLTVVLLR	0	0.000145755	0.000302938	0.000533551	0	1	2.0784	3.6606
167001141-SFDDHFQHLLnDSER-116	167001141	SFDDHFQHLLnDSER	0.000650573	0.00381355	0.0031961	0.00390692	1	5.86183	4.91274	6.00535
167001141-IcPQGYTccTSEMEENLAnR(S)-79	167001141	IcPQGYTccTSEMEENLAnR	0.000193749	0.000626405	0.000651268	0.000539903	1	3.23307	3.3614	2.78661
166795301-LLHALGGDDFLGMLnR(T)-196	166795301	LLHALGGDDFLGMLnR	3.04714e-05	0	0	0	1	0	0	0
166795301-GELnTSIFSSRPIDK-353	166795301	GELnTSIFSSRPIDK	7.50258e-05	0	0	0	1	0	0	0
166795299-VIEEFYnQTWVHR-45	166795299	VIEEFYnQTWVHR	0	2.91674e-05	0	0	0	1	0	0
166362713-EVYPWYnLTVEAK-442	166362713	EVYPWYnLTVEAK	0	1.46882e-05	3.42003e-05	0	0	1	2.32842	0
166295173-VGSTnVSTLVNVHFAPR-297	166295173	VGSTnVSTLVNVHFAPR	0	1.17127e-05	0	4.35688e-05	0	1	0	3.7198
166295173-IDGGPVILLQAGTPHnLTcR-140	166295173	IDGGPVILLQAGTPHnLTcR	0	0.000134911	0.000237671	0.000232867	0	1	1.76168	1.72608
166235138-nDTcPELPPPEWGWR-571	166235138	nDTcPELPPPEWGWR	0	0	1.53582e-05	0	0	0	1	0
166235138-LLAnSSmLGEGQVLR-177	166235138	LLAnSSmLGEGQVLR	2.84897e-05	2.60103e-05	0.000167351	0.00026178	1	0.912973	5.87408	9.18858
166235138-IVSPEPGGAVGPnLTcR-303	166235138	IVSPEPGGAVGPnLTcR	5.68888e-05	0.000546475	0.00102461	0.000663719	1	9.60602	18.0107	11.667
164519138-LGGWnITGPWAK-194	164519138	LGGWnITGPWAK	0	1.82381e-05	5.30121e-05	7.46088e-05	0	1	2.90667	4.09081
164519138-HLLEnSTASVSEAER-150	164519138	HLLEnSTASVSEAER	0	0.000130312	4.90931e-05	0	0	1	0.376736	0
164519138-FFnFSWR-523	164519138	FFnFSWR	0	0	0	1.40061e-05	0	0	0	14.0061
164519138-DYYLnK(T)-254	164519138	DYYLnK	7.15705e-05	1.95893e-05	0	7.2651e-06	1	0.273707	0	0.10151
164519138-AcMnETR-171	164519138	AcMnETR	0	0	3.37161e-05	3.41932e-05	0	0	1	1.01415
16445393-LSPEAAIKPnFTVR-537	16445393	LSPEAAIKPnFTVR	5.24964e-06	0	0	0	1	0	0	0
16418467-MFSQnDTR-325	16418467	MFSQnDTR	0.0061895	0.000202208	0.000117367	0.000563634	1	0.0326695	0.0189622	0.0910629
16418467-LPPGLLAnFTLLR-186	16418467	LPPGLLAnFTLLR	0	1.64992e-05	3.9923e-05	0.00020722	0	1	2.41969	12.5594
16418467-KLPPGLLAnFTLLR-186	16418467	KLPPGLLAnFTLLR	4.89864e-06	8.11141e-06	1.0642e-05	7.32303e-05	1	1.65585	2.17244	14.9491
16418467-DKMFSQnDTR-325	16418467	DKMFSQnDTR	8.61347e-05	0	0	0	1	0	0	0
160333222-nTTIFLK-62	160333222	nTTIFLK	4.20768e-05	0	0	0	1	0	0	0
160333222-LFQncSELFK-127	160333222	LFQncSELFK	9.5731e-05	0	0	0	1	0	0	0
160333222-EnGTnLTFIGDK-160	160333222	EnGTnLTFIGDK	0	4.52763e-06	0	0	0	1	0	0
160333222-EnGTnLTFIGDK-157	157694524	RGnISAVAVR	0	0	2.81926e-05	4.05356e-05	0	0	1	1.43781
157694524-RGnISAVAVR-155	157694524	INLnESMQVVSR	0	7.18439e-05	0	0	0	1	0	0
157694524-INLnESMQVVSR-500	157694524	AnFTIYDcSR	0	0.000359965	0.000269669	1.50008e-05	0	1	0.749153	0.041673
157694524-AnFTIYDcSR-696	157419150	WEPFGYnVTR	0	5.19996e-05	0.000142424	0.000145195	0	1	2.73895	2.79223
157419150-FIASFNVVnTTK-249	157419150	AVSSFDPEIDLSnQSGR	0	0	0	1.4314e-05	0	0	0	14.314
157419150-AVSSFDPEIDLSnQSGR-534	157388902	nNQTEcFNFIR	0	1.59546e-05	4.00612e-05	0	0	1	2.51096	0
157388902-KGTnFTHLVADR-419	157388902	KGTnFTHLVADR	0.000322012	1.45714e-05	4.08812e-05	2.54216e-05	1	0.0452512	0.126956	0.0789463
157388902-GTnFTHLVADR-419	157388902	GTnFTHLVADR	0.000130586	0.000113245	0.000110574	7.18812e-06	1	0.867201	0.846748	0.055045
157388902-GKNnQTEcFNFIR-106	157388902	GKNnQTEcFNFIR	8.3665e-05	0	2.92221e-05	0	1	0	0.349276	0
157388902-DPYcAWSVnTSR-522	157388902	DPYcAWSVnTSR	9.82415e-05	3.23046e-05	4.02161e-05	0.000117089	1	0.328828	0.409359	1.19185
157388900-QVALQTFGnQTTIIPAGGAGYK-259	157388900	QVALQTFGnQTTIIPAGGAGYK	5.00767e-05	3.77557e-05	0	0	1	0.753957	0	0
157384998-VLInNSLDEPR-1467	157384998	VLInNSLDEPR	0	0	8.12301e-05	8.64903e-06	0	0	1	0.106476
157384998-ncTTSMcTAEQFR-264	157384998	ncTTSMcTAEQFR	0	0	0	1.15744e-05	0	0	0	11.5744
157384998-ADLnGSNMETVIGR-1415	157384998	ADLnGSNMETVIGR	0	0	7.49436e-05	2.40063e-05	0	0	1	0.320325
157276593-LVHHnVTR-208	157276593	LVHHnVTR	2.04412e-05	0	0	3.82868e-05	1	0	0	1.87302
157266300-VPVTLALnNTLFLIEER-681	157266300	VPVTLALnNTLFLIEER	1.29633e-05	4.23323e-06	4.62055e-06	6.6698e-06	1	0.326555	0.356434	0.514514
157266300-nATLVNEADKLR-818	157266300	nATLVNEADKLR	0.000198273	3.80251e-05	0.000144561	2.2314e-05	1	0.191782	0.729103	0.112542
157266300-nATLVNEADK-818	157266300	nATLVNEADK	0	6.42504e-05	0	0	0	1	0	0
157266300-LnYTLSQGHR-128	157266300	LnYTLSQGHR	6.52762e-05	0	8.97358e-05	2.91724e-05	1	0	1.37471	0.446907
157266300-KLnYTLSQGHR-128	157266300	KLnYTLSQGHR	0.000127098	2.12276e-05	0	0	1	0.167018	0	0
157266300-GPSTPLPEDPNWnVTEFHTTPK-265	157266300	GPSTPLPEDPNWnVTEFHTTPK	0.000282306	0	0	7.73508e-05	1	0	0	0.273996
157266300-AEFnITLIHPK-234	157266300	AEFnITLIHPK	0	9.99704e-05	4.20742e-05	8.84809e-05	0	1	0.420866	0.885071
156523970-VcQDcPLLAPLnDTR-156	156523970	VcQDcPLLAPLnDTR	0.0417918	0.00147897	0.00271825	0.00760796	1	0.035389	0.0650428	0.182044
156523970-KVcQDcPLLAPLnDTR-156	156523970	KVcQDcPLLAPLnDTR	0.0145609	0	0.000230968	0.000636742	1	0	0.0158622	0.0437295
156523970-AALAAFNAQNnGSNFQLEEISR-176	156523970	AALAAFNAQNnGSNFQLEEISR	0.00664104	0.000105117	0.000596147	0.00302886	1	0.0158284	0.0897671	0.456081
156231037-LNAENnATFYFK-294	156231037	LNAENnATFYFK	0.000670596	0	4.76433e-05	0	1	0	0.0710462	0
156231037-ITYSIVQTncSK-205	156231037	ITYSIVQTncSK	0.00279124	0	0.000103699	0	1	0	0.0371517	0
156231037-HGIQYFNnNTQHSSLFMLNEVK-169	156231037	HGIQYFNnNTQHSSLFMLNEVK	0.000536261	0	0	0	1	0	0	0
154813204-GRPnITHAVPK-93	154813204	GRPnITHAVPK	0.000124967	7.71095e-05	4.94814e-06	0	1	0.617041	0.0395957	0
154146262-YLPVnSSLLTSDcSER-5186	154146262	YLPVnSSLLTSDcSER	0	0.00113746	0.000414696	0.000618101	0	1	0.364581	0.543406
154146262-VVTVAALGTnISIHKDEIGK-4145	154146262	VVTVAALGTnISIHKDEIGK	0.000166749	0.000166467	0.000139189	0.00010764	1	0.998307	0.834717	0.645521
154146262-VVTVAALGTnISIHK-4145	154146262	VVTVAALGTnISIHK	0	6.80171e-05	0	0	0	1	0	0
154146262-VITVQVAnFTLR-3719	154146262	VITVQVAnFTLR	7.26664e-05	0	0.000316116	0.000120896	1	0	4.35023	1.66371
154146262-NPNNDQVFPnGTLAPSIPIWGGSWR-4232	154146262	NPNNDQVFPnGTLAPSIPIWGGSWR	0	0.000418572	0.000773783	0.00110909	0	1	1.84863	2.64971
154146262-LLISSLSESPASVSILSQADnTSK-75	154146262	LLISSLSESPASVSILSQADnTSK	0	0.000153239	0.000138543	9.09949e-05	0	1	0.904093	0.593809
154146262-GLcVLSVGAnLTTFDGAR-5242	154146262	GLcVLSVGAnLTTFDGAR	0	1.79572e-05	0	6.76759e-06	0	1	0	0.376874
154146262-FDFQGTcEYLLSAPcHGPPLGAEnFTVTVANEHR-4513	154146262	FDFQGTcEYLLSAPcHGPPLGAEnFTVTVANEHR	0	2.12134e-05	0	0	0	1	0	0
153946395-VEAAqnLTLPGSLR-1392	153946395	VEAAqnLTLPGSLR	5.78363e-05	0	0.000291017	0	1	0	5.03174	0
153946395-nTTSYVLR-1034	153946395	nTTSYVLR	0	0.000102791	0.000156249	0.00034657	0	1	1.52006	3.3716
153946395-nLTVPGSLR-1301	153946395	nLTVPGSLR	0	0	0.000166263	0	0	0	1	0
153946395-LnWTAADQAYEHFIIQVQEANK-1093	153946395	LnWTAADQAYEHFIIQVQEANK	0	0	2.46833e-05	1.87449e-05	0	0	1	0.759415
153946395-LnWTAADNAYEHFVIQVQEVNK-1366	153946395	LnWTAADNAYEHFVIQVQEVNK	0	0	1.03365e-05	0	0	0	1	0
153946395-LLETVEYnISGAER-1485	153946395	LLETVEYnISGAER	0	0.000203752	0.000204291	0.000178879	0	1	1.00264	0.877922
153946395-GPncSEPEcPGNcHLR-184	153946395	GPncSEPEcPGNcHLR	0	5.85585e-05	0	0	0	1	0	0
153792495-LRAnQSWEDSNTDLVPAPAVR-70	153792495	LRAnQSWEDSNTDLVPAPAVR	0.00100508	0	0	7.33986e-06	1	0	0	0.00730279
153792495-AnQSWEDSNTDLVPAPAVR-70	153792495	AnQSWEDSNTDLVPAPAVR	0.00428139	0.000449741	0.00059275	0.0030344	1	0.105046	0.138448	0.708741
153792110-TFLnTTVEK-1080	153792110	TFLnTTVEK	0	0	7.17585e-06	0	0	0	1	0
153792095-SYGnISER-428	153792095	SYGnISER	0	9.79694e-06	8.39877e-06	0	0	1	0.857286	0
153791946-VnDSVPFHLGWnSTER-250	153791946	VnDSVPFHLGWnSTER	6.44772e-05	0	0	0	1	0	0	0
153791276-TGVNSGVMLMnMTR-247	153791276	TGVNSGVMLMnMTR	0	9.83608e-06	1.24102e-05	0	0	1	1.2617	0
153791276-ncSFEDDNIR-356	153791276	ncSFEDDNIR	0	2.79374e-05	3.62932e-05	0	0	1	1.29909	0
153791276-KFnSTQIAAMAPEHEEPR-206	153791276	KFnSTQIAAMAPEHEEPR	0.000142133	5.22593e-05	3.63493e-05	4.56293e-05	1	0.367678	0.255741	0.321032
153791276-FnSTQIAAMAPEHEEPR-206	153791276	FnSTQIAAMAPEHEEPR	0	2.92255e-05	0	0	0	1	0	0
153266841-VYKPSAGnNSLYR-162	153266841	VYKPSAGnNSLYR	0.00088577	0.00176349	0.00284425	0.0142796	1	1.99092	3.21104	16.1211
153266841-LGnWSAMPScK-253	153266841	LGnWSAMPScK	0.0396444	0.000214004	0.000226716	0	1	0.00539808	0.00571873	0
153266841-DTAVFEcLPQHAMFGnDTITcTTHGnWTK-193	153266841	DTAVFEcLPQHAMFGnDTITcTTHGnWTK	0.000150749	0.000247054	0	0	1	1.63884	0	0
153252201-YGEnNSLSVEGFR-67	153252201	YGEnNSLSVEGFR	0.000124162	0.000192112	0.000332967	0.000319121	1	1.54727	2.68172	2.5702
153252201-TnESVSEPR-241	153252201	TnESVSEPR	0	9.06746e-06	6.70393e-06	0	0	1	0.739339	0
153252201-NTNENPQEcFnASK-266	153252201	NTNENPQEcFnASK	0.000219878	0.000105107	7.35504e-05	0.000129212	1	0.478023	0.334505	0.587651
153252201-KTnESVSEPR-241	153252201	KTnESVSEPR	0	2.948e-05	3.26595e-05	5.70057e-05	0	1	1.10785	1.93371
153082696-GnETLHYETFGK-153	153082696	GnETLHYETFGK	8.46641e-06	0	7.00381e-05	0	1	0	8.27247	0
153082696-AAPAPQEATATFnSTADR-176	153082696	AAPAPQEATATFnSTADR	0	3.37058e-05	0.000101279	0	0	1	3.00479	0
153070262-SHTSPAInDTVIWDRPSR-539	153070262	SHTSPAInDTVIWDRPSR	0.0002963	0	0	0	1	0	0	0
153070262-nFSQVLENTSK-440	153070262	nFSQVLENTSK	4.12598e-05	0	0	0	1	0	0	0
153070262-MYncTTTHTLLDHcTFEK-258	153070262	MYncTTTHTLLDHcTFEK	0.00019324	0	0	0	1	0	0	0
15147240-MnVTWR-65	15147240	MnVTWR	0	6.81336e-06	5.73564e-06	2.81592e-05	0	1	0.841822	4.13294
15147240-DGSSVTGYnK(T)-275	15147240	DGSSVTGYnK	0	0	0	9.03811e-06	0	0	0	9.03811
15055535-SDDNLLnTSALGR-293	15055535	SDDNLLnTSALGR	0	9.49288e-05	0	0	0	1	0	0
150378452-YPncTGGAAGYIDR-433	150378452	YPncTGGAAGYIDR	0	7.96258e-06	0	0	0	1	0	0
150170672-GnQTALcGGGIQTR-450	150170672	GnQTALcGGGIQTR	0	0	6.99765e-06	0	0	0	1	0
149363636-TEAGAFEYVPDPTFEnFTGGVK-1099	149363636	TEAGAFEYVPDPTFEnFTGGVK	1.51993e-05	0	0	0	1	0	0	0
149363636-SInVTGQGFSLIQR-1002	149363636	SInVTGQGFSLIQR	0	2.2012e-05	8.60242e-06	2.34905e-05	0	1	0.390806	1.06717
149363636-ScVAVTSAQPQnmSR-528	149363636	ScVAVTSAQPQnmSR	0	0	0.000164158	0	0	0	1	0
149363636-ncSFQPER-844	149363636	ncSFQPER	0.000172634	0	1.50522e-05	0	1	0	0.0871915	0
149363636-LSHDAnETLPLHLYVK-733	149363636	LSHDAnETLPLHLYVK	0	0	7.70679e-05	0	0	0	1	0
149363636-ALSnISLR-127	149363636	ALSnISLR	0.000122799	3.73371e-05	3.40888e-05	5.20495e-05	1	0.30405	0.277598	0.423859
148743793-RcPDGFFSnETSSK-152	148743793	RcPDGFFSnETSSK	8.02512e-06	0	0	0	1	0	0	0
148743793-HTncSVFGLLLTQK-165	148743793	HTncSVFGLLLTQK	4.35385e-05	0	0	0	1	0	0	0
148743793-HIGHAnLTFEQLR-289	148743793	HIGHAnLTFEQLR	0.000138167	0	0	6.82261e-05	1	0	0	0.493793
148743793-GnATHDNIcSGNSESTQK-178	148743793	GnATHDNIcSGNSESTQK	0.000620334	0	0	0	1	0	0	0
148743793-cPDGFFSnETSSK-152	148743793	cPDGFFSnETSSK	0.000269205	0	0	0	1	0	0	0
148728162-YNATVYSqAAnGTEGQPQAIEFR-351	148728162	YNATVYSqAAnGTEGQPQAIEFR	0	0.000125344	0	0.00014649	0	1	0	1.1687
148728162-VSDnESSSnYTYK-396	148728162	VSDnESSSnYTYK	0	7.34639e-05	0	0	0	1	0	0
148728162-IHVAGETDSSNLnVSEPR-413	148728162	IHVAGETDSSNLnVSEPR	0	0.000261674	0.000231595	0.000184829	0	1	0.885051	0.70633
148728162-HGSnHTSTYDK-582	148728162	HGSnHTSTYDK	0	2.7e-05	0	0	0	1	0	0
148728160-TPEQGSnGTDGASQK-104	148728160	TPEQGSnGTDGASQK	6.44117e-05	0	0	0	1	0	0	0
148728160-SnDTAASEYK-142	148728160	SnDTAASEYK	0	0.000164883	0	0	0	1	0	0
148664205-LQGVPHVGAnVTLScQSPR-169	148664205	LQGVPHVGAnVTLScQSPR	0	5.48755e-05	0	9.49866e-05	0	1	0	1.73095
147900821-VYWNAPSSAPnHTQFLVTVVEK-138	147900821	VYWNAPSSAPnHTQFLVTVVEK	0	2.81369e-05	0	1.35576e-05	0	1	0	0.481843
14702169-cTSQHLLnR(T)-437	14702169	cTSQHLLnR	0	2.29593e-05	2.22234e-05	0	0	1	0.96795	0
146229333-YDREPAEFnLTK-182	146229333	YDREPAEFnLTK	0	2.91489e-06	1.44698e-05	0	0	1	4.96409	0
146229333-GEPAIFnLSITEAHESGPYK-89	146229333	GEPAIFnLSITEAHESGPYK	0	0	1.38825e-05	0	0	0	1	0
14589931-nISYTLLPPSSNVR-747	14589931	nISYTLLPPSSNVR	0	0	2.11213e-05	0	0	0	1	0
14589889-VDIIVAnLTVTDKDQPHTPAWNAVYR-402	14589889	VDIIVAnLTVTDKDQPHTPAWNAVYR	0	5.14086e-05	0	0	0	1	0	0
14589889-SnISILR-692	14589889	SnISILR	0	0.000286637	0.000621852	0.00074649	0	1	2.16948	2.6043
14589889-RnWTITR-651	14589889	RnWTITR	0	0	0.000747764	0.000393459	0	0	1	0.52618
14589889-DKnLSLR-190	14589889	DKnLSLR	0	0	2.12514e-06	0	0	0	1	0
145701025-VnSTELFHVDR-421	145701025	VnSTELFHVDR	0.000125043	4.72535e-05	4.39988e-05	7.67509e-06	1	0.377899	0.35187	0.0613797
145701025-GYQGDGISHcnR(T)-1048	145701025	GYQGDGISHcnR	3.37954e-05	0	2.07536e-05	0	1	0	0.614096	0
145701025-ALLTnVSSVALGSR-1204	145701025	ALLTnVSSVALGSR	0	0	2.36818e-05	0	0	0	1	0
145611428-VPSIHLLnR(T)-158	145611428	VPSIHLLnR	4.82403e-06	0	0	0	1	0	0	0
145580631-QTMIDFLQnHTEGSRPPAcPR-178	145580631	QTMIDFLQnHTEGSRPPAcPR	0	0.000228297	0.000300054	0.000451276	0	1	1.31431	1.97671
145580631-LGVSSVPScYLIYPnGSHGLINVVKPLR-266	145580631	LGVSSVPScYLIYPnGSHGLINVVKPLR	3.90178e-05	0	0	0	1	0	0	0
145309326-VnNTLSSQISR-1107	145309326	VnNTLSSQISR	0	0.00069694	0.00211825	0.00216136	0	1	3.03936	3.10122
145309326-VAAAnVSVTQPESTGDPNnMTLLAEEAR-1175	145309326	VAAAnVSVTQPESTGDPNnMTLLAEEAR	0	7.46349e-05	0	0	0	1	0	0
145309326-TLAGEnQTAFEIEELNR-1223	145309326	TLAGEnQTAFEIEELNR	0	0	0.000777753	0	0	0	1	0
145309326-TAnDTSTEAYNLLLR-1205	145309326	TAnDTSTEAYNLLLR	0	0.000580672	0.00344448	0.00232745	0	1	5.93188	4.00821
145309326-nISQDLEK-1241	145309326	nISQDLEK	0.000129264	0.000182323	0	0.000431578	1	1.41047	0	3.33874
145309326-LLnnLTSIK-650	145309326	LLnnLTSIK	0.00129843	0.000466909	0.000797693	0.000478361	1	0.359596	0.614354	0.368416
145309326-KIPAInQTITEANEK-1395	145309326	KIPAInQTITEANEK	0.00167887	0.00067618	0.000845069	9.34067e-05	1	0.402759	0.503355	0.0556366
145309326-IPAInQTITEANEK-1395	145309326	IPAInQTITEANEK	5.76549e-05	0.000280767	0.000367728	0	1	4.86978	6.37808	0
145309326-cDQcEENYFYnR(S)-1022	145309326	cDQcEENYFYnR	0.000744005	0.000594474	0.000890041	0.000694317	1	0.799019	1.19628	0.933215
145309304-ELSLLLDGLELnK(T)-2196	145309304	ELSLLLDGLELnK	0	8.03798e-07	0	0	0	1	0	0
14277677-VLDANDNAPVFnQSLYR-245	14277677	VLDANDNAPVFnQSLYR	0	0	3.60643e-05	0	0	0	1	0
14251209-GVTFnVTTVDTK-42	14251209	GVTFnVTTVDTK	0.000132521	0.000143221	0.000168279	7.07167e-05	1	1.08075	1.26983	0.533627
14249738-YEFcPFHnVTQHEQTFR-88	14249738	YEFcPFHnVTQHEQTFR	8.3458e-05	2.41303e-05	6.36651e-05	0	1	0.289132	0.76284	0
14249524-TMFnSTDIK-68	14249524	TMFnSTDIK	0	1.12046e-05	0	0	0	1	0	0
14149653-EERPLnASALK-64	14149653	EERPLnASALK	0.000482608	4.23883e-05	0.000227337	0	1	0.0878317	0.471059	0
14042970-YKPDTLAVAVEnGTGTDR-389	14042970	YKPDTLAVAVEnGTGTDR	0.000145714	0.00011416	0.000138842	5.04262e-05	1	0.783451	0.952834	0.346062
14042970-NTnSSnNFSR-116	14042970	NTnSSnNFSR	0	3.06352e-05	0	0	0	1	0	0
13899338-LQLDcRPLEGnSTVTGQPR-198	13899338	LQLDcRPLEGnSTVTGQPR	0.000352896	0	0	0.000198056	1	0	0	0.56123
13489087-LGVQDLFnSSK-298	13489087	LGVQDLFnSSK	0	3.70577e-05	3.08475e-05	1.07098e-05	0	1	0.832419	0.289004
13435366-nVTLHVPSK-34	13435366	nVTLHVPSK	0.000924988	0.000181237	0.000155222	0.000929285	1	0.195934	0.16781	1.00465
13435366-AnYTILK-392	13435366	AnYTILK	0.000284441	2.08245e-05	2.08612e-05	0	1	0.073212	0.0733409	0
13435366-AInDTAAR-629	13435366	AInDTAAR	0	0	3.92371e-05	4.71301e-05	0	0	1	1.20116
134152686-cYnSTGVDYR-315	134152686	cYnSTGVDYR	0	2.20639e-05	1.54866e-05	0	0	1	0.7019	0
13376115-HVYNnLTEEQK-74	13376115	HVYNnLTEEQK	0.000119908	0.000213648	0.000107332	0.000216419	1	1.78176	0.895115	1.80487
13375891-FMFMEEGAnK(T)-267	13375891	FMFMEEGAnK	0	3.4396e-06	0	0	0	1	0	0
13325064-FGSVLGnYScAAQGTQGGSK-1501	13325064	FGSVLGnYScAAQGTQGGSK	1.10047e-05	3.08845e-05	1.97046e-06	0	1	2.80648	0.179056	0
13273311-HLnSTDDADR-259	13273311	HLnSTDDADR	0	6.74883e-05	0	0	0	1	0	0
132566680-TLFAnGSIYPPNEGFcPcLESGIQnVSTcR-330	132566680	TLFAnGSIYPPNEGFcPcLESGIQnVSTcR	0	9.88963e-06	0	0	0	1	0	0
132566680-SnITFNNnDTVSFLEYR-108	132566680	SnITFNNnDTVSFLEYR	0	0	3.16409e-06	0	0	0	1	0
13194201-DLGnLTHLFLHGNR-179	13194201	DLGnLTHLFLHGNR	2.60005e-05	0	0	0	1	0	0	0
13186236-SPHRPILQAGLPAnK(T)-173	13186236	SPHRPILQAGLPAnK	2.39806e-05	0	0	3.33617e-06	1	0	0	0.13912
13112048-GnYTcVVENK-225	13112048	GnYTcVVENK	0.000346381	3.32027e-05	0	0	1	0.0958558	0	0
130484567-KPqnLSPEIEK-1372	130484567	KPqnLSPEIEK	0	1.7226e-05	0	0	0	1	0	0
126723295-TFLHYDcGnK(T)-68	126723295	TFLHYDcGnK	0	0	0	1.1081e-05	0	0	0	11.081
126012571-SLTQGSLIVGDLAPVnGTSQGK-3780	126012571	SLTQGSLIVGDLAPVnGTSQGK	0.000763511	0	0.000234427	0	1	0	0.307038	0
126012571-NQELEDNVHISPnGSIITIVGTRPSNHGTYR-3072	126012571	NQELEDNVHISPnGSIITIVGTRPSNHGTYR	0	0	0	4.68622e-05	0	0	0	46.8622
126012571-nLHQSnTSR-1755	126012571	nLHQSnTSR	0	0	1.30732e-05	2.79927e-05	0	0	1	2.14123
126012571-IQGEEIVFHDLnLTAHGISHcPTcR-3836	126012571	IQGEEIVFHDLnLTAHGISHcPTcR	0	0.000343653	0.000751816	0.000971219	0	1	2.18772	2.82616
126012571-GVnVTMPAQPGTPPLSSTQLQIDPSLHEFQLVDLSR-554	126012571	GVnVTMPAQPGTPPLSSTQLQIDPSLHEFQLVDLSR	0	5.12495e-05	7.56383e-05	0.000167525	0	1	1.47588	3.26882
126012571-ALVnFTR-89	126012571	ALVnFTR	0.00016258	0.000219021	0.000383394	0.000391683	1	1.34716	2.35819	2.40917
126012562-WTGHnVTVVQR-1511	126012562	WTGHnVTVVQR	0	0.00080299	0.000363911	0.00057333	0	1	0.453194	0.713994
126012562-WLcDGDNDcGNSEDESnATcSAR-928	126012562	WLcDGDNDcGNSEDESnATcSAR	0	9.4734e-05	6.58075e-05	1.57701e-05	0	1	0.694656	0.166467
126012562-THAnGSIK-2117	126012562	THAnGSIK	0	6.18395e-05	3.94466e-05	0	0	1	0.637887	0
126012562-TcVSncTASQFVcK-3333	126012562	TcVSncTASQFVcK	0	0	0.000176236	0	0	0	1	0
126012562-TcPLDEFQcnNTLcKPLAWK-3662	126012562	TcPLDEFQcnNTLcKPLAWK	0	0	0.000111707	0	0	0	1	0
126012562-RGSKDnATDSVPLR-2127	126012562	RGSKDnATDSVPLR	4.00652e-05	0	8.08397e-06	0	1	0	0.20177	0
126012562-QSGDVTcncTDGR-4364	126012562	QSGDVTcncTDGR	0	5.85171e-05	2.66794e-05	0	0	1	0.455925	0
126012562-MHLnGSNVQVLHR-3089	126012562	MHLnGSNVQVLHR	3.71282e-05	9.59802e-05	8.16113e-05	0.000130565	1	2.5851	2.19809	3.51659
126012562-LYWISSGnHTINR-1763	126012562	LYWISSGnHTINR	0	6.97562e-05	8.13486e-05	5.98834e-05	0	1	1.16618	0.858466
126012562-LTScATnASIcGDEAR-3788	126012562	LTScATnASIcGDEAR	5.07881e-05	1.26162e-05	0	0.000272042	1	0.248409	0	5.35641
126012562-LNLDGSnYTLLK-3048	126012562	LNLDGSnYTLLK	9.50299e-05	0	0.00020208	0	1	0	2.12648	0
126012562-LnGTDPIVAADSK-4075	126012562	LnGTDPIVAADSK	0.000153313	0	0	0	1	0	0	0
126012562-LnGSFR-1995	126012562	LnGSFR	0	0	9.88426e-06	1.56748e-05	0	0	1	1.58584
126012562-LHKDnTTcYEFK-1575	126012562	LHKDnTTcYEFK	4.50715e-05	1.77743e-05	0	2.70163e-05	1	0.394358	0	0.59941
126012562-KLNLDGSnYTLLK-3048	126012562	KLNLDGSnYTLLK	4.05975e-05	0	1.38365e-05	0	1	0	0.340821	0
126012562-IETILLnGTDRK-729	126012562	IETILLnGTDRK	1.84292e-05	0	0	0	1	0	0	0
126012562-IETILLnGTDR-729	126012562	IETILLnGTDR	0.000494468	0.00101198	0.00083627	0.000555984	1	2.04661	1.69125	1.12441
126012562-GVTHLnISGLK-3953	126012562	GVTHLnISGLK	0.000170537	8.81525e-05	0	0	1	0.51691	0	0
126012562-GSKDnATDSVPLR-2127	126012562	GSKDnATDSVPLR	0.000172462	4.6435e-05	8.54581e-05	4.40039e-05	1	0.269248	0.495518	0.255151
126012562-FnSTEYQVVTR-446	126012562	FnSTEYQVVTR	0	0.000653463	0.00168107	0.00103714	0	1	2.57255	1.58715
126012562-FGTcSQLcnNTK-3839	126012562	FGTcSQLcnNTK	0	0.000288418	0.000233932	0.00012019	0	1	0.811087	0.416722
126012562-ELQGncSR-114	126012562	ELQGncSR	0	0.000116527	0	0	0	1	0	0
126012562-DnTTcYEFK-1575	126012562	DnTTcYEFK	0.00020249	0.000474427	0.000420621	0.000129612	1	2.34296	2.07724	0.640091
126012562-DnATDSVPLR-2127	126012562	DnATDSVPLR	0.000433435	0.000474993	0.000432365	0	1	1.09588	0.997531	0
126012562-DGTcIGnSSR-2620	126012562	DGTcIGnSSR	0	0.00031939	0.000103022	0.00016117	0	1	0.322557	0.504619
126012562-cRDGTcIGnSSR-2620	126012562	cRDGTcIGnSSR	0	0	0	8.48398e-06	0	0	0	8.48398
126012562-cnASSQFLcSSGR-2905	126012562	cnASSQFLcSSGR	3.95362e-05	5.57082e-05	0.000162198	0.000112121	1	1.40904	4.10253	2.8359
126012562-cDMDGQnR(T)-357	126012562	cDMDGQnR	0	5.48024e-05	5.16797e-05	0	0	1	0.943019	0
123701900-SAFDPPDIPVcLLGnR(T)-312	123701900	SAFDPPDIPVcLLGnR	9.54937e-06	0	0	0	1	0	0	0
122891870-TSnSSQVSNEQDKIDAYK-250	122891870	TSnSSQVSNEQDKIDAYK	6.9477e-05	9.26112e-05	4.111e-05	8.92371e-05	1	1.33298	0.591706	1.28441
122891870-TSnSSQVSNEQDK-250	122891870	TSnSSQVSNEQDK	0	1.43746e-05	0	1.763e-05	0	1	0	1.22647
122891870-IQQESLGSAPLMGDDHPnASR-589	122891870	IQQESLGSAPLMGDDHPnASR	7.81553e-05	3.10153e-05	3.05426e-05	0	1	0.396842	0.390793	0
120587029-nGTSSGLGPScSDAPTTPIK-466	120587029	nGTSSGLGPScSDAPTTPIK	0	0.000254398	0.000241138	0.000230676	0	1	0.947877	0.906753
119964726-YHnQTLR-400	119964726	YHnQTLR	0.000408228	0	0.000138109	0	1	0	0.338312	0
119964726-TnITLVcKPGDLESAPVLR-581	119964726	TnITLVcKPGDLESAPVLR	0	0.00030397	0.000362239	0	0	1	1.19169	0
119964726-TGPVVEDSGSLLLEYVnGSAcTTSDGR-871	119964726	TGPVVEDSGSLLLEYVnGSAcTTSDGR	3.40312e-05	0	0.000143655	0	1	0	4.22129	0
119964726-SLLEFnTTVScDQQGTNHR-112	119964726	SLLEFnTTVScDQQGTNHR	0.000105791	0	3.31745e-05	7.55213e-05	1	0	0.313584	0.71387
119964726-nGSSIVDLSPLIHR-1656	119964726	nGSSIVDLSPLIHR	0	1.74302e-05	9.85714e-05	2.41845e-05	0	1	5.6552	1.38751
119964726-mSVINFEcnK(T)-435	119964726	mSVINFEcnK	0.000902867	0.00198827	0.000861273	0.00127967	1	2.20218	0.953932	1.41734
119964726-MnFTGGDTcHK-1312	119964726	MnFTGGDTcHK	0.00176249	4.06172e-05	0.000234142	3.45644e-05	1	0.0230454	0.132847	0.0196111
119964726-HGNLYDLKPLGLnDTIVSAGEYTYYFR-1246	119964726	HGNLYDLKPLGLnDTIVSAGEYTYYFR	0	1.05975e-05	0	2.52017e-05	0	1	0	2.37808
119964726-HFnYTSLIAFHcK-1757	119964726	HFnYTSLIAFHcK	4.14866e-05	0	0	0	1	0	0	0
119964726-GcPEDAAVcAVDKnGSK-543	119964726	GcPEDAAVcAVDKnGSK	0	3.90905e-05	0	0	0	1	0	0
119964726-DPNSGFVFNLNPLnSSQGYnVSGIGK-957	119964726	DPNSGFVFNLNPLnSSQGYnVSGIGK	0.000121169	3.85897e-05	0.000164671	6.24868e-05	1	0.318479	1.35902	0.5157
119964726-DAGVGFPEYQEEDnSTYNFR-747	119964726	DAGVGFPEYQEEDnSTYNFR	6.49743e-05	7.77984e-05	0.000427602	0.000274468	1	1.19737	6.58109	4.22426
119964726-AAcAVKPQEVQmVnGTITNPInGK-2136	119964726	AAcAVKPQEVQmVnGTITNPInGK	0	0	4.8572e-05	0	0	0	1	0
119709832-IEVANLnGTSR-138	119709832	IEVANLnGTSR	6.35085e-05	0.000144747	0.000188679	0.000257367	1	2.27918	2.97093	4.05248
119703755-nTSAASTAQLVEATEELR-1249	119703755	nTSAASTAQLVEATEELR	0	9.90093e-06	0	0	0	1	0	0
119703755-AnTSALAVPSPVSNSASAR-1348	119703755	AnTSALAVPSPVSNSASAR	0	5.31684e-05	3.71158e-05	0	0	1	0.698081	0
119703744-TGEInITSIVDR-110	119703744	TGEInITSIVDR	0	3.10659e-05	0.000112526	0	0	1	3.62218	0
11968009-LINKFnSSSSSLEEK-193	11968009	LINKFnSSSSSLEEK	8.60201e-05	0	0	0	1	0	0	0
11968009-FnSSSSSLEEK-193	11968009	FnSSSSSLEEK	0.000472006	5.10864e-05	0	0.000136101	1	0.108232	0	0.288346
119395742-YQTLncSVNVNcVNIR-927	119395742	YQTLncSVNVNcVNIR	7.74808e-06	1.04065e-05	0	0	1	1.34311	0	0
119395742-LWnSTFLEEYSK-958	119395742	LWnSTFLEEYSK	0	0.000144977	8.43564e-05	0.000121142	0	1	0.58186	0.835594
119395742-EINSLnLTESHNSR-891	119395742	EINSLnLTESHNSR	0	0	2.7443e-05	0	0	0	1	0
119395742-AnHSGAVVLLK-284	119395742	AnHSGAVVLLK	0.000108246	0	6.84686e-05	0	1	0	0.632529	0
119395738-HnLTITQGK-445	119395738	HnLTITQGK	0.000218616	0	2.43262e-06	0	1	0	0.0111274	0
119395738-GLSPGnYSVR-908	119395738	GLSPGnYSVR	0	4.91712e-06	2.09974e-05	0	0	1	4.27026	0
119395738-ELGLYNLMnITR-138	119395738	ELGLYNLMnITR	0	2.2387e-06	6.25264e-06	0	0	1	2.79298	0
119393891-RGVFITnETGQPLIGK-470	119393891	RGVFITnETGQPLIGK	6.53229e-05	0	0	0	1	0	0	0
119393891-QVVEnMTR-390	119393891	QVVEnMTR	0.000421237	9.87581e-05	7.51156e-05	0.000152472	1	0.234448	0.178321	0.361963
119393891-LEnLSSSEMGYTATLTR-140	119393891	LEnLSSSEMGYTATLTR	0	2.14183e-05	0.000147575	0.000172565	0	1	6.89016	8.05691
119393891-GVFITnETGQPLIGK-470	119393891	GVFITnETGQPLIGK	0.00277957	0	0.000248316	0	1	0	0.0893362	0
119392081-nGTAVcATNR-70	119392081	nGTAVcATNR	0.00066635	0	5.27929e-06	0	1	0	0.0079227	0
119392081-LISncSK-494	119392081	LISncSK	0.000316433	0	9.26653e-06	0	1	0	0.0292843	0
119392081-FLNnGTcTAEGK-103	119392081	FLNnGTcTAEGK	0.00204986	0	0	0	1	0	0	0
119360348-WGQncScHHGGYYNcEDK-268	119360348	WGQncScHHGGYYNcEDK	0	0.000195303	7.62963e-06	0.000164413	0	1	0.0390655	0.841832
119360348-nTTSVWYTSK-382	119360348	nTTSVWYTSK	4.36455e-05	8.40351e-05	0.000109859	0	1	1.9254	2.51708	0
118421087-nLSFMDAMNK-517	118421087	nLSFMDAMNK	2.3926e-05	0	0	0	1	0	0	0
116534898-YVqnGTYTVK-462	116534898	YVqnGTYTVK	0.00175454	0	8.349e-05	0	1	0	0.0475852	0
116534898-InATDADEPnTLNSK-182	116534898	InATDADEPnTLNSK	0.00239569	0.000136988	0.00117368	0.000384135	1	0.0571809	0.489912	0.160344
116534898-DTGELnVTSILDR-112	116534898	DTGELnVTSILDR	0.000110942	9.8628e-05	0.0004907	0.000331616	1	0.889003	4.42302	2.98908
11641261-nQTHYALQASLK-294	11641261	nQTHYALQASLK	0	5.37827e-05	0	9.4536e-06	0	1	0	0.175774
11641261-nISDISENLK-714	11641261	nISDISENLK	0	0	6.682e-05	0	0	0	1	0
11641261-DLEITnATLQSEEDSR-119	11641261	DLEITnATLQSEEDSR	0	0	9.10366e-05	0.00010683	0	0	1	1.17349
11641261-AnFSIK-219	11641261	AnFSIK	0	0	6.68586e-06	0	0	0	1	0
116295258-YFFnVSDEAALLEK-343	116295258	YFFnVSDEAALLEK	0	0	2.32379e-06	7.21635e-06	0	0	1	3.10542
116295258-TAScSnVTcWLK-1057	116295258	TAScSnVTcWLK	0	0	7.06392e-05	0	0	0	1	0
116295258-LNLQTSTSIPnVTEMK-105	116295258	LNLQTSTSIPnVTEMK	0	2.62441e-05	0	3.8219e-05	0	1	0	1.45629
116295258-GEYFVnVTTR-1074	116295258	GEYFVnVTTR	0	2.34143e-05	0	2.14232e-05	0	1	0	0.914961
116295254-TFNMNFISPFTQYnTTR-460	116295254	TFNMNFISPFTQYnTTR	4.33062e-05	0	0	0	1	0	0	0
116235482-AAALDGDPGAGPGDHnR(S)-80	116235482	AAALDGDPGAGPGDHnR	1.37542e-05	0	0	0	1	0	0	0
116174742-MVnMTK-335	116174742	MVnMTK	0.000172125	0	0	0	1	0	0	0
116063573-VTAQGPGLEPSGNIAnK(T)-399	116063573	VTAQGPGLEPSGNIAnK	0	0	2.04056e-05	7.53543e-05	0	0	1	3.69283
116063573-VANPSGnLTETYVQDR-1303	116063573	VANPSGnLTETYVQDR	0	5.32849e-05	2.3518e-05	0	0	1	0.441363	0
116063573-THEAEIVEGEnHTYcIR-2187	116063573	THEAEIVEGEnHTYcIR	0.000224119	0.00019102	0	0	1	0.852314	0	0
116063573-FnGTHIPGSPFK-2399	116063573	FnGTHIPGSPFK	0	4.55789e-05	3.01963e-05	0	0	1	0.662507	0
116063568-FVLQnASR-314	116063568	FVLQnASR	0	1.18368e-05	0	2.59941e-05	0	1	0	2.19604
115527070-RGTFTDcALAnMTEQIR-140	115527070	RGTFTDcALAnMTEQIR	0	9.68346e-06	9.51678e-06	0	0	1	0.982787	0
115527070-nMTLFSDLVAEK-785	115527070	nMTLFSDLVAEK	0.000100823	5.35803e-05	0.000213342	5.76602e-05	1	0.531431	2.11601	0.571897
115527070-GTFTDcALAnMTEQIR-140	115527070	GTFTDcALAnMTEQIR	0	0.000147565	0.000914471	0.000575112	0	1	6.19707	3.89735
11545873-LnNTNIR-214	11545873	LnNTNIR	0.000186278	6.01458e-06	0	0	1	0.0322881	0	0
11545873-DSKLnNTNIR-214	11545873	DSKLnNTNIR	9.57719e-05	0	0	0	1	0	0	0
115298678-TVLTPATNHmGnVTFTIPAnR-85	115298678	TVLTPATNHmGnVTFTIPAnR	0.0312347	0	0.000782137	0.0024135	1	0	0.0250406	0.0772699
11415040-VInQTTcENLLPQQITPR-772	11415040	VInQTTcENLLPQQITPR	0.000133376	0	0	2.15848e-05	1	0	0	0.161834
11415040-cDGWADcTDHSDELncScDAGHQFTcK-485	11415040	cDGWADcTDHSDELncScDAGHQFTcK	1.24477e-05	0	0	0	1	0	0	0
11415038-cGWSPEEEWnR(T)-72	11415038	cGWSPEEEWnR	0	5.10225e-06	0	0	0	1	0	0
11386147-TnSTFVQALVEHVKEEcDR-215	11386147	TnSTFVQALVEHVKEEcDR	0.000925926	3.4242e-05	0.000364887	0.000138752	1	0.0369813	0.394078	0.149852
11386147-TnSTFVqALVEHVK-215	11386147	TnSTFVqALVEHVK	0.00451893	0.000444262	0.000523525	6.64116e-05	1	0.0983114	0.115852	0.0146963
11386147-TcDWLPKPnMSAScK-101	11386147	TcDWLPKPnMSAScK	0.0128076	0.000849441	0.0011384	0	1	0.0663233	0.0888846	0
11386147-nSTKQEILAALEK-426	11386147	nSTKQEILAALEK	0.000699454	0	4.37581e-05	0	1	0	0.0625603	0
11386147-NLEKnSTKQEILAALEK-426	11386147	NLEKnSTKQEILAALEK	0.000206478	0	0	0	1	0	0	0
11386147-LIDnnKTEK-332	11386147	LIDnNKTEKEILDAFDK	1.22136e-05	0	0	0	1	0	0	0
11386147-DVVTAAGDmLKDnATEEEILVYLEK-80	11386147	LIDnnKTEK	0.0129978	9.41065e-05	0.000197986	0	1	0.0072402	0.0152323	0
11386147-DnATEEEILVYLEK-80	11386147	DVVTAAGDmLKDnATEEEILVYLEK	0.000130207	1.62909e-05	0.000281057	6.39437e-05	1	0.125115	2.15853	0.491092
11386147-DnATEEEILVYLEK-80	11386147	DnATEEEILVYLEK	0.000301044	0.000244583	0.000578995	0.000680818	1	0.81245	1.92329	2.26153
113722116-EHYLSSVnK(T)-163	113722116	EHYLSSVnK	0	0.000176088	5.35803e-05	7.2526e-05	0	1	0.304281	0.411873
113415639-VEQVVKPPQnK(T)-113	113415639	VEQVVKPPQnK	0	0.000390849	0.000202068	0.000217241	0	1	0.516998	0.555818
11321561-SWPAVGncSSALR-187	11321561	SWPAVGncSSALR	0.00144543	0.000263481	0	0.000260503	1	0.182286	0	0.180226
11321561-nGTGHGnSTHHGPEYMR-246	11321561	nGTGHGnSTHHGPEYMR	0	0	0	2.24264e-05	0	0	0	22.4264
11321561-ALPQPQnVTSLLGcTH-453	11321561	ALPQPQnVTSLLGcTH	0.00179653	0	0	0.000140901	1	0	0	0.0784297
112789555-QVAcTQQLSnGTLIR-1009	112789555	QVAcTQQLSnGTLIR	3.12601e-05	0	0	0	1	0	0	0
112789555-nISIVDNEK-949	112789555	nISIVDNEK	5.77495e-05	0	0	0	1	0	0	0
112380628-YSVQLMSFVYnLSDTHLFPnASSK-130	112380628	YSVQLMSFVYnLSDTHLFPnASSK	2.32853e-05	0	0	0	1	0	0	0
112380628-SScGKEnTSDPSLVIAFGR-84	112380628	SScGKEnTSDPSLVIAFGR	0	0	3.61116e-05	6.25975e-05	0	0	1	1.73344
112380628-nmTFDLPSDATVVLnR-62	112380628	nmTFDLPSDATVVLnR	0.000127278	6.00719e-05	0.00025427	6.06884e-05	1	0.471972	1.99775	0.476816
112380628-nmTFDLPSDATVVLnR(S)-76	112380628	GHTLTLnFTR	0.000463423	3.82697e-05	7.38546e-05	0.000155192	1	0.0825804	0.159367	0.334881
112380628-GHTLTLnFTR-103	112380628	EnTSDPSLVIAFGR	0	8.7215e-05	0.000328721	0.000625433	0	1	3.76909	7.17116
112380628-EnTSDPSLVIAFGR-84	111154092	MEENNDSTEnPQQGQGR	0.000233194	0	0	0	1	0	0	0
111118978-ELSEYnATAIK-482	111118978	ELSEYnATAIK	0	9.59454e-05	4.6157e-05	1.11852e-05	0	1	0.481076	0.116579
111118978-AGFEAVEnGTVcR-265	111118978	AGFEAVEnGTVcR	0	4.44568e-05	7.12402e-05	5.36858e-05	0	1	1.60246	1.20759
11096340-SPVQEnSSDLNK-42	11096340	SPVQEnSSDLNK	0	1.90463e-05	0	0	0	1	0	0
110624774-WNDSPcnQSLPSIcK-497	110624774	WNDSPcnQSLPSIcK	0	0	6.78756e-06	0	0	0	1	0
110618250-VnSTVIPETQLQAEDR-140	110618250	VnSTVIPETQLQAEDR	0	7.71948e-06	0	0	0	1	0	0
110578649-EAYnVSYAWK-536	110578649	EAYnVSYAWK	2.47513e-05	0	0	0	1	0	0	0
110347457-YGAAcHLEcScHNnSTcEPATGTcR-1353	110347457	YGAAcHLEcScHNnSTcEPATGTcR	0	5.78752e-05	5.93644e-05	5.3955e-05	0	1	1.02573	0.932265
110347457-SAcncTAGAAcDAVnGScLcPAGR-972	110347457	SAcncTAGAAcDAVnGScLcPAGR	0	3.42288e-05	6.0029e-05	1.39192e-05	0	1	1.75376	0.406653
110347457-cPTGFLGTDcnLTcPQGR-1246	110347457	cPTGFLGTDcnLTcPQGR	0	0	6.65708e-05	5.3934e-05	0	0	1	0.810175
110347437-VnGScEDVDEcATGGR-285	110347437	VnGScEDVDEcATGGR	0	0.000140237	4.14349e-05	3.20272e-05	0	1	0.295463	0.228378
110347437-nVTWQEcccTVGEGWGSGcR-1133	110347437	nVTWQEcccTVGEGWGSGcR	0	0	2.38851e-05	0	0	0	1	0
110347437-nATSVDSGAPGGAAPGGPGFR-62	110347437	nATSVDSGAPGGAAPGGPGFR	0	0	0.000145992	0	0	0	1	0
109633046-LNSAPVEGYSEHVGnK(T)-213	109633046	LNSAPVEGYSEHVGnK	1.53184e-05	3.1885e-05	7.72277e-05	7.50168e-05	1	2.08148	5.0415	4.89717
109633039-KVEVEPLnSTAVHVYWK-721	109633039	KVEVEPLnSTAVHVYWK	0	3.8692e-05	4.44841e-05	3.12226e-05	0	1	1.1497	0.806952
109633039-DINSqQELQnITTDTR-957	109633039	DINSqQELQnITTDTR	0.000706381	0.000130553	0.000409253	0.000165288	1	0.184819	0.579365	0.233993
10835143-GSQWSDIEEFcnR(S)-95	10835143	GSQWSDIEEFcnR	0.000209936	0.000442918	0.000590869	0.000681676	1	2.10978	2.81452	3.24707
10835071-YGnMTEDHVMHLLQNADPLK-136	10835071	YGnMTEDHVMHLLQNADPLK	6.33337e-05	0	0	0	1	0	0	0
10835047-LNAInITSALDR-200	10835047	LNAInITSALDR	7.69757e-05	1.80201e-05	0	8.2054e-05	1	0.234101	0	1.06597
10834992-DFYIcVnGSSENKPIR-215	10834992	DFYIcVnGSSENKPIR	0	3.73702e-05	6.99643e-05	0	0	1	1.87219	0
105990535-TWnQSIALR-2209	105990535	TWnQSIALR	0	0	0	8.34203e-05	0	0	0	83.4203
105990535-NSVLnSSTAEHSSPYSEDPIEDPLQPDVTGIR-821	105990535	NSVLnSSTAEHSSPYSEDPIEDPLQPDVTGIR	0.000143521	0	0	0	1	0	0	0
105990535-nNTMIR-468	105990535	nNTMIR	0	0	3.27921e-05	2.39181e-06	0	0	1	0.0729384
105990535-EDNAVQPnSSYTYVWHATER-1703	105990535	EDNAVQPnSSYTYVWHATER	0	0.000190829	5.3222e-05	0.000330133	0	1	0.278899	1.73
105990532-TIHDLHLFIENIDFnK(S)-2239	105990532	TIHDLHLFIENIDFnK	1.10761e-05	0	0	0	1	0	0	0
105990532-FVEGSHnSTVSLTTK-3411	105990532	FVEGSHnSTVSLTTK	0.000156582	0	0	0	1	0	0	0
105990532-FnSSYLQGTNQITGR-1523	105990532	FnSSYLQGTNQITGR	4.0894e-05	0	0	0.0001643	1	0	0	4.0177
10518503-VGDSPnITEYMFcAGYSDGSK-360	10518503	VGDSPnITEYMFcAGYSDGSK	1.43592e-05	0	0	0	1	0	0	0
10518503-KVGDSPnITEYMFcAGYSDGSK-360	10518503	KVGDSPnITEYMFcAGYSDGSK	6.61999e-05	0	0	0	1	0	0	0
10190664-nYSDTPPTSK-81	10190664	nYSDTPPTSK	0.00101092	0	2.41388e-06	0	1	0	0.0023878	0
10092639-nNSVPNYcK-746	10092639	nNSVPNYcK	0	0	3.88026e-06	0	0	0	1	0
100913200-HVVYWnSSNPR-33	100913200	HVVYWnSSNPR	0	0	8.29235e-05	5.33926e-05	0	0	1	0.643877
