# Supplementary material for: In-depth analysis of secretome and N-glycosecretome of human hepatocellular carcinoma metastatic cell lines shed light on metastasis correlated proteins
Source: Oncotarget. 2016 Mar 21;7(16):22031–49. doi: 10.18632/oncotarget.8247 (PMC5008342; doi:10.18632/oncotarget.8247)
Supplement: Supplementary file 7 [file oncotarget-07-22031-s007.xlsx]

## Sheet: modification
	GO-ID	p-value	corr p-value	x	n	X	N	Description	Genes in test set
1	7155	2.3719e-47	4.6152e-44	123	709	558	14266	cell adhesion	PVR|CADM4|L1CAM|VTN|NRCAM|AZGP1|CD47|APP|CD44|ROBO1|VNN1|ADAM9|EGFR|TYRO3|PTPRK|PTPRM|PTPRF|EFNB1|CDHR2|MFGE8|CDHR5|SIRPA|PODXL2|CD36|F5|LSAMP|F3|CD33|NPTN|RELN|LAMC1|MFAP4|DCBLD2|DCBLD1|PTK7|DAG1|ITGB5|ITGB1|LGALS3BP|LAMB2|PVRL1|ITGAV|MSLN|SCARB1|SCARB2|ANGPTL3|LAMB1|FN1|BMP1|ITGA1|ITGA2|CELSR3|ITGA3|TKT|CELSR2|CELSR1|MCAM|TPBG|LYVE1|COL14A1|ITGA6|DSG2|ITGA5|FREM2|LAMA5|DSG1|CD58|MUC5AC|MUC5B|NR…
1	6928	9.6119e-18	2.457e-15	63	476	558	14266	cellular component movement	PVR|NRP2|PLXNA3|NRP1|PLXNA2|EFNA2|L1CAM|TGFB1|TGFB2|CD97|NRCAM|APP|APOB|TNFRSF11A|CD44|ROBO1|SEMA3F|VNN1|SEMA3C|CEACAM1|DPP4|EGFR|PTPRK|ICAM1|PTPRM|PLXNB1|MDGA1|EFNB1|PLAUR|VEGFC|ADAM17|RELN|VCAN|EFNA5|LAMC1|EXT1|CER1|HMGB1|ENPP2|ERBB2|CDH2|ITGB1|EPHB2|VCAM1|LAMB2|PVRL1|B3GNT1|SCARB1|B3GNT2|THBS1|FN1|THBS4|PLAT|ITGA1|ITGA2|LYVE1|ITGA6|ITGA5|LAMA5|PECAM1|LRP8|BAMBI|LRP5
1	9100	8.2124e-16	1.2404e-13	37	195	558	14266	glycoprotein metabolic process	SGSH|IMPAD1|GCNT3|LDLR|TSPAN8|DCN|HS2ST1|STT3B|ST3GAL1|ASGR2|ST6GALNAC6|STT3A|ST3GAL2|ST3GAL5|ST3GAL4|CHST12|B3GALNT1|CHST11|B3GNT1|CHST14|GXYLT1|B3GNT2|A4GNT|MAN2B1|MGAT4B|CHST3|MANBA|GLCE|NCSTN|MAN2A1|BGN|SULF2|ST8SIA4|EXT1|MGAT5|POFUT1|EXT2
2	16477	2.774e-15	3.8408e-13	44	282	558	14266	cell migration	CER1|PVR|NRP2|HMGB1|NRP1|PLXNA2|CDH2|ITGB1|TGFB1|TGFB2|NRCAM|VCAM1|TNFRSF11A|LAMB2|CD44|ROBO1|SEMA3F|SEMA3C|SCARB1|THBS1|DPP4|CEACAM1|FN1|THBS4|EGFR|PLAT|ICAM1|PTPRK|PLXNB1|MDGA1|EFNB1|ITGA1|VEGFC|ITGA6|ITGA5|LAMA5|PECAM1|ADAM17|RELN|LRP8|VCAN|LAMC1|BAMBI|LRP5
1	32501	4.3803e-15	5.8224e-13	257	4370	558	14266	multicellular organismal process	CGA|BTD|LTBP2|LTBP3|EFNA1|LTBP4|EFNA2|FGFRL1|FSTL3|L1CAM|APP|APOB|SERPINE2|CD44|PLOD1|SEMA7A|SERPINE1|APOH|ERAP1|ERAP2|ADAM9|PTPRJ|F11|BSG|PTPRM|PTPRF|PTPRG|MDGA1|EFNB1|CRTAP|SERPING1|F7|PLAUR|VEGFC|CD36|F5|SERPINF1|F3|F2|TFPI|ROR1|NPTN|EFNA5|LAMC1|EXT1|EXT2|CTSL2|NAGLU|SERPINA10|GCNT2|ENPP1|ERBB3|ERBB2|MST1|DAG1|ACP2|PPT1|SERPINH1|CD74|EPHB2|AHSG|LIF|PFN1|SYPL1|LAMB2|PROCR|PVRL1|PIP|AGRN|LAMB1|L…
1	48514	5.4833e-10	2.0944e-08	31	220	558	14266	blood vessel morphogenesis	FGFR1|NRP1|ANPEP|CDH2|JAG1|TGFB2|LIF|APOB|ROBO1|AGT|ERAP1|SEMA3C|ANGPT1|PLXND1|ANGPTL3|THBS1|CEACAM1|FN1|BMP4|PLAT|PTPRJ|HSPG2|MFGE8|EPHA2|VEGFC|BGN|ITGA5|LAMA5|POFUT1|PLAU|ADAM15
1	6508	8.3521e-10	3.1184e-08	64	728	558	14266	proteolysis	MASP1|LGMN|HP|ANPEP|OS9|LNPEP|TPP1|KLK11|ERAP1|CFI|DPP7|DPP4|ADAM9|F11|CTSZ|ADAM10|F7|PROC|ADAMTS7|CPE|CTSO|F2|ST14|CTSD|ADAM17|CTSC|CTSB|PCYOX1|CPD|PGCP|CTSH|CTSF|ADAM15|CTSL2|ADAMTS19|C6|ADAMTS15|MST1|C1R|CTSA|C1S|CTSL1|ECE1|PCSK9|ADAMTS12|C2|PCSK5|PLAT|HPN|BMP1|TINAGL1|CPVL|QPCT|NCSTN|HSP90B1|TFRC|MMP23B|C1RL|MEP1A|LRP8|PRSS23|MBTPS1|LRP4|PLAU
1	10647	1.4854e-08	4.3367e-07	42	414	558	14266	positive regulation of cell communication	TWSG1|FGFR1|TF|CSF2|ERBB3|IL6ST|CSF1|ERBB2|VTN|L1CAM|JAG1|TGFB1|CD74|CANT1|TGFB2|LIF|TNFRSF1A|TNFRSF11A|ECE1|GPC3|CD44|AGT|ANGPT1|THBS1|INSR|EGFR|BMP4|BMP2|LTBR|KLB|ITGA2|F7|ECM1|FLNA|P2RX4|HPX|ITGA5|F3|SEMA4C|NPTN|ADAM17|RELN
2	8284	4.1163e-08	1.0285e-06	44	461	558	14266	positive regulation of cell proliferation	FGFR2|FGFR1|TF|CSF2|FGFR4|FGFR3|NRP1|OSMR|IL6ST|CSF1|ERBB2|TGFB1|CD74|TIMP1|TGFB2|VCAM1|LIF|CD47|TNFRSF11A|LAMB2|AGT|IL13RA1|LAMB1|INSR|DPP4|THBS4|EGFR|BMP4|BMP2|ADAM10|KLB|EFNB1|CD276|ITGA2|MFGE8|TKT|ECM1|VEGFC|GRN|F3|ADAM17|LAMC1|ICOSLG|LRP5
1	48522	3.883e-07	7.965e-06	121	2004	558	14266	positive regulation of cellular process	OSMR|IL6ST|FSTL3|L1CAM|VTN|JAG1|TGFB1|TGFB2|NRCAM|CD47|APP|APOB|SERPINE2|CD44|ROBO1|SERPINE1|VNN1|INSR|ADAM9|EGFR|PTPRF|PLXNB1|PLXNB2|EFNB1|MFGE8|F7|VEGFC|CD36|SERPINF1|F3|F2|ROR1|NPTN|RELN|LAMC1|FGFR2|TWSG1|FGFR1|HMGB1|FGFR4|FGFR3|ERBB3|ADAMTSL4|ERBB2|MST1|PPT1|ABCA1|CD74|TIMP1|EPHB2|AHSG|LIF|MIA3|ECE1|LAMB2|SCARB1|AGRN|ANGPTL3|LAMB1|BMP4|BMP2|KLB|ITGA1|CD276|ITGA2|AREGB|TKT|CD63|ECM1|ATF6|P2RX4…
1	1775	1.2086e-06	2.1708e-05	29	275	558	14266	cell activation	ARSB|HMGB1|CSF2|MICB|MICA|CSF1|COL3A1|IL7R|ITGB1|TGFB1|CD74|VCAM1|FGG|FGA|FGB|AGT|DPP4|ADAM9|CD7|EGFR|ICAM1|ADAM10|CD276|LAT|P2RX4|F2|ADAM17|HSPD1|ICOSLG
1	23052	4.3783e-06	7.0285e-05	167	3130	558	14266	cell to cell signaling	CGA|PLXNA3|MPZL1|MICB|MICA|GPR126|PLXNA1|LTBP2|PLXNA2|OSMR|LTBP3|IL6ST|EFNA1|LTBP4|EFNA2|EFNA3|L1CAM|FSTL1|JAG1|IL17RA|TGFB1|TGFB2|CD47|APP|ROBO1|ATF6B|INSR|ADAM9|PTPRJ|EGFR|TYRO3|PTPRK|BSG|PTPRM|PTPRF|STC2|PLXNB1|PTPRG|PLXNB2|EFNB1|PLAUR|VEGFC|CD36|CPE|LRP12|F3|CD33|F2|ROR1|EFNA5|CPD|EFNA4|MFAP4|EXT1|EXT2|FGFR2|DCBLD2|FGFR1|FGFR4|FGFR3|ERBB3|ENPP2|ERBB2|MST1|PTK7|ITGB5|PPT1|ABCA1|ITGB1|CD74|EPHB…
File created with bingo (c) on 2014-5-12 at 7:22:28
ontology: namespace
curator: bingo
Selected ontology file : bundle://172.0:1/data/GO_Biological_Process
Selected annotation file : bundle://172.0:1/data/H_sapiens_default
Discarded evidence codes :
Overrepresentation
Selected statistical test : Hypergeometric test
Selected correction : Benjamini & Hochberg False Discovery Rate (FDR) correction
Selected significance level : 0.05
Testing option : Use whole annotation as reference set
